# Supplementary material for: An integrated analysis of human myeloid cells identifies gaps in in vitro models of in vivo biology
Source: Stem Cell Reports. 2021 May 13;16(6):1629–43. doi: 10.1016/j.stemcr.2021.04.010 (PMC8190595; doi:10.1016/j.stemcr.2021.04.010)
Supplement: Table S2. Differential analysis of tissue-resident macrophages, related to Figure 1 — Differential analysis of tissue-resident macrophages grouped into either colon/ascites-ovarian cancer (n = 19), lung/synovium (n = 31), and blood/liver/brain (n = 49) based on distribution in the atlas. Columns refer to gene symbols, p values recalculated by Mann-Whitney-Wilcoxon rank-sum test, mean and standard deviation. [file mmc3.xlsx]

## Sheet: tissue resident macrophages
Rajab et al Myeloid Atlas: Comparisons of gene expression of tissue-resident macrophages [colon/ascites-ovarian cancer (n= 19), lung/synovium (n=31) and blood/liver/brain (n=49)]. Columns refer to gene symbols, P-values re-calculated by Mann-Whitney-Wilcoxon rank-sum test, mean and standard deviation
Gene Symbol		P-Value			Mean			Standard Deviation
	colon/ascites - ovarian cancer	lung/synovium	blood/liver/brain	colon/ascites - ovarian cancer	lung/synovium	blood/liver/brain	colon/ascites - ovarian cancer	lung/synovium	blood/liver/brain
TSPAN6	1	1	1	0.235653	0.285039	0.216446	0.14683	0.151701	0.228916
DPM1	1	1	1	0.872155	0.868491	0.85449	0.0550981	0.0485123	0.0431767
CFH	0.353674	1	1	0.403679	0.274015	0.202504	0.107358	0.231842	0.136183
LAS1L	1	1	2.36385e-06	0.701088	0.689302	0.625028	0.0410546	0.0526364	0.0404364
ENPP4	0.0300037	1	1	0.561034	0.802303	0.736272	0.104166	0.14942	0.174589
CD99	4.12383e-07	1	1.34398e-07	0.888114	0.951971	0.978093	0.0300623	0.0231869	0.0128075
HS3ST1	1	0.137687	0.609466	0.495303	0.376636	0.559149	0.162483	0.157786	0.12165
AOC1	1	1	1	0.479709	0.209968	0.309378	0.17293	0.201478	0.255006
WNT16	0.689957	1	0.00782384	0.120405	0.184134	0.311702	0.0609603	0.0870843	0.141847
TMEM176A	1	1	1	0.829677	0.734944	0.66292	0.0738764	0.1586	0.147046
KLHL13	1	1	1	0.15311	0.167191	0.147303	0.117762	0.11512	0.0821769
ALS2	0.00125248	1	0.164951	0.489271	0.5747	0.609162	0.0603345	0.0515503	0.0642141
TFPI	1	1	1	0.294696	0.421206	0.466557	0.198254	0.179556	0.238435
SLC7A2	1	1	1	0.163701	0.310014	0.329789	0.0605553	0.272997	0.303838
CD38	1	1	1	0.683846	0.556443	0.400674	0.139396	0.197911	0.319017
KDM1A	1	1	1	0.809867	0.830636	0.829811	0.0393593	0.035402	0.0461899
RBM6	1	0.000244517	3.12618e-12	0.872462	0.889439	0.72624	0.0645528	0.0217967	0.0622172
VPS50	0.026332	1	1	0.55606	0.690795	0.652795	0.0737694	0.124946	0.0418325
NDUFAB1	1	1	1	0.835154	0.854454	0.858096	0.0588554	0.13183	0.0652999
PDK4	0.00159628	1	3.55433e-06	0.946668	0.842787	0.51288	0.061974	0.116814	0.285168
SLC22A16	1	1	1	0.25461	0.228346	0.219877	0.174771	0.0872084	0.104122
SLC25A13	1	0.021642	0.12772	0.730497	0.652412	0.757167	0.0739978	0.0862822	0.0578616
ST7	0.879194	1	1	0.51256	0.645733	0.624678	0.0635399	0.14723	0.0960204
SLC4A1	1	1	1	0.101478	0.225704	0.108252	0.0424314	0.133545	0.053478
DVL2	1.51517e-05	1	0.236821	0.521517	0.661603	0.718471	0.0491052	0.110923	0.0401726
SKAP2	0.509795	0.104271	2.81405e-09	0.93265	0.925774	0.843279	0.0215555	0.0454535	0.0491243
DHX33	1	1	1	0.522275	0.641281	0.594659	0.082279	0.115484	0.100404
THSD7A	1	0.00413209	0.0173809	0.145889	0.0839264	0.197051	0.0704991	0.0680821	0.0983914
LIG3	1	1	1	0.619603	0.568441	0.576129	0.0439478	0.0539096	0.0715541
RPAP3	1	1	1	0.740081	0.737984	0.694036	0.0615003	0.0608035	0.0528905
ACSM3	1	1	0.418685	0.364234	0.389082	0.283752	0.12857	0.160719	0.194488
SPPL2B	1	1.54029e-09	4.55403e-12	0.56277	0.431894	0.686835	0.0632197	0.0874844	0.0512182
COPZ2	1	1	1	0.356328	0.484327	0.474645	0.144554	0.129232	0.122623
MPO	1	1	1	0.380098	0.20991	0.241405	0.133487	0.164631	0.118709
ITGAL	1	1	1	0.89249	0.787068	0.865503	0.0326027	0.180597	0.0965252
LAMP2	0.0313046	1	9.68043e-09	0.893088	0.926785	0.953997	0.0454787	0.0151108	0.0135607
CACNG3	1	1	1	0.0792683	0.151076	0.242638	0.0244268	0.0793128	0.142455
MAP3K9	0.0252015	1	0.114133	0.193991	0.270519	0.340185	0.0653365	0.118206	0.0589267
ALDH3B1	1	1	1	0.75919	0.777752	0.830886	0.0721603	0.0862077	0.0383265
TTC22	1	1	1	0.212255	0.182752	0.228203	0.106506	0.0991741	0.131594
USH1C	1	1	1	0.209556	0.149417	0.121892	0.170741	0.112259	0.0561074
PAF1	1	3.90128e-09	1.31717e-07	0.850143	0.931845	0.820857	0.0904004	0.0291875	0.0422722
MYH13	1	0.0077435	0.222535	0.237221	0.286483	0.106685	0.274581	0.225731	0.0470118
GAS7	1	1	1	0.887341	0.795016	0.853002	0.0380248	0.111458	0.0883729
RHBDF1	0.130798	1	0.00232559	0.283639	0.35023	0.428447	0.0736613	0.119073	0.0768072
SYN1	0.000465921	1	1	0.513938	0.365728	0.330923	0.105903	0.131804	0.0563535
JARID2	0.000554946	1	1	0.926552	0.845317	0.847838	0.0187029	0.0590424	0.0770698
NADK	0.0148305	1	1	0.811793	0.868053	0.897784	0.0422385	0.0896196	0.0391851
SYPL1	0.059475	1	0.129795	0.742298	0.81035	0.843681	0.0639476	0.0596956	0.0699053
SPAG9	1	1	0.162322	0.871163	0.845916	0.902201	0.0340701	0.0693992	0.0613986
CELSR3	1	1	1	0.233341	0.273183	0.300919	0.058189	0.0995721	0.0523063
AASS	1	1	1	0.318576	0.34613	0.379304	0.0642831	0.115832	0.188703
PLEKHG6	1	1	1	0.34813	0.384012	0.294001	0.109988	0.0963701	0.0665273
PGLYRP1	1	0.0906265	0.0221647	0.180877	0.0971944	0.195252	0.155831	0.0478547	0.0854802
NFIX	1	1	1	0.543004	0.603614	0.520428	0.0716868	0.130197	0.214728
ST3GAL1	1	1	1	0.853206	0.874428	0.867177	0.036953	0.0377811	0.0465656
PKD1	1	1	0.0003284	0.455085	0.480259	0.558849	0.0522394	0.066828	0.0878397
MED24	1	4.98581e-07	9.94136e-09	0.698039	0.590543	0.800189	0.0870808	0.101093	0.0409534
HEATR5B	1	1	1	0.759234	0.731797	0.765346	0.0585135	0.0753369	0.0623289
MASP2	0.604871	0.0204695	1	0.221671	0.436128	0.300732	0.104626	0.153045	0.0619921
IYD	1	0.348495	1	0.144029	0.0610918	0.103446	0.0903319	0.0556215	0.0492894
POMT2	1	0.00820792	7.52294e-08	0.411811	0.41374	0.541178	0.117253	0.0628661	0.0417372
MLXIPL	1	1	0.0644116	0.285987	0.252758	0.402151	0.175078	0.135201	0.116884
ETV7	1	1	1	0.2745	0.336086	0.379395	0.122013	0.196248	0.178294
SPRTN	1	1	1	0.574454	0.573162	0.582164	0.132217	0.0633212	0.0517111
STARD3NL	1	1	1	0.749737	0.719637	0.70038	0.0752967	0.0590163	0.0918964
CD9	1	0.126189	1	0.8094	0.947768	0.717267	0.0541064	0.0642865	0.204485
PHF7	1	1	1	0.453772	0.512186	0.484603	0.0854889	0.120086	0.044068
SLC6A13	1	1	1	0.142709	0.280537	0.182064	0.0728782	0.133221	0.0633357
ZNF200	1	1	1	0.423109	0.508351	0.50659	0.098165	0.130863	0.0378039
CD4	0.00144732	1	1	0.973859	0.905863	0.913067	0.0153195	0.0645452	0.0591908
BTK	1	1	1	0.886728	0.907365	0.897569	0.0256119	0.0569125	0.0228157
HFE	1	1	1	0.528387	0.565097	0.563148	0.0787097	0.108962	0.0822367
SCMH1	1	0.00231	3.77792e-07	0.531538	0.513688	0.689296	0.0812406	0.0491565	0.111914
HIVEP2	1	1	1	0.80323	0.765405	0.618116	0.0534156	0.111136	0.245019
TSPAN9	1	1	1	0.233545	0.356126	0.299751	0.117503	0.0882285	0.100913
ANOS1	2.10863e-05	1	0.117883	0.215107	0.605693	0.716859	0.127145	0.278116	0.17735
PLAUR	1	1	1	0.974136	0.968538	0.972007	0.0273557	0.0305502	0.0255751
TYROBP	0.000755757	1	0.0210376	0.995507	0.997684	0.99836	0.00139186	0.000999441	0.00157866
BRCA1	1	1	1	0.445662	0.390306	0.422149	0.0930879	0.075066	0.0793172
CD22	1	1	1	0.43723	0.477407	0.619021	0.10571	0.1719	0.20981
LTF	1	1	0.0291971	0.215369	0.230983	0.148248	0.116284	0.0921704	0.118554
KDM5D	1	1	1	0.402665	0.588535	0.495257	0.250363	0.321412	0.264732
EHD3	1	1	1	0.432453	0.347615	0.386743	0.107045	0.185074	0.114244
NUB1	1	1	1	0.848159	0.890244	0.83415	0.028657	0.0848637	0.0657084
CLK1	0.0103556	0.0157292	8.60915e-13	0.952999	0.925363	0.761754	0.0174285	0.0434848	0.0746657
POLR3B	1	0.000310307	0.000253075	0.530459	0.463093	0.59915	0.0639256	0.121686	0.072948
ANGEL1	0.0113369	1	0.00741515	0.605759	0.698233	0.772804	0.0870913	0.111037	0.0797968
MAMLD1	1	1	1	0.398646	0.392399	0.43015	0.163298	0.158034	0.160636
TACC3	0.20377	1	3.24575e-06	0.732787	0.684277	0.550582	0.106986	0.0922813	0.0901742
ACPP	1	0.43144	1	0.751036	0.402958	0.588635	0.109881	0.246813	0.224075
COX15	0.0263188	1	0.000594609	0.710526	0.747693	0.831027	0.0420957	0.109865	0.0224531
BID	0.212021	1	0.142869	0.907078	0.87086	0.846478	0.0333555	0.0549555	0.0468797
GLT8D1	1	1	1	0.640506	0.670195	0.58803	0.0700797	0.0645376	0.125512
SLC38A5	1	1	1	0.286877	0.223428	0.35152	0.0982239	0.0801058	0.154977
SLC11A1	1	1	1	0.782953	0.881893	0.826746	0.175157	0.100638	0.149632
AGPS	0.716356	1	1	0.786848	0.844646	0.869434	0.0656697	0.083787	0.0428835
TTC27	1	1	0.444496	0.605336	0.643597	0.701265	0.113953	0.0724823	0.0495191
MARCO	1	2.03656e-11	1.75551e-06	0.781086	0.994484	0.640892	0.142221	0.00268751	0.24948
SNAI2	1	0.0105458	0.933763	0.275236	0.450889	0.258646	0.135903	0.148935	0.204233
CD74	0.103204	0.000584214	1.52081e-13	0.999183	0.999383	0.964699	0.000927882	0.000449176	0.021167
HGF	1	1	1	0.413846	0.378943	0.327028	0.132228	0.117109	0.194694
NCDN	1	1	1	0.47143	0.477979	0.507042	0.107821	0.0711089	0.0895632
SAMD4A	0.00432615	1	1	0.433044	0.653369	0.616547	0.0974009	0.152983	0.122268
RUNX3	8.08827e-05	1	7.55566e-05	0.867167	0.688846	0.518969	0.104864	0.120355	0.178631
PLEKHB1	0.225136	1	1	0.215814	0.372537	0.364324	0.0992397	0.151483	0.116264
SERPINB1	0.000176818	1	1	0.966113	0.941403	0.928628	0.0100862	0.0177621	0.0314769
CPS1	1	1	1	0.11589	0.202798	0.208024	0.0585438	0.118302	0.0811382
GABRA1	0.39715	1	4.75336e-06	0.172373	0.124504	0.0437605	0.0900095	0.0859524	0.032944
SLC45A4	0.00184317	1	1	0.504493	0.657231	0.639667	0.0703485	0.104576	0.0781367
ZDHHC6	0.191833	1	1	0.78714	0.841437	0.843319	0.0434798	0.0238908	0.0546984
GRAMD1B	1	1	1	0.557941	0.524676	0.510003	0.0850321	0.0755551	0.145037
RB1CC1	1	1	1	0.788482	0.780461	0.815274	0.0481397	0.0847116	0.0360093
AKAP11	0.353694	0.128489	1	0.822631	0.684125	0.749519	0.0621876	0.083622	0.080146
GLRX2	0.000281003	1	1	0.541385	0.693539	0.752964	0.126474	0.171859	0.0723213
GCLM	2.56509e-06	1	0.0186395	0.436968	0.638027	0.698895	0.068116	0.139905	0.108781
EHD2	1	1	1	0.47472	0.419248	0.43218	0.127173	0.192123	0.21931
DEPDC1	1	1	0.0410169	0.240518	0.247573	0.11707	0.151576	0.11863	0.101506
RRAGD	3.08667e-05	1	0.140638	0.661264	0.837476	0.896638	0.0917144	0.109263	0.0620896
HSF2	1	0.113787	1	0.540553	0.626135	0.521582	0.0582371	0.140738	0.0711969
KPNA6	1	1	1	0.787373	0.831825	0.840881	0.0593252	0.0661285	0.023225
FAS	1	1	1	0.699673	0.688032	0.704223	0.100863	0.13615	0.125188
CD44	1	1.12094e-09	2.25645e-12	0.978761	0.992973	0.93851	0.0104354	0.00457949	0.0317318
KCNG1	1	1	0.000233492	0.137516	0.172247	0.287988	0.0713783	0.0969604	0.0952952
SLAMF7	1	1	1	0.876692	0.845317	0.920941	0.127377	0.165141	0.0770842
BTN3A1	1	0.438468	4.89886e-07	0.751109	0.722767	0.486931	0.0647071	0.137392	0.157907
RABEP1	1	0.00144437	5.33055e-08	0.864147	0.830618	0.922813	0.0297253	0.0634095	0.0322572
NUP160	0.279737	1	1	0.648398	0.720406	0.734083	0.0659701	0.0758523	0.0568861
ARID4A	1	1	1	0.844979	0.765727	0.753954	0.047466	0.114273	0.0954502
LRRC7	1	1	0.0851765	0.178193	0.163306	0.099651	0.0594405	0.0786181	0.0693211
DEPDC1B	0.00350353	1	1	0.356627	0.177549	0.202413	0.0902136	0.147679	0.076155
NSMAF	1	1	0.138389	0.837758	0.818826	0.877876	0.0393111	0.0514645	0.0540014
STAP1	1	0.699825	0.260101	0.286162	0.46447	0.20006	0.177844	0.295375	0.230182
TIMP2	4.87344e-05	1	1	0.926683	0.973035	0.967018	0.0170134	0.0207635	0.0338685
RFC1	1	0.166323	1	0.769591	0.627924	0.757376	0.0374814	0.140812	0.0598505
USP2	0.0341664	1	1.82745e-08	0.25097	0.330726	0.579093	0.106198	0.0633307	0.163347
TUBG2	1	0.00662796	1.00858e-07	0.455187	0.440553	0.646426	0.11066	0.0954164	0.105292
MFAP3	1	1	8.55375e-05	0.589042	0.611696	0.672638	0.0921949	0.052455	0.0342422
AGA	0.847319	1	3.97594e-06	0.638712	0.669829	0.757879	0.07808	0.0885437	0.0773816
VCAN	0.00212956	0.158021	4.96791e-12	0.93669	0.859649	0.299459	0.0709922	0.121621	0.21633
CDH1	1	1	1	0.420352	0.308973	0.307214	0.207707	0.235769	0.1899
ZFYVE16	1	1	0.00014038	0.768439	0.798503	0.867658	0.0555741	0.062196	0.0554519
PHLPP2	1	1	0.46536	0.444582	0.496656	0.574042	0.0690219	0.120498	0.117178
SPDL1	1	1	1	0.508081	0.478846	0.46217	0.0739366	0.0685677	0.0494121
STAU2	1	1	1	0.587817	0.591696	0.633436	0.0579356	0.0930945	0.0409132
CDH10	1	1	1	0.125204	0.0693709	0.0434578	0.133459	0.055536	0.0459633
RAB27B	0.582414	1	0.00168695	0.18537	0.157763	0.089577	0.0798846	0.13853	0.120554
RIPOR3	1	1	1	0.483925	0.28764	0.346662	0.179258	0.152119	0.063744
RETSAT	0.0660785	0.00774228	3.50861e-12	0.633257	0.651608	0.80888	0.0660297	0.0604624	0.0346483
CAPG	1	1	1	0.901097	0.92952	0.845163	0.0580133	0.142315	0.147069
ADAM28	1	7.75381e-05	1	0.863461	0.522709	0.767014	0.054186	0.222211	0.172479
DSG2	0.000380923	1	0.000451374	0.458156	0.195435	0.111512	0.199798	0.162954	0.158002
PREX2	0.0251852	1	5.9052e-07	0.264551	0.18712	0.106625	0.0952646	0.0981193	0.177758
CTPS2	1	0.000345529	0.00462057	0.548934	0.466249	0.590807	0.0679824	0.101222	0.0571267
ATP6V1H	8.69368e-06	1	5.77374e-07	0.741452	0.840203	0.907106	0.0406077	0.0555117	0.0475906
ARAP2	1	1	1	0.717835	0.731511	0.699919	0.0822221	0.124372	0.126142
TPR	1	5.77469e-08	1.71572e-07	0.89694	0.935117	0.850259	0.0382251	0.020504	0.077874
WWC3	0.509878	1	3.617e-05	0.7065	0.676427	0.586757	0.0480152	0.0642138	0.0747613
ARHGAP6	1	0.0145834	1	0.375992	0.616095	0.478783	0.115912	0.0973449	0.15617
HDAC9	0.000729966	1	0.627927	0.665728	0.478864	0.433091	0.0905309	0.104507	0.147475
NOP16	1	1	1	0.693809	0.750715	0.627492	0.0902964	0.0458652	0.132425
CC2D2A	1	1.14653e-05	0.000370111	0.376517	0.511337	0.284674	0.131915	0.0844402	0.127609
RRM2B	1	1	1	0.733589	0.798709	0.809494	0.0628199	0.0864818	0.127624
TNFRSF17	1	1	0.00855859	0.316891	0.11335	0.0658627	0.260335	0.112629	0.0922099
MRPS10	0.000143836	1	1.27306e-06	0.735777	0.805406	0.868181	0.0483274	0.070053	0.0193795
COL9A2	1	1	1	0.514179	0.463187	0.538076	0.100065	0.142828	0.0985673
VAMP3	3.71109e-05	1	1	0.899711	0.952033	0.952931	0.0352285	0.0291498	0.0128399
TNFRSF9	1	1	1	0.541735	0.377879	0.48643	0.165915	0.125541	0.255484
LTBP1	1	0.366104	1	0.282588	0.379962	0.231583	0.175329	0.179587	0.183842
NEDD4L	1	0.959715	0.646849	0.518526	0.440187	0.616906	0.085699	0.087658	0.210206
FOXP3	1	1	0.00391627	0.364358	0.370521	0.438204	0.112604	0.0786687	0.0577107
PPP1R3F	1	1	0.00970461	0.349479	0.393668	0.460496	0.0814623	0.0688437	0.06617
HEXB	2.61604e-06	1	0.000319734	0.909981	0.965373	0.989966	0.0278044	0.0281366	0.00512409
PTCD2	1	1	1	0.363119	0.345527	0.351334	0.109743	0.0957345	0.0592537
NEXMIF	1	0.0592022	0.236904	0.162993	0.24675	0.123399	0.0520728	0.100266	0.112628
DKK3	1	1	1	0.279262	0.361754	0.276404	0.110701	0.137954	0.110582
NFE2L3	0.0633756	1	1	0.82975	0.671796	0.620786	0.105477	0.201653	0.106979
TNIP3	1	1	1	0.602433	0.635456	0.393601	0.216834	0.338238	0.271021
HERPUD1	0.0123979	1	1	0.966755	0.91906	0.91171	0.0189541	0.0239526	0.0731015
HOMER3	1	1	1	0.605234	0.626976	0.65788	0.113453	0.160017	0.143481
POLQ	1	1	1	0.323039	0.293966	0.23645	0.11188	0.0912467	0.10691
RRP12	0.0274914	1	0.486805	0.769401	0.665627	0.62724	0.0824523	0.0868699	0.0815735
FNIP2	0.229542	0.305093	4.97336e-09	0.857364	0.851611	0.9339	0.034277	0.077768	0.021612
MSMO1	0.0126861	1	0.0302128	0.546826	0.719619	0.861628	0.109105	0.228277	0.118744
NRIP2	1	1	0.0307354	0.32681	0.334525	0.418978	0.144269	0.0938517	0.06463
TRAPPC3	1	1	1	0.735777	0.778351	0.762981	0.0829871	0.0693768	0.0755958
PTPRN	1	0.90119	0.000161973	0.159353	0.137213	0.259848	0.0851697	0.105967	0.0651278
CBLN4	1	1	0.494321	0.072806	0.0766487	0.129268	0.0295969	0.0515141	0.059729
FAM168A	1	1	1	0.798985	0.737215	0.775046	0.0628391	0.0778189	0.076951
GALC	1	1	1	0.734056	0.734542	0.812624	0.105086	0.115366	0.0886889
KCNH2	1	1	1	0.212889	0.167477	0.242058	0.0902806	0.088255	0.0818723
USP36	1	1	1	0.832871	0.73928	0.800031	0.0852774	0.11791	0.148937
IL17RB	1	1	1	0.246937	0.547886	0.394956	0.147268	0.239544	0.244422
TRAF3IP2	1	1	1	0.514675	0.665796	0.602776	0.107627	0.164315	0.0993211
DCBLD2	5.2869e-05	1	0.106979	0.344695	0.523443	0.596189	0.0959338	0.119315	0.113556
PRDM1	2.28403e-06	1	1	0.952401	0.689525	0.715558	0.0395399	0.180876	0.104421
USP13	1	1	1	0.510372	0.556693	0.540319	0.0587896	0.146725	0.0964963
LAMC2	1	1	1	0.238892	0.229955	0.305243	0.162211	0.152971	0.19509
CDK14	1	1	1	0.566096	0.727684	0.637812	0.104859	0.12887	0.237602
RASGRF1	1	0.00125072	1	0.303558	0.206477	0.323148	0.0933846	0.070812	0.098054
CROCC	1	1	1	0.500306	0.439811	0.537694	0.121439	0.114719	0.0937541
ATP2B4	1	1	1	0.750263	0.692198	0.76215	0.0442372	0.141073	0.0975799
UNKL	1	1	1	0.477856	0.521145	0.521746	0.0749415	0.0793073	0.0629187
PARP12	0.00686938	1	1.31415e-08	0.745011	0.840981	0.955818	0.107988	0.0923405	0.0379435
MXD1	3.5172e-06	1	6.95148e-05	0.965063	0.892506	0.806999	0.0175929	0.051775	0.0965977
YBX3	0.00924557	0.00836642	2.77436e-13	0.937551	0.913543	0.482471	0.0198515	0.039687	0.176264
WNK1	0.0154915	1	1	0.935742	0.894795	0.880096	0.00883047	0.0286695	0.0760899
PIGV	0.00598674	1	1	0.418748	0.556049	0.602267	0.0954666	0.163688	0.0732444
PTPRU	0.847405	0.0023104	2.45099e-11	0.190002	0.195216	0.396777	0.0761083	0.0576491	0.075932
BCAT1	1	1	8.21252e-05	0.764325	0.789867	0.891986	0.0694077	0.104709	0.0780138
NCKAP1	1	0.0107525	4.2714e-08	0.306366	0.283242	0.66076	0.14161	0.18694	0.203084
DGAT2	1	1	1	0.455683	0.319988	0.370147	0.0908227	0.125794	0.0863504
LTK	1	1	1	0.15578	0.190969	0.245933	0.0738277	0.090747	0.0841076
SEZ6	1	1	1	0.286068	0.241176	0.216661	0.0900402	0.056571	0.111359
ADCK1	1	1.12005e-05	6.89015e-11	0.44909	0.411809	0.607477	0.0852482	0.0907528	0.0763106
RNF4	1	3.04816e-05	4.66562e-07	0.747418	0.69244	0.794329	0.0466828	0.0739564	0.0227546
TM7SF3	1	0.012056	4.78118e-10	0.726456	0.721063	0.876227	0.0739203	0.0867766	0.0614101
HIPK2	1	1	1	0.86209	0.782973	0.829874	0.0639651	0.129646	0.209029
EYA2	1	1	1	0.20661	0.426431	0.299109	0.0980896	0.193424	0.107855
SNCAIP	1	1	1	0.175815	0.23164	0.197922	0.088011	0.105578	0.150033
FAR2	1	1	1	0.635984	0.740907	0.704342	0.145711	0.105105	0.117295
CHI3L2	0.454555	1	1	0.321158	0.558356	0.460937	0.128323	0.145703	0.157007
CALCRL	1	1	1	0.507425	0.354173	0.307825	0.110795	0.179293	0.260406
ZNF76	1	1	1	0.600668	0.54541	0.576321	0.0573094	0.0884585	0.039179
NTHL1	1	0.00921639	0.0115939	0.459841	0.389484	0.512727	0.0762554	0.1044	0.0449403
GLP2R	1	1	1	0.167136	0.100498	0.1752	0.0758427	0.085339	0.0621796
MCM10	1	1	0.00129155	0.344002	0.328508	0.169043	0.112828	0.158356	0.10802
DGKA	0.00128286	1	1	0.720125	0.575191	0.568103	0.0887559	0.082059	0.0935866
ERBB3	1	0.438396	0.00211593	0.323506	0.337775	0.190455	0.192544	0.184242	0.0520386
PDIA5	1	0.0302285	2.25927e-06	0.567956	0.594941	0.426317	0.0965558	0.0768111	0.0982509
MAP2K4	1	1	1	0.653883	0.648183	0.562407	0.0636175	0.0605391	0.154305
COL17A1	1	1	1	0.297949	0.26924	0.234663	0.161142	0.165775	0.0562507
PRKCQ	0.153846	0.0412624	1.37255e-10	0.261014	0.253174	0.0608285	0.104657	0.160272	0.055114
ASB1	1	1	2.62629e-05	0.42575	0.4946	0.60632	0.155143	0.083958	0.0580068
ME1	0.00989349	1	1	0.589144	0.816707	0.801815	0.142323	0.107863	0.158227
MTHFD2	1	1	1	0.892461	0.870995	0.900244	0.0179864	0.0635714	0.0529178
SLC9A7	1	0.00338609	0.0431415	0.703233	0.590659	0.742514	0.0725774	0.103607	0.12097
PDE4A	1	1	1	0.74097	0.744081	0.734864	0.11401	0.0599399	0.129502
PPP2R5A	1	1	1	0.750336	0.808508	0.800452	0.0727079	0.102286	0.0488092
ASPM	0.18077	1	0.000442697	0.440738	0.321785	0.179536	0.181042	0.0833789	0.153377
CD84	1	1	5.18017e-05	0.856532	0.845764	0.942141	0.0649876	0.105088	0.0601482
CLDN18	1	1	1	0.284572	0.344843	0.29285	0.231077	0.226441	0.0767006
ISOC1	1	1	6.34575e-07	0.605657	0.630749	0.789612	0.0910463	0.123548	0.0991983
MTFR1	1	1	1	0.597328	0.568495	0.581867	0.0871084	0.0641028	0.0513979
FECH	0.91257	0.0875147	4.85391e-09	0.621805	0.634817	0.78701	0.0735694	0.0829595	0.0753791
KLF6	0.290657	0.0889488	1.03343e-09	0.982845	0.980885	0.914544	0.0129483	0.012678	0.0459983
PHKA1	0.14189	1	0.103593	0.182307	0.293157	0.394613	0.0977823	0.121407	0.145052
TNFRSF1A	1	1	1	0.895189	0.905756	0.895357	0.0232316	0.0252212	0.0222806
CACNB1	1	1	1	0.415582	0.370825	0.49821	0.130982	0.0811952	0.138911
EVI5	1	1	1	0.763639	0.773603	0.737844	0.0333133	0.0622708	0.0570771
STOML1	0.0185263	1	1.39706e-06	0.296308	0.350601	0.459653	0.0736403	0.0971173	0.0528838
DHX29	1	1	1	0.795396	0.768704	0.772006	0.0273942	0.0563966	0.0320544
RRP15	1	1	1	0.494719	0.567538	0.472787	0.0942237	0.116946	0.0714987
ZFY	1	1	1	0.414868	0.434362	0.38375	0.205634	0.198584	0.211771
SYT1	1	1	1	0.239628	0.215462	0.252231	0.14584	0.186834	0.0848539
ROGDI	0.333643	1	0.37633	0.725741	0.638742	0.60029	0.0548494	0.14113	0.075228
PDZD4	1	1	1	0.169499	0.225198	0.206149	0.0807214	0.0904281	0.055076
ATP2B3	1	1	1	0.143161	0.190236	0.203225	0.0660355	0.0876676	0.0677997
CBFB	1	1	7.41659e-06	0.864468	0.8669	0.924069	0.045788	0.0578142	0.027354
PDK3	1	1	1	0.743275	0.65631	0.705337	0.0679763	0.120686	0.130527
HYAL2	1	1	0.807009	0.533901	0.531891	0.643742	0.0843113	0.106439	0.143667
HDAC4	1	1	6.79423e-06	0.609406	0.58904	0.478028	0.0813098	0.0924966	0.0562335
FGFR3	1	1	1	0.284229	0.269482	0.259757	0.16786	0.181266	0.0534497
PLEKHH3	1	1	0.053649	0.338984	0.33655	0.416365	0.103937	0.133173	0.0379175
FTSJ1	1	0.615755	0.000400714	0.708221	0.696928	0.763406	0.0424471	0.0768811	0.0362668
SRBD1	0.604903	1	2.58295e-07	0.736492	0.716437	0.62629	0.0348564	0.0677872	0.0513899
ERLEC1	0.0432491	1	5.07238e-08	0.814987	0.844074	0.911574	0.0536591	0.050339	0.0158457
ADGRF5	1	1	1	0.285039	0.179565	0.13284	0.196088	0.188918	0.203895
NUCKS1	1	1	0.00781829	0.928346	0.935967	0.89771	0.0260753	0.028784	0.036942
CLEC2D	1	1	1	0.673912	0.616703	0.685308	0.0847037	0.114378	0.103895
FUNDC1	1	1	0.771934	0.662213	0.679056	0.593177	0.152556	0.0680477	0.103719
MAOB	1	1	1	0.197208	0.207934	0.10296	0.126366	0.191999	0.148257
NEDD4	0.0252015	1	1	0.514033	0.391433	0.354993	0.0984075	0.073733	0.166982
MAPK6	1	0.00294298	2.64536e-07	0.843535	0.868706	0.707085	0.074879	0.0638332	0.109328
RAB27A	1	1	1	0.641615	0.683374	0.603619	0.092122	0.103401	0.118253
PFN2	1	0.000261023	0.260132	0.320691	0.480634	0.299748	0.160835	0.129087	0.15699
FGF10	1	1.17745e-07	0.013592	0.114461	0.320413	0.0892037	0.109025	0.175025	0.0408877
ST6GALNAC1	0.147735	1	0.582829	0.321435	0.139471	0.100047	0.220719	0.0656988	0.0387925
AP3M2	1	0.00294323	4.83304e-08	0.454297	0.45721	0.598624	0.113695	0.0569273	0.0817428
TESK2	1	1	1	0.558204	0.506804	0.573946	0.0704409	0.109045	0.141974
PTPN21	1	1	1	0.241065	0.341249	0.30899	0.0989206	0.139623	0.0980132
EIF2B3	1	1	1	0.658041	0.63082	0.678345	0.0621192	0.0795614	0.0578852
NCK2	0.212084	1	0.00515696	0.727156	0.774676	0.827266	0.0602912	0.0583215	0.0566398
MGAT4A	1	1	1	0.792975	0.803868	0.807395	0.0875479	0.0857194	0.129457
RPL31	1.6107e-06	1	1.52874e-05	0.974953	0.831655	0.462453	0.00376843	0.121905	0.338525
WDR1	1	0.00437346	1.69986e-05	0.953291	0.957988	0.93399	0.00972974	0.0099544	0.0174033
MS4A12	1	1	1	0.145364	0.132939	0.0739287	0.150078	0.099104	0.0309441
ARHGAP10	1	1	1	0.64958	0.695041	0.675525	0.0602148	0.0677228	0.127628
TRIP13	1	1	1	0.372403	0.315911	0.305045	0.0814581	0.11508	0.0794679
CYBRD1	1	0.107957	3.04817e-05	0.791312	0.53646	0.890006	0.0496633	0.324493	0.0596638
EPN2	0.00393996	0.0659079	2.47781e-12	0.335322	0.392256	0.614886	0.0721956	0.102568	0.0921688
MPP5	1	1	1	0.610967	0.595308	0.625351	0.0685957	0.122195	0.0589286
HMMR	1	1	0.509462	0.448667	0.381115	0.286467	0.186924	0.100936	0.131515
TRHDE	1	5.78445e-05	0.975395	0.0973276	0.418215	0.0954964	0.0686552	0.298716	0.0402894
P4HA2	0.0202384	1	3.24738e-06	0.332281	0.421644	0.572939	0.0953973	0.141855	0.0663435
TRNT1	1	1	0.806844	0.611361	0.611964	0.568352	0.0500775	0.0469172	0.0521142
STK10	1	1	1	0.918135	0.852487	0.899249	0.0294575	0.0760297	0.036862
CRMP1	1	1	0.000297134	0.213028	0.212105	0.317195	0.0753842	0.0816251	0.119833
SIDT1	1	1	1	0.330647	0.226508	0.167488	0.139318	0.14922	0.169142
MRVI1	1	0.39101	9.87739e-07	0.404737	0.386516	0.241696	0.107713	0.0949171	0.0757502
TMEM38A	1	1	1	0.233925	0.239401	0.327051	0.114398	0.112699	0.107262
XRCC1	1	1	0.078466	0.739512	0.777958	0.855044	0.0524829	0.0645065	0.098412
SCARB1	1	0.000682881	6.82026e-08	0.63209	0.555379	0.82566	0.0851246	0.145062	0.123579
PANX2	1	1	0.159792	0.27051	0.319058	0.457543	0.125434	0.141037	0.163245
SELENOO	1	0.0189859	1	0.782282	0.668881	0.763604	0.0634616	0.0870254	0.084183
CLCN4	1	1	1	0.410192	0.499115	0.506171	0.154572	0.163479	0.182921
NLE1	1	0.378373	3.35547e-07	0.360281	0.372237	0.472883	0.0751968	0.0738226	0.0493148
FERMT2	1	1	1	0.338663	0.425899	0.402778	0.167266	0.277584	0.211232
CD5L	1	1	1	0.173139	0.392492	0.212614	0.129524	0.2829	0.170954
PTGS2	0.000957238	1	7.70941e-08	0.924889	0.771172	0.418107	0.11767	0.180298	0.2293
IGF2BP2	1	1	1	0.666954	0.443584	0.500537	0.0599771	0.219865	0.246111
NOTCH3	1	0.507576	2.23738e-07	0.301209	0.325978	0.516763	0.109656	0.147695	0.097025
ATP2A3	1	1	1	0.664561	0.531588	0.545825	0.137616	0.231396	0.144194
CA12	1	1	1	0.268081	0.355898	0.367324	0.173472	0.186988	0.126347
MGLL	1	1	1	0.638333	0.756911	0.753023	0.113161	0.106794	0.10665
BCS1L	1	1	1	0.564418	0.553474	0.496623	0.0654312	0.0662903	0.0792427
ZNF532	1	1	1	0.664372	0.596452	0.6283	0.0974242	0.0755672	0.149392
HACD3	0.00326438	1	8.75576e-09	0.579385	0.702829	0.904119	0.101028	0.1771	0.0543528
IPCEF1	1	1	1	0.541283	0.436499	0.442212	0.117892	0.236125	0.247638
ARHGEF10L	1	1.77519e-09	0.14756	0.652483	0.868384	0.684511	0.0721176	0.0487125	0.0970961
WSCD2	1	1	1	0.134868	0.151312	0.172134	0.0745955	0.0768274	0.0543115
EIF4G3	1	1	1	0.887253	0.824029	0.81183	0.0234559	0.0842559	0.0996093
SEMA3A	1	1	1	0.323506	0.227487	0.247596	0.178272	0.105579	0.182295
SEMA3C	1	1	1	0.539751	0.739405	0.679957	0.0907092	0.147193	0.199489
ADD2	1	1	1	0.255266	0.262937	0.307831	0.0656218	0.114472	0.120468
FNDC3B	0.263424	1	0.33774	0.84088	0.908143	0.931643	0.0668975	0.0706074	0.0718014
MOCOS	1	1	1	0.226193	0.394728	0.332193	0.115597	0.173417	0.186951
PLD1	0.0594949	1	0.00919869	0.570282	0.641773	0.714263	0.0777877	0.0904565	0.0758488
SEC31B	1	1	0.154788	0.486842	0.463352	0.374078	0.0792409	0.117542	0.0992355
KIFAP3	1	1	5.87895e-05	0.561282	0.585625	0.727414	0.0956898	0.081937	0.100787
MKRN2	1	1	2.83439e-06	0.742721	0.760389	0.828024	0.0591523	0.0525528	0.0388244
MLH1	1	1	1	0.802807	0.786827	0.784996	0.04498	0.0611948	0.0331269
UNG	1	1	1	0.483443	0.576242	0.640781	0.133372	0.17252	0.0937734
FMO4	1	1	1	0.395729	0.448242	0.515185	0.137538	0.09736	0.0817103
SLC46A1	1	1	1	0.618538	0.565097	0.63997	0.111924	0.105652	0.15586
PLXNA2	0.703241	1	0.000168799	0.419959	0.480715	0.612307	0.0519557	0.145103	0.126282
PAG1	1	1	1	0.80975	0.776044	0.795228	0.0479892	0.13205	0.113038
GPC4	1	1	0.000335026	0.398158	0.459651	0.745554	0.206901	0.129743	0.257163
MBNL3	1	1	1	0.661833	0.531409	0.566462	0.10695	0.0755508	0.161559
RAP1GAP	1	1	1	0.259971	0.246299	0.272246	0.154805	0.201072	0.105838
ACTL6B	1	1	1	0.12484	0.14855	0.140071	0.0663673	0.0595259	0.0939237
UBE2T	1	1	0.00453583	0.355489	0.356238	0.495356	0.139513	0.141927	0.0916745
IL4R	1	1	1	0.835045	0.845809	0.872449	0.0466281	0.0451418	0.0427053
PAK3	1	1	0.0880012	0.163482	0.127271	0.0952928	0.0650831	0.0581686	0.0701124
EXOSC5	1	2.03212e-08	8.47604e-06	0.694378	0.462275	0.74233	0.0840034	0.134108	0.0733138
APBB1IP	1	1	1	0.928624	0.851298	0.830541	0.0247763	0.097445	0.130494
GPR137B	0.00228007	1	0.337416	0.85716	0.935099	0.963109	0.0684864	0.0606459	0.0331439
FBLN1	1	1	1	0.375788	0.369287	0.294346	0.156207	0.165555	0.112453
TIGAR	0.500243	1	5.75685e-05	0.715559	0.743375	0.818168	0.0601614	0.070658	0.0569199
TULP3	1	1	0.167589	0.510649	0.548745	0.670788	0.0636851	0.116871	0.131715
EDN1	1	1	1	0.32223	0.548401	0.43606	0.209491	0.225264	0.247358
P2RY10	2.10887e-05	0.820109	4.75777e-13	0.58929	0.324127	0.0403468	0.180835	0.149409	0.0384806
TNRC6C	1	1	1	0.465967	0.537631	0.46971	0.0719273	0.0824164	0.0920434
BRINP1	1	1	1	0.142476	0.182605	0.151246	0.143807	0.101946	0.071338
TP53INP2	1	0.013519	1	0.657122	0.847025	0.710049	0.109307	0.0814937	0.175289
OSBPL6	1	1	0.00102582	0.17947	0.204563	0.38183	0.0886813	0.122357	0.170039
SLC1A3	1	1	1	0.794346	0.863252	0.890012	0.125842	0.108856	0.056612
LXN	1	0.00555748	1	0.547169	0.786371	0.61246	0.107577	0.0735778	0.207327
TNS1	1	0.337149	1	0.599603	0.780005	0.591673	0.124347	0.180023	0.17765
CDC14A	1	1	1	0.647071	0.561619	0.547143	0.0844642	0.086769	0.0994917
CEACAM1	1	1	1	0.329261	0.334584	0.365483	0.160953	0.186147	0.189306
LIPE	1	1.59238e-05	0.167518	0.34228	0.230295	0.343754	0.0815629	0.077567	0.0480587
FDFT1	1	0.410742	1.3825e-07	0.846467	0.831191	0.56166	0.0441146	0.141305	0.179364
DDX1	1	0.0145812	1	0.830596	0.877164	0.835219	0.0396604	0.0364595	0.0353566
MOXD1	1	0.372201	1.8605e-05	0.17866	0.178018	0.0974478	0.109193	0.0918532	0.135728
KEAP1	1.75966e-06	1	1.85189e-09	0.672409	0.792871	0.85951	0.0597015	0.0507665	0.0311959
PTPRH	1	1	1	0.265623	0.406105	0.317933	0.149186	0.151322	0.0793316
SLC4A4	1	1	1	0.265083	0.171626	0.19855	0.16747	0.090224	0.189039
SESN1	1	1	1	0.775134	0.73278	0.715785	0.120377	0.0797817	0.131941
MID2	0.263775	1	0.0323492	0.202306	0.332706	0.477782	0.149187	0.15261	0.210818
CHRNA3	1	1	1	0.142213	0.279317	0.30334	0.0685422	0.147714	0.138396
CPOX	1	1	1	0.692511	0.557685	0.625011	0.107845	0.187987	0.10986
TCF7	1	1	1	0.39656	0.341687	0.288101	0.0759884	0.177711	0.0486041
OSTM1	0.22515	1	1	0.761582	0.850547	0.842227	0.0460819	0.0955355	0.0637144
PCNP	1	1	1	0.872907	0.889529	0.874129	0.0486157	0.0400447	0.0273735
EXD2	1	1	1	0.46146	0.605196	0.536879	0.10666	0.139305	0.0990723
MEF2C	0.00967705	1	1	0.867458	0.656033	0.624191	0.0622672	0.169455	0.20112
STK17B	3.35377e-07	1	6.79618e-13	0.977389	0.868169	0.543107	0.0121404	0.0639317	0.122859
KIAA0141	1	1	1	0.764456	0.742374	0.747161	0.035446	0.0396678	0.0720703
ATP8B1	1	1	1	0.51752	0.464631	0.401254	0.163734	0.131464	0.176599
IL12RB2	1	1	0.000258067	0.239825	0.251131	0.0717227	0.119242	0.23017	0.0804437
FYB1	1	1	1	0.973101	0.930629	0.929646	0.0102356	0.0361218	0.0561761
PGR	1	1	1	0.0922511	0.0782222	0.0593494	0.0521865	0.0591427	0.0190713
EPB41L3	1	1	1	0.92149	0.881777	0.89452	0.0374029	0.0610474	0.0915646
COBLL1	1	1.09364e-05	0.000179355	0.238593	0.362805	0.176739	0.0805032	0.0984079	0.0908946
TRAF5	1	1	1	0.565804	0.508082	0.549312	0.090377	0.0572263	0.162219
GEMIN5	1	1	1	0.591157	0.58795	0.650335	0.0867347	0.0548079	0.0751834
ITGB5	0.500189	1	0.066561	0.759307	0.856904	0.911399	0.1248	0.07372	0.0700522
RNF13	6.649e-07	1	2.7582e-13	0.910535	0.94784	0.982109	0.0145129	0.0168887	0.00561631
BCKDHB	1	1	1	0.52571	0.451434	0.552514	0.0812063	0.138784	0.0781287
ULK2	1	0.559236	0.0140827	0.602258	0.549943	0.684559	0.0911739	0.12553	0.0893504
GRHL2	1	1	1	0.190505	0.143373	0.115288	0.104513	0.115621	0.0516022
TDRD3	1	1	1	0.612674	0.622899	0.721362	0.0511841	0.0839979	0.120443
EPYC	1	1	1	0.0716099	0.069657	0.0422672	0.0315356	0.0625744	0.0221513
ZNF416	1	0.026557	1	0.354599	0.511551	0.423956	0.126625	0.0805603	0.0965021
FAT1	1	1	1	0.31083	0.287569	0.318267	0.173864	0.164601	0.197215
PPIE	1	1	1	0.545396	0.520385	0.574862	0.0488928	0.0790239	0.0412291
HAL	0.00218032	1	2.34611e-07	0.378997	0.269191	0.137122	0.102798	0.0862317	0.0894224
FAM234B	1	1	1	0.416042	0.500241	0.581964	0.128547	0.161303	0.0487368
APOB	1	1	1	0.0936078	0.165211	0.0917123	0.0357746	0.0919787	0.0786027
GCKR	1	1	1	0.106591	0.0964613	0.0997641	0.0674386	0.0750185	0.0569595
MAPRE3	1	1	1	0.4496	0.477058	0.537052	0.0848223	0.0995745	0.11305
CAD	1	0.0658949	0.00136784	0.583586	0.545839	0.658378	0.0578064	0.0692012	0.0935074
CD82	1	1	0.818794	0.592543	0.686995	0.778904	0.179184	0.144319	0.115629
BCORL1	1	1	1	0.523996	0.516764	0.484253	0.0917097	0.110881	0.133476
MECOM	0.757772	0.193912	1.21888e-08	0.314878	0.265669	0.0940738	0.188473	0.211986	0.126242
WDR47	1	1	1	0.70599	0.722516	0.758541	0.0699024	0.073514	0.0380344
MAP3K4	0.156949	1	0.000233353	0.697529	0.669972	0.61925	0.0414508	0.04335	0.0552672
ABCB1	1	1	1	0.363943	0.259924	0.23369	0.114402	0.0745326	0.121466
CTTN	0.125587	1	8.21427e-05	0.374912	0.478068	0.654546	0.161293	0.169831	0.110702
ORC1	1	1	1	0.354286	0.272875	0.347934	0.130373	0.149643	0.073469
CHMP5	0.0020785	1	1	0.873913	0.921697	0.912513	0.0187391	0.0243364	0.0300601
NFX1	1	0.000121094	0.000377515	0.767665	0.726298	0.816027	0.031013	0.0405846	0.0588278
AQP6	1	0.000184074	7.64544e-07	0.131564	0.0982181	0.214161	0.0752688	0.0591555	0.0348288
IPO11	1	1	1	0.573521	0.557676	0.591192	0.102459	0.0680038	0.0530565
EPDR1	1	1	1	0.298409	0.411612	0.482177	0.133609	0.129637	0.2101
SNX10	1	0.00212985	0.67614	0.912198	0.94911	0.849017	0.0256228	0.0655995	0.10952
LAT2	1	1	1	0.885707	0.814454	0.845205	0.0401509	0.0621111	0.086011
HSD17B14	1.78848e-05	1	4.68742e-12	0.31107	0.58044	0.891771	0.163932	0.159343	0.100509
GNAO1	1	1	1	0.254763	0.216674	0.188159	0.108296	0.0790117	0.11153
TFAP2C	0.0356673	1	1	0.175312	0.372751	0.368195	0.107214	0.205929	0.134799
AURKA	1	1	1	0.511568	0.56524	0.546275	0.0948418	0.150464	0.153597
PTPN4	1	1	1	0.413	0.386256	0.425851	0.0333004	0.0788614	0.0520622
DNMT3B	1	0.00255526	0.000341714	0.222371	0.165475	0.292994	0.0873498	0.125483	0.0557479
TPX2	1	1	1	0.594512	0.453437	0.362279	0.184925	0.116889	0.177395
EPB41L1	1.51641e-05	1	1	0.33549	0.687424	0.621493	0.113347	0.143477	0.143665
PPP1R13B	0.102274	1	1	0.361784	0.497604	0.476967	0.0717084	0.135696	0.086857
SMOX	1	1	0.582891	0.61174	0.502047	0.697017	0.13374	0.21165	0.0871721
CPXM1	1	1	0.975346	0.259671	0.280671	0.350847	0.139464	0.0922279	0.0844609
LZTS3	1	1	1.36527e-06	0.244435	0.306505	0.413062	0.130828	0.0789678	0.0495658
TESC	0.0257599	0.000303651	1	0.674123	0.339876	0.527552	0.106548	0.172216	0.127862
P2RX7	5.8816e-05	1	1	0.779014	0.908402	0.921323	0.0775749	0.0545514	0.0577677
RBBP9	0.716356	0.819941	1.00799e-07	0.557628	0.580904	0.71878	0.0966534	0.0930675	0.0807794
DZANK1	1	1	1	0.296271	0.405166	0.319879	0.0516023	0.151968	0.042181
OAS1	1	1	1	0.714421	0.873793	0.833762	0.166386	0.0875443	0.106262
SIRT4	1	1	1	0.132666	0.135072	0.207707	0.100462	0.0972542	0.132143
KIF16B	1	1	0.170268	0.704852	0.680307	0.767269	0.0673084	0.0704405	0.0847518
PEBP1	1	1	1	0.893643	0.941769	0.91921	0.0507765	0.0601258	0.0656401
NOS1	1	1	1	0.13516	0.12753	0.156093	0.0490874	0.0705589	0.0762416
FXYD5	1	1	1	0.945443	0.886212	0.914493	0.0385728	0.0862162	0.053035
HEPH	1	1	0.0282101	0.181709	0.149846	0.237103	0.181136	0.0800928	0.065236
RBM41	1	1	1	0.585541	0.551034	0.603328	0.064967	0.0686406	0.077359
LAG3	1	0.0635972	1	0.403854	0.256339	0.390759	0.139731	0.153592	0.147549
LTBP4	1	1	1	0.512129	0.518498	0.447328	0.106247	0.134431	0.0549869
RGS1	0.000247202	1	1	0.965063	0.788829	0.738764	0.0567636	0.174094	0.223868
YPEL3	1	1	1	0.730672	0.671894	0.68377	0.09264	0.151748	0.0850727
IRAK3	0.018529	1	1	0.907618	0.810448	0.755057	0.0446225	0.0955203	0.143628
LYZ	0.918464	0.107707	6.64111e-09	0.999271	0.997604	0.991193	0.000338982	0.00478536	0.0086233
TFAP4	1	0.241557	1	0.449965	0.357128	0.431411	0.0772089	0.0639666	0.0987779
CD209	1	1	1	0.798285	0.547457	0.616255	0.156253	0.246454	0.278701
PLEKHG2	0.00018645	1	1	0.795177	0.56423	0.534566	0.0664833	0.216842	0.104216
DLL3	0.0620476	1	1	0.102856	0.22156	0.20601	0.0464996	0.115429	0.109152
PITPNM2	1	1	1	0.30959	0.323099	0.282632	0.0851938	0.138909	0.0762467
NLRC4	1	1	1	0.785564	0.777162	0.727408	0.0715737	0.130349	0.0957865
NRCAM	0.0049747	1	2.70923e-07	0.112761	0.195238	0.412524	0.0769005	0.108455	0.179394
LAMB1	1	2.65787e-05	2.51545e-05	0.464232	0.70805	0.294476	0.199394	0.218962	0.202532
CMTM6	1	1	1	0.950986	0.914581	0.916014	0.0167596	0.0193859	0.0472945
RAPGEF4	1	0.74573	1	0.264405	0.115992	0.189375	0.137021	0.099042	0.0921
MAP3K20	1	1	1	0.68847	0.648925	0.680981	0.0655387	0.0717652	0.177972
SEL1L3	1	1	1	0.778475	0.719646	0.728308	0.0708913	0.107839	0.14452
MYO15A	1	1	1	0.212102	0.273764	0.280841	0.0586403	0.110359	0.0779813
NLRP1	0.253541	0.172128	2.3454e-09	0.737965	0.692663	0.482445	0.108169	0.118206	0.100512
SLC17A6	1	1	1	0.0794579	0.1434	0.0792061	0.0342193	0.0918733	0.0291359
ANGPT2	1	0.0369927	1	0.248476	0.380083	0.280838	0.118142	0.11263	0.198437
CD200	1	1	1	0.308036	0.169534	0.235822	0.142766	0.153599	0.207021
CCDC80	1	0.833068	0.00307762	0.381302	0.432033	0.242488	0.147615	0.174963	0.185109
CEBPE	1	0.97475	0.989542	0.297584	0.367964	0.253532	0.112706	0.103148	0.0872166
SLC7A8	0.490648	1	0.00887101	0.700067	0.814436	0.902948	0.157654	0.123021	0.0649585
HECTD1	1	1	1	0.858866	0.88952	0.88293	0.0294766	0.0354243	0.0504299
TYRO3	0.519688	1	0.00768667	0.165881	0.215413	0.276412	0.0614546	0.100811	0.0616872
TBX15	0.0781376	1	1	0.134883	0.325182	0.219597	0.149093	0.191421	0.0890511
AGO1	1	0.833154	0.000155558	0.712875	0.699011	0.792372	0.0883172	0.0464171	0.072794
GPATCH2	1	0.0151408	0.000103078	0.576263	0.61361	0.502291	0.0708055	0.0888155	0.0402189
XYLB	1	1	1	0.457186	0.412131	0.525578	0.0971252	0.0820885	0.111601
TMEM38B	0.000400758	1	0.00013759	0.542406	0.678304	0.796891	0.102722	0.149048	0.0861691
PSMD5	1	1	1	0.654408	0.779236	0.749324	0.101158	0.142826	0.0510244
PTGS1	1	1	0.00106595	0.779685	0.777949	0.869174	0.0620782	0.0810851	0.0927667
SH2D3C	1	0.445752	1	0.651287	0.510344	0.64728	0.0767767	0.159488	0.151261
TBC1D2	0.173631	1	4.15355e-07	0.707288	0.747076	0.914334	0.111481	0.148574	0.0548702
BTAF1	0.0866666	1	1	0.884132	0.837056	0.839651	0.0219784	0.036588	0.0581064
IKZF5	1	1	1	0.651287	0.644553	0.667168	0.0599587	0.0645324	0.147197
BLNK	1	1	0.0118004	0.666166	0.713289	0.801023	0.112227	0.101841	0.0820949
BAMBI	1	1	1	0.330238	0.438407	0.352072	0.169868	0.101914	0.117082
HIVEP1	1	1	1	0.727885	0.786541	0.71053	0.0868434	0.0604831	0.181407
CRISP3	1	1	1	0.0736667	0.0669748	0.0696836	0.0289633	0.0358792	0.0355034
SIRT1	0.00103039	1	1	0.861156	0.70333	0.676843	0.0586262	0.16343	0.0625085
IFT74	1	1	0.000656119	0.626152	0.629408	0.552392	0.0595098	0.0774118	0.0758823
JAK2	0.0941949	1	1	0.907501	0.836367	0.826502	0.0316124	0.0686703	0.0654292
IL12RB1	1	1	1	0.567963	0.641791	0.533944	0.0825147	0.197884	0.146216
ABL1	1	2.6468e-06	1.61611e-10	0.747506	0.659717	0.835369	0.0399786	0.0999709	0.0381118
ABLIM1	1	1	1	0.396735	0.372023	0.389514	0.116386	0.148921	0.141154
NRP1	0.367507	1	6.7963e-07	0.793967	0.846649	0.942633	0.109432	0.0738367	0.0713762
H2AFY2	1	0.0107517	0.000813223	0.614687	0.540519	0.701389	0.0742463	0.113036	0.0930931
CATSPERG	1	1	1	0.304513	0.253675	0.206095	0.0886391	0.0755891	0.0456582
MTAP	1	4.19847e-08	6.24824e-12	0.527818	0.467447	0.63737	0.0524353	0.0510973	0.0498759
GADD45B	0.0121215	1	4.24973e-06	0.967543	0.925068	0.822597	0.0382853	0.0596139	0.0884965
SERPIND1	1	1	1	0.33239	0.258699	0.208757	0.114523	0.187511	0.0830721
CECR2	0.144797	1	4.28676e-05	0.187186	0.263295	0.435936	0.0919639	0.117619	0.152776
P2RX6	0.188165	0.00389361	5.57597e-12	0.107335	0.119265	0.306145	0.0414591	0.0558839	0.0652633
OSM	0.00719643	1	4.19698e-05	0.821989	0.64787	0.455021	0.168606	0.18805	0.159245
CABIN1	1	1	1	0.702197	0.611669	0.710982	0.0615368	0.121201	0.0801779
UPB1	1	1	1	0.290283	0.254368	0.220443	0.0688882	0.111697	0.144682
ESS2	0.571362	1	0.017993	0.526462	0.577418	0.657909	0.0687899	0.0666145	0.0846437
SEZ6L	0.0113325	1	0.0612628	0.370296	0.251547	0.178161	0.11022	0.119458	0.0649639
MICALL1	6.56512e-06	1	0.105253	0.540378	0.69809	0.726662	0.056619	0.0808476	0.0756558
DEPDC5	1	1	1	0.606795	0.583757	0.60953	0.0745002	0.0655133	0.0651847
TTC28	0.00474874	1	9.2154e-07	0.350872	0.425533	0.621239	0.0677892	0.112333	0.131242
CENPM	1	2.63356e-07	0.00106614	0.364606	0.179301	0.400889	0.103488	0.112452	0.0746551
2003-09-01	0.703277	1	3.80307e-06	0.290612	0.357293	0.656693	0.103149	0.213244	0.200036
TPTEP1	1	1	1	0.245485	0.430558	0.640515	0.0928754	0.14275	0.365349
CBY1	1	1	1	0.382731	0.535432	0.424906	0.111236	0.165737	0.0898925
RSPH14	1	1	1	0.142709	0.116645	0.140111	0.0904948	0.0580624	0.0663512
JOSD1	0.173652	1	1.53123e-05	0.888756	0.840176	0.748897	0.0265141	0.0718273	0.0852665
RASL10A	1	1	1	0.290954	0.28845	0.398604	0.117447	0.217152	0.141226
NEFH	1	1	1	0.497068	0.550578	0.515221	0.071408	0.116968	0.0904575
MCAT	0.0306594	0.0733322	3.94927e-11	0.382717	0.444679	0.584834	0.119197	0.0759656	0.0531035
MCM5	1	0.0363227	1	0.788482	0.678099	0.762218	0.049122	0.0948704	0.051616
RASD2	1	1	1	0.233385	0.190567	0.194022	0.114345	0.203415	0.0836956
TTLL12	1	1.65974e-06	1.96073e-12	0.633184	0.593386	0.793939	0.0517047	0.0676912	0.051332
PDGFB	1	1	1	0.70685	0.561905	0.679394	0.204828	0.337234	0.160782
SYNGR1	1	1	0.00112952	0.344891	0.368464	0.5212	0.0871549	0.145986	0.128923
APOL4	1	0.0233274	0.00350519	0.525572	0.660602	0.330411	0.156304	0.202107	0.25633
FOXRED2	1	0.00523912	0.760985	0.578962	0.420607	0.60768	0.114238	0.146553	0.105818
EIF3D	0.664551	1	0.338083	0.957069	0.931836	0.841	0.0204503	0.0189276	0.0898871
UPK3A	0.0162171	1	1	0.458674	0.206164	0.236068	0.175954	0.112227	0.101964
KCTD17	1	1	1	0.64055	0.670665	0.615958	0.0705669	0.0724706	0.0669086
TRMU	1	0.121987	0.00153399	0.423139	0.398317	0.513886	0.0997167	0.0705715	0.0798454
CERK	1	0.000774544	0.236876	0.815191	0.657678	0.819305	0.0323936	0.138345	0.0753093
ZBED4	1	1	1	0.677938	0.59732	0.65322	0.0425322	0.0830243	0.0418923
MLC1	1	1	0.00782754	0.261896	0.211014	0.434593	0.2078	0.125621	0.192579
CTSG	1	1	1	0.174342	0.277676	0.160771	0.142947	0.140766	0.0751832
GZMH	1	0.109905	0.00470684	0.222882	0.3003	0.114759	0.150781	0.200323	0.0642849
GZMB	1	0.152689	6.65588e-08	0.338196	0.30528	0.0804363	0.230447	0.195904	0.0811463
PYGL	1	1	1.37239e-05	0.817657	0.843189	0.926224	0.0691684	0.0655699	0.0626235
CNIH1	1	1	1	0.723597	0.759826	0.783209	0.0632223	0.0691801	0.0435476
AHSA1	1	0.00117451	2.79399e-08	0.874927	0.896136	0.761791	0.0691185	0.0537616	0.0645134
DAAM1	1	6.33314e-05	0.0396575	0.541939	0.655372	0.513762	0.0611214	0.0695683	0.11547
LGMN	1	0.00335951	2.99701e-09	0.920258	0.842402	0.994683	0.077319	0.147894	0.00446091
ALKBH1	0.000136645	1	0.000190686	0.502611	0.637508	0.705747	0.0915439	0.0866044	0.0549931
SIX4	1	0.0151487	0.142931	0.119034	0.199914	0.0964212	0.0441761	0.0933724	0.0332459
CEP128	0.00442789	1	1	0.577649	0.407938	0.438578	0.0625953	0.130962	0.106847
SRSF5	0.180694	0.00271412	3.1229e-12	0.959782	0.955386	0.795132	0.00991029	0.0166071	0.0921813
SLC10A1	1	1.98322e-07	6.9598e-09	0.352791	0.517318	0.168554	0.17615	0.132817	0.12833
SLC8A3	1	1	1	0.131025	0.131509	0.176869	0.0825158	0.0844995	0.0899851
TCL1A	1	1	1	0.120937	0.165716	0.154215	0.125569	0.101852	0.0809358
PAPLN	1	1	1	0.363345	0.492061	0.543169	0.0863501	0.142146	0.19544
ACIN1	1	1	1	0.886757	0.840471	0.783853	0.0452237	0.104042	0.0849322
APEX1	0.000352687	1	1	0.95157	0.900865	0.901319	0.0115826	0.0454874	0.0549371
NFKBIA	6.67619e-05	1	4.44486e-08	0.996514	0.980867	0.945563	0.00309852	0.0217227	0.0306085
EMC9	1	1	0.0477114	0.606875	0.563381	0.447441	0.131403	0.134664	0.122964
PROCR	0.00571609	1	1	0.439564	0.663293	0.736382	0.120417	0.172992	0.180876
CD40	1	1	1	0.80288	0.89509	0.863102	0.135389	0.0669804	0.0744508
SGK2	1	1	1	0.223115	0.210022	0.21691	0.138969	0.189315	0.0463056
NDRG3	1	1	0.376309	0.800385	0.768436	0.819556	0.0412788	0.0624576	0.0507891
DOK5	1	0.0024539	0.000812772	0.141615	0.256652	0.108449	0.0864189	0.120123	0.16826
NELFCD	1	0.833154	0.00215709	0.800312	0.808106	0.751567	0.0425877	0.05046	0.0480885
SLCO4A1	1	1	1	0.559006	0.437916	0.455954	0.111305	0.187079	0.130499
NTSR1	1	1	1	0.2217	0.255762	0.194964	0.13506	0.122334	0.0994146
SLC17A9	1	0.00221787	1.84575e-07	0.591172	0.533018	0.733266	0.0804514	0.119664	0.0935338
EEF1A2	1	1	1	0.297905	0.409118	0.421558	0.176022	0.176313	0.175664
CDC25B	1	0.290355	1	0.683014	0.791539	0.723704	0.0722672	0.0516973	0.0979672
RNF24	1	1	1	0.626386	0.622649	0.71174	0.0768336	0.0969277	0.169031
TRIB3	0.2079	0.944709	2.59499e-08	0.313558	0.375671	0.583174	0.132891	0.154153	0.11147
RASSF2	1	1	1	0.948317	0.748274	0.927519	0.0143134	0.231918	0.0401043
SEC23B	1	4.98581e-07	2.30403e-10	0.875992	0.830296	0.933724	0.0401467	0.0528616	0.0170849
CCM2L	1	1	1	0.275805	0.40184	0.359304	0.118035	0.246662	0.179743
PLCB4	1	1	0.00331448	0.281137	0.277703	0.0933951	0.201139	0.182582	0.0746631
HCK	1	1	1	0.973597	0.971658	0.972222	0.00720556	0.0146364	0.0121798
KIF3B	1	1	1	0.60662	0.646797	0.663096	0.0551594	0.0494368	0.0724214
MAPRE1	1	1	0.0409039	0.958345	0.959955	0.948697	0.00778099	0.00984957	0.0118798
JAG1	0.412912	1	1	0.57956	0.736893	0.70357	0.101488	0.0876605	0.142424
E2F1	1	1	1	0.417756	0.382135	0.384644	0.0596896	0.129199	0.0930212
PXMP4	0.0451396	1	2.01489e-06	0.337685	0.393945	0.556456	0.0885391	0.112632	0.103717
BPI	1	1	1	0.140747	0.146891	0.19131	0.0681325	0.089568	0.0910668
ACTR5	1	0.211025	1	0.520656	0.606622	0.530389	0.128568	0.0738865	0.0408814
PPP1R16B	0.00497308	1	1	0.563207	0.322232	0.360921	0.130801	0.142325	0.137996
DHX35	1	1	1	0.57568	0.635952	0.619904	0.098455	0.124588	0.0661461
SYNDIG1	1	0.0163372	1.49685e-06	0.130186	0.11403	0.318236	0.0619454	0.0665271	0.173891
APMAP	1	1	1	0.900039	0.924567	0.944172	0.0586074	0.0529682	0.0378038
METTL4	1	1	1	0.411323	0.462471	0.500684	0.146719	0.106742	0.095075
CEP192	4.26789e-05	1	1	0.76752	0.664294	0.676592	0.0291736	0.058117	0.0737195
ANKRD12	1	0.00135749	2.93792e-08	0.898938	0.908724	0.798254	0.0139454	0.0226118	0.117693
RIOK3	1	0.769717	2.10948e-06	0.841697	0.844977	0.92033	0.0462956	0.0585714	0.0348518
MXRA5	1	1	1	0.340909	0.303358	0.291543	0.0993188	0.202042	0.161141
PSMD10	1	1	2.11759e-05	0.682022	0.776733	0.857873	0.127652	0.0744693	0.0318428
RHOXF1	1	1	1	0.127546	0.119202	0.107957	0.08988	0.0622078	0.0499684
NXT2	1	0.0435736	0.0107997	0.615649	0.675604	0.542032	0.0893977	0.108438	0.0996838
PRPS2	1	1	1	0.816533	0.821928	0.85406	0.0387916	0.0742877	0.0502252
AMMECR1	1	1	1	0.45755	0.50388	0.434276	0.0910337	0.134106	0.0557767
SRPX	1	0.0325409	9.25917e-06	0.236835	0.196503	0.479026	0.138043	0.151027	0.184128
LUZP4	1	0.00789397	0.000198503	0.0689112	0.0930102	0.0446429	0.0351334	0.0463826	0.0285186
PLS3	1	1	1	0.424539	0.48852	0.345528	0.190964	0.167766	0.239486
SMARCA1	1	1	2.98476e-05	0.298285	0.347239	0.657066	0.16214	0.208513	0.238617
MTMR8	1	1	1	0.343455	0.299397	0.360045	0.117103	0.110887	0.0701996
ZC3H12B	1	1	1	0.140419	0.148089	0.123724	0.0921017	0.0713545	0.0427829
PQBP1	1	1	1	0.82215	0.792281	0.757749	0.118788	0.0796638	0.0503502
TAZ	1	1	1	0.61659	0.57537	0.596588	0.0557545	0.0589312	0.0856046
GATA1	1	0.360203	0.000285538	0.157012	0.122836	0.395697	0.109502	0.0675531	0.198575
GPR50	1	0.000419088	0.0111896	0.119289	0.045687	0.215836	0.0612099	0.0442761	0.120139
RP2	1	1	1	0.890448	0.806452	0.881007	0.018844	0.0830236	0.0251099
USP11	1	1	1	0.745864	0.701211	0.746058	0.0369961	0.0653118	0.0678905
PCYT1B	1	1	1	0.127283	0.200053	0.114884	0.0521436	0.1251	0.0674262
BRS3	1	1	1	0.0701365	0.128268	0.128716	0.033624	0.0758596	0.0626065
KLHL4	1	1	1	0.120018	0.138764	0.137308	0.0872333	0.0645148	0.142195
KLF8	0.120522	1	1	0.253603	0.486187	0.423718	0.0838287	0.150671	0.161477
CENPI	1	1	1	0.268883	0.263961	0.314929	0.110086	0.0970106	0.115069
BEX4	1	2.98112e-05	0.0199708	0.869296	0.787354	0.88879	0.0533073	0.0790859	0.0428708
RUBCNL	1	1	1	0.632469	0.704098	0.639497	0.137665	0.166932	0.147795
NDFIP2	7.27561e-05	1	0.042415	0.241605	0.511288	0.597091	0.127876	0.179105	0.105807
ACP5	1	1	1	0.842368	0.8669	0.859909	0.114721	0.0925994	0.170511
UGGT2	1	1	1	0.567029	0.568432	0.550574	0.0578336	0.0965412	0.0707619
RGCC	1	1	1	0.923248	0.9551	0.894186	0.0759783	0.0337267	0.130214
VWA8	1	1	1	0.639252	0.669775	0.669844	0.0433753	0.13463	0.117103
DHRS12	1	1	1	0.515521	0.484577	0.534657	0.0774295	0.0665849	0.0864853
MEDAG	1	0.276201	1	0.198426	0.36065	0.19392	0.15435	0.26392	0.173086
OLFM4	1	1	1	0.32479	0.189047	0.101037	0.284845	0.197423	0.0478101
ZNF423	1	1	1	0.206194	0.22341	0.231936	0.0793825	0.0950689	0.0630733
CCL22	1	0.295129	0.147497	0.688908	0.53638	0.800166	0.205353	0.234574	0.215358
PARD6A	1	0.00130334	4.86497e-05	0.382578	0.329076	0.491764	0.118904	0.0957892	0.0920807
SLC38A7	1	0.0042142	4.0686e-10	0.578816	0.58221	0.805868	0.104426	0.0954949	0.0905828
TANGO6	1	1	1	0.638435	0.57942	0.575148	0.0889944	0.107635	0.0427271
SMPD3	1	0.00995287	1	0.399697	0.284203	0.35979	0.0880593	0.0901927	0.0593828
MLYCD	0.156987	1	0.472484	0.383402	0.462261	0.546846	0.0840827	0.144345	0.0571109
NECAB2	1	1	0.0747207	0.124526	0.105634	0.217801	0.0703994	0.0714858	0.0978202
HSDL1	0.00042143	0.187441	9.69318e-13	0.503268	0.592054	0.74483	0.102512	0.0900092	0.0492055
COTL1	1	1	1	0.980438	0.968404	0.953131	0.0110526	0.0229573	0.0520284
TSC2	1	0.0551025	0.0302106	0.677267	0.596908	0.710875	0.0474635	0.103819	0.0451322
NME4	1	0.000564635	1	0.659266	0.521029	0.648581	0.0873344	0.0785932	0.111581
HAGHL	0.120545	0.00047643	1.43029e-13	0.360062	0.37078	0.695354	0.0610734	0.0834568	0.0577624
SLC7A5	1	0.0135201	1	0.849939	0.637875	0.832996	0.0870996	0.172781	0.162188
ZNF174	1	0.0636014	8.50417e-08	0.41362	0.424317	0.556122	0.102537	0.094047	0.0587962
CLUAP1	0.0703826	1	1	0.39939	0.491095	0.518366	0.0748812	0.111694	0.0583289
UBFD1	0.0451519	1	2.21133e-05	0.546344	0.595934	0.675817	0.0807477	0.088466	0.0374572
EARS2	1	1	1	0.481467	0.478471	0.52988	0.0757232	0.0805378	0.108323
GGA2	1	0.111766	0.36485	0.846496	0.898997	0.813447	0.0453438	0.0642025	0.0667333
XYLT1	1	0.000541295	1	0.772888	0.527537	0.710776	0.0930904	0.146394	0.149575
IL21R	1	1	0.666239	0.527454	0.501377	0.664674	0.127084	0.15762	0.192919
AQP9	1	1	0.312959	0.87818	0.871746	0.964998	0.151523	0.176233	0.0363665
CORO2B	1	1	0.000630987	0.150652	0.125255	0.263208	0.078818	0.116106	0.116401
HERC1	1	1	1	0.856168	0.807489	0.825869	0.0246997	0.0422279	0.0775371
MTFMT	1	0.483502	3.47471e-06	0.572347	0.559706	0.712877	0.102355	0.132832	0.0771759
AP3B2	0.0397014	1	1.08323e-06	0.11748	0.158094	0.254446	0.0502217	0.0669963	0.0706885
CD276	0.000196312	1	6.64813e-07	0.558802	0.712315	0.851803	0.117873	0.102262	0.0871707
FAH	1	1	0.0060747	0.527089	0.589058	0.672372	0.122503	0.0853166	0.114046
CEMIP	1	1	1	0.331289	0.297064	0.288432	0.0969751	0.229061	0.238126
RPAP1	0.076505	1	1.19494e-07	0.50388	0.534699	0.661727	0.0469712	0.0700274	0.0737025
ZNF106	1	1	1	0.880018	0.861562	0.889231	0.0253649	0.0406174	0.0529595
CEP152	0.000644647	1	5.92508e-10	0.59422	0.517935	0.414323	0.0766628	0.0681543	0.0581873
ATP8B4	1	0.00061451	1	0.803988	0.539348	0.765668	0.0734674	0.182761	0.169009
BMF	1	1	1	0.730555	0.699816	0.747172	0.0803818	0.10978	0.0948429
VPS18	3.32027e-06	1	5.7404e-08	0.683817	0.799523	0.877285	0.0465284	0.0613839	0.0484824
OIP5	1	1	1	0.282829	0.246048	0.166453	0.162235	0.153733	0.17026
PDGFRL	1	1	1	0.278861	0.430026	0.44278	0.11832	0.205034	0.170776
FZD3	1	1	1	0.243494	0.163311	0.199687	0.0807865	0.0990734	0.179864
RIPK2	0.677194	1	1	0.932095	0.874231	0.865831	0.0641005	0.0577255	0.101971
NBN	1	1	1	0.84953	0.859872	0.847188	0.0394728	0.101716	0.061093
SFRP1	1	1	1	0.313558	0.395067	0.270024	0.150954	0.161837	0.105173
LAPTM4B	1	1	1	0.418741	0.444299	0.578171	0.170641	0.189646	0.239206
PLAT	1	1	1	0.436442	0.320077	0.35794	0.129002	0.109689	0.150154
RAB2A	1	1	0.0233307	0.824177	0.842241	0.690588	0.0467215	0.0450839	0.120549
ZC2HC1A	1	1	1	0.479986	0.550846	0.55696	0.11629	0.137252	0.101614
IL7	1	5.28327e-05	1.01008e-09	0.502699	0.550926	0.227564	0.132336	0.124372	0.138175
SNX16	1	1	1	0.466872	0.576363	0.509537	0.0838095	0.110612	0.0804704
SQLE	1	0.901373	0.0151099	0.704473	0.671483	0.78964	0.0967834	0.0934873	0.0879246
LEPROTL1	1	1	0.0128921	0.806381	0.80419	0.702529	0.0526721	0.157481	0.0663682
TNFRSF10A	1	1	1	0.605453	0.660343	0.659521	0.104849	0.094754	0.0838671
NEFM	1	0.00181003	0.181396	0.144314	0.246665	0.118159	0.0753885	0.131838	0.0426286
TUSC3	1	1	1	0.199768	0.175484	0.173503	0.139472	0.128353	0.128625
MCM4	1	1	1	0.642242	0.574539	0.604346	0.0847495	0.118329	0.0630605
BNIP3L	1	1	0.0109782	0.940381	0.929038	0.962125	0.0233748	0.0348042	0.0167811
KCNN4	0.353694	1	1.71753e-06	0.619325	0.688255	0.861651	0.133311	0.136207	0.107805
CLASRP	1	0.295247	8.71187e-08	0.770277	0.747488	0.637226	0.0946412	0.0481396	0.0837203
LIN7B	1	1	1	0.399631	0.467992	0.390334	0.126807	0.0849116	0.0957494
PIH1D1	1	0.00456245	4.06675e-06	0.686202	0.65581	0.776212	0.0601484	0.0650712	0.061808
SLC17A7	0.00167519	1	0.00715289	0.127035	0.239182	0.41626	0.0469811	0.0889682	0.208282
RNASEH2A	1	1	1	0.623002	0.579385	0.561434	0.0523973	0.102095	0.0429029
CD37	1	1	1	0.920586	0.800631	0.842733	0.0267144	0.100829	0.223865
RETN	1	1	1	0.494697	0.477058	0.399749	0.232431	0.238273	0.205979
FCER2	1	1	1	0.522202	0.369269	0.517772	0.151687	0.189493	0.331308
MED25	1	1	1	0.65187	0.684027	0.657784	0.0608521	0.0821102	0.0452413
CCDC61	1	1	1	0.527541	0.486088	0.447085	0.0696382	0.0953943	0.0500831
IL27RA	1	1	1	0.773296	0.689954	0.721226	0.118257	0.14453	0.175525
ASF1B	1	1	1	0.526345	0.350668	0.403452	0.146636	0.143133	0.119536
AKAP8	1	1	1	0.802894	0.775249	0.77521	0.0381225	0.0721709	0.0425681
EPHX3	1	0.000935262	1.15304e-05	0.242604	0.162551	0.386228	0.113511	0.11255	0.134158
CCNE1	1	1	0.000451374	0.368778	0.417325	0.547248	0.108919	0.115061	0.113121
CLC	1	1	1	0.157071	0.13285	0.242559	0.166242	0.0887582	0.17635
GPI	1	0.0485539	6.81416e-08	0.85147	0.845871	0.944104	0.0523347	0.076742	0.0385826
EBI3	1	0.901327	1	0.768497	0.457406	0.639138	0.170601	0.190805	0.245794
PRKD2	1	1	1	0.586752	0.648818	0.631686	0.0698854	0.0925482	0.140411
HNRNPUL1	1	1	1	0.934561	0.892542	0.902371	0.0332694	0.0586751	0.0778389
DENND3	1.8654e-06	1	0.000560797	0.825125	0.664589	0.591034	0.0513381	0.0626249	0.100248
NKG7	1	2.31406e-05	1	0.539612	0.280899	0.51364	0.20392	0.13095	0.150515
CEACAM5	1	1	0.066561	0.306993	0.176646	0.0811915	0.291711	0.123956	0.0389527
CRX	1	1	1	0.141608	0.138675	0.173602	0.0767441	0.0620543	0.096566
PTPRS	1	1	1	0.302632	0.295821	0.378931	0.155891	0.109719	0.124993
GRWD1	1	0.0041314	5.64054e-07	0.590384	0.567708	0.693934	0.0721974	0.0719377	0.0651922
CLEC11A	1	0.646191	1	0.620317	0.411147	0.675234	0.17586	0.254621	0.153781
CARD8	1	1	1	0.747958	0.737581	0.701112	0.0587856	0.0883178	0.0679288
LIG1	1	1	1	0.597371	0.571374	0.596619	0.0636073	0.081494	0.0532506
ZNF175	1	1	1	0.407778	0.470424	0.429652	0.0700419	0.0760766	0.0515257
PLPPR2	1	1	1	0.5532	0.469396	0.636935	0.128491	0.162969	0.187841
RASIP1	1	1	1	0.383081	0.257233	0.320232	0.133272	0.195306	0.119596
BCAT2	0.191925	0.635835	1.24999e-08	0.47437	0.512383	0.612494	0.0744786	0.0458737	0.0614199
KLF1	1	0.326155	1	0.3505	0.256022	0.373026	0.135227	0.119045	0.0620009
COMP	0.0103572	1	1	0.127232	0.388036	0.281438	0.0637623	0.224377	0.126612
UPK1A	1	1	0.051873	0.0878457	0.1066	0.167677	0.0321259	0.0587647	0.0692555
ATP4A	1	1	1	0.318342	0.262468	0.222555	0.236351	0.28862	0.100461
PBX4	1	1	1	0.262421	0.339733	0.369519	0.129698	0.110861	0.0961102
CDK6	1	4.48435e-09	0.37633	0.693488	0.494752	0.664674	0.0895344	0.065027	0.0697637
TFPI2	1	1	1	0.179834	0.317113	0.231145	0.131178	0.232582	0.249914
PON2	1	1	0.00219808	0.690877	0.69092	0.795675	0.0785257	0.102553	0.0819726
ITGB8	0.0647221	1	1	0.331522	0.632975	0.561581	0.15343	0.261102	0.196849
WDR91	1	0.491439	9.69594e-05	0.674597	0.669453	0.796753	0.0595586	0.0806063	0.0946708
CBLL1	1	3.14961e-07	4.17242e-12	0.707157	0.768096	0.569356	0.094636	0.0479037	0.0469812
ZC3HAV1	1	0.656431	1	0.917464	0.844414	0.888219	0.040259	0.0450545	0.0825395
HOXA2	1	0.000123846	4.06675e-06	0.215406	0.351008	0.113356	0.112547	0.142079	0.0656373
TSPAN12	1	1	1	0.280072	0.282969	0.232884	0.132724	0.128365	0.0729786
CPED1	1	1	1	0.763668	0.717018	0.720559	0.0757488	0.0964936	0.124347
HIBADH	0.090353	1	1	0.675502	0.789697	0.827882	0.0970433	0.150671	0.079529
GARS	0.327017	1	1	0.875642	0.905094	0.919804	0.0300746	0.0247185	0.0378909
CCL24	1	1	1	0.714757	0.536867	0.398915	0.223459	0.236198	0.267971
NUDT1	1	1	1	0.656436	0.627745	0.585643	0.10546	0.142598	0.103572
PTPRZ1	1	1	1	0.102783	0.0900418	0.110112	0.0810065	0.0562481	0.157527
TFR2	1	1	1	0.202926	0.267568	0.320973	0.0676658	0.125946	0.117872
PPP1R17	1	1	0.219	0.246878	0.262025	0.0875181	0.174459	0.209203	0.0370428
AGFG2	1	1.35204e-05	2.31532e-11	0.414517	0.363954	0.613107	0.0712187	0.0968474	0.110831
CLDN15	1	1	1	0.410739	0.393114	0.41878	0.105019	0.093278	0.0807077
CEP41	1	3.5489e-06	1.98514e-07	0.371397	0.296787	0.453889	0.0854283	0.0801599	0.05193
ACTR3C	1	1	1	0.240722	0.229253	0.200122	0.0981428	0.117726	0.100873
GIMAP2	0.0281063	1	4.86505e-06	0.827926	0.762392	0.515948	0.112259	0.123658	0.201077
BLVRA	1	9.48838e-06	6.49773e-06	0.900937	0.935538	0.809431	0.0375108	0.0358081	0.138908
SLC1A1	1	1	1	0.13182	0.192793	0.238399	0.0779284	0.103222	0.14712
FSD1L	1	0.0613559	1	0.350814	0.468323	0.380125	0.0628385	0.087759	0.0825719
MEGF9	0.420875	1	1	0.866568	0.757626	0.747573	0.0599157	0.0760344	0.13531
CORO2A	1	1	1	0.449425	0.551355	0.502579	0.0722265	0.221921	0.152335
OGN	1	1	1	0.271925	0.234273	0.133603	0.138578	0.205576	0.147017
ECM2	1	1	0.000392831	0.290962	0.328213	0.110432	0.125861	0.147109	0.136622
SUSD1	1	1	1	0.80234	0.858522	0.8786	0.0815842	0.0626881	0.0429561
TNFSF8	1	1	0.252168	0.790116	0.661129	0.466724	0.0928727	0.173199	0.287908
DOCK8	0.00989425	1	1	0.937872	0.886337	0.89508	0.017296	0.0383009	0.0621688
ELAVL2	1	1	1	0.114964	0.12276	0.14036	0.0588549	0.0537303	0.0773092
NCS1	0.0327193	0.00359542	4.22357e-13	0.267344	0.329443	0.814958	0.173467	0.133325	0.104694
FUBP3	1	1	1	0.733925	0.757027	0.776073	0.0414802	0.0399022	0.0425623
TYRP1	1	1	1	0.0681235	0.0457675	0.0418684	0.0364693	0.0466277	0.0206403
MPDZ	1	1	1	0.210461	0.218855	0.354063	0.128063	0.0790275	0.285185
DDX58	1	1	1	0.736463	0.802151	0.786014	0.0982556	0.10364	0.105377
EDF1	1	1	1	0.966113	0.96084	0.964048	0.0249533	0.0199035	0.0148011
PIP5K1B	0.000344338	1	0.451564	0.485427	0.308678	0.25457	0.107913	0.11454	0.0733459
RASSF4	1	1	1	0.888493	0.888831	0.883716	0.0306035	0.0946018	0.103048
CXCL12	1	1	1	0.475654	0.42269	0.418135	0.169317	0.316848	0.185841
TRDMT1	1	0.0208544	0.00337709	0.371616	0.442113	0.311951	0.0714298	0.104438	0.055171
CDH23	1	1	1	0.529554	0.456092	0.556767	0.071595	0.0943252	0.153498
KAZALD1	0.00159614	1	1	0.167223	0.352125	0.362409	0.104961	0.143704	0.0852142
ANKRD26	1	1	1	0.54544	0.493312	0.550438	0.104328	0.10322	0.0704602
EDRF1	1	1	1	0.598217	0.599269	0.573748	0.0829023	0.0465412	0.0446957
SH3PXD2A	1	1	1	0.585803	0.621084	0.578066	0.12387	0.100225	0.12311
STN1	1	1	1	0.693517	0.708439	0.646305	0.135406	0.0647043	0.0821465
MAP3K8	0.00270155	1	1.17813e-05	0.953831	0.871164	0.770666	0.0142233	0.0989608	0.081712
DNAJC12	1	1	1	0.270459	0.268373	0.183555	0.135429	0.128193	0.0755349
CRYBA1	1	0.0018836	0.000172044	0.192562	0.32432	0.0940342	0.132577	0.15197	0.135924
GIT1	1	1	1	0.738841	0.712091	0.742389	0.0630624	0.115672	0.0655386
CASC3	1	1	1	0.833893	0.846139	0.877347	0.0309427	0.0430486	0.111156
MTMR4	1	1	1	0.707974	0.753201	0.746391	0.0687932	0.141501	0.042697
P2RX1	1	0.310344	1	0.625686	0.470397	0.645346	0.109608	0.183184	0.183284
KPNB1	0.0380115	1	0.00918939	0.926319	0.950746	0.96342	0.0226386	0.0154428	0.0507881
RECQL5	1	0.0154346	8.55829e-05	0.470139	0.444648	0.526641	0.0458625	0.0714524	0.0497419
PIGL	1	1	1	0.447522	0.47426	0.397987	0.0940381	0.0990265	0.0902887
RASD1	1	1	1	0.557475	0.531883	0.442857	0.140713	0.273924	0.115047
NUP88	1	1	0.178518	0.773019	0.737555	0.701777	0.052275	0.082362	0.0452424
BLMH	1	1	1	0.628545	0.648353	0.694998	0.0730414	0.0496585	0.0739041
CPD	1	1	1	0.793573	0.816206	0.865791	0.0849039	0.0887195	0.0847347
B9D1	1	0.722301	1.92493e-06	0.27695	0.300935	0.389243	0.0888305	0.0560759	0.0604351
CCL7	0.0523979	1	1	0.171082	0.494399	0.511827	0.15949	0.307423	0.274005
CCL2	0.012045	1	1.14072e-05	0.616386	0.888804	0.965785	0.275141	0.131173	0.0626114
CCL8	1	1	1	0.475683	0.702954	0.794487	0.285612	0.214074	0.231005
CCL1	1	0.00240603	1.7374e-08	0.162978	0.1464	0.628849	0.11268	0.157137	0.308876
COL1A1	1	1	1	0.597503	0.528342	0.52146	0.169104	0.249227	0.166137
VAT1	1.71597e-07	1	1.46316e-05	0.742021	0.948153	0.964093	0.0692967	0.022248	0.031372
SLC16A6	1	1	7.09815e-05	0.789897	0.75506	0.579056	0.112402	0.146749	0.171162
FAM20A	1	1	0.920232	0.53164	0.631107	0.757121	0.223972	0.180445	0.132835
MMD	0.296734	1	1	0.690031	0.781221	0.886827	0.101701	0.199278	0.104206
RCVRN	1	1	1	0.306096	0.184684	0.176071	0.171361	0.131963	0.0790185
SLC9A3R1	1	1	1	0.84743	0.844369	0.8058	0.0765035	0.0690679	0.0756314
MYH3	1	0.181166	0.0364316	0.378187	0.456682	0.268061	0.190542	0.197645	0.0548318
TMEM97	1	1	1	0.65753	0.608826	0.564516	0.0682959	0.122675	0.120982
CDR2L	1	1	0.162372	0.411418	0.460862	0.550955	0.128246	0.13655	0.0971535
GABRA4	1	0.0260677	1	0.0869924	0.188452	0.0772659	0.0309437	0.116883	0.026529
NMU	1	1	1	0.114344	0.167182	0.152626	0.0896413	0.110488	0.0802739
LAMTOR3	0.00113593	1	1	0.69289	0.79279	0.839518	0.0749294	0.116009	0.0249177
PF4V1	1	7.30282e-06	6.35426e-06	0.11193	0.0423074	0.248043	0.0515623	0.0460992	0.120565
MANBA	0.0118591	1	0.0493442	0.826132	0.864316	0.910369	0.0366929	0.077758	0.0327587
NDUFC1	1	0.615853	1	0.675123	0.768588	0.65984	0.0880074	0.0913847	0.132838
TBC1D9	1	1	1	0.901228	0.909305	0.918543	0.0637793	0.036096	0.0385772
INPP4B	0.00571379	1	0.406005	0.349982	0.195569	0.156478	0.0948248	0.0874272	0.115204
KLHL2	1	1	0.0307333	0.763916	0.796349	0.705207	0.0478905	0.109502	0.0629402
WFS1	0.000136603	0.262659	4.75462e-13	0.44413	0.559339	0.829712	0.0769604	0.134129	0.0696185
GRPEL1	1	0.000338042	0.000242935	0.725785	0.797207	0.650437	0.0793257	0.11959	0.0737658
CLCN3	1	1	1	0.731226	0.786433	0.798492	0.0588979	0.0974374	0.0344878
AADAT	1	1	0.00045159	0.112426	0.117262	0.196697	0.102372	0.075617	0.063613
SLC2A9	1	1	3.93804e-05	0.591055	0.57588	0.395091	0.0963364	0.0711535	0.156322
NEIL3	3.63161e-05	1	1	0.466259	0.223491	0.171688	0.109449	0.16938	0.109298
TBC1D19	1	1	1	0.326942	0.370838	0.392953	0.141532	0.119158	0.0763032
CLNK	0.000380702	0.722151	9.32517e-12	0.298438	0.113954	0.0244723	0.20482	0.0543412	0.0239247
STIM2	0.141855	1	3.1825e-05	0.760109	0.721613	0.611733	0.0563591	0.044893	0.104165
BST1	1	1	1	0.681745	0.659127	0.664753	0.155623	0.0886017	0.119957
SNX25	1	1	1	0.451606	0.600064	0.545995	0.104668	0.158749	0.0728806
FAM149A	1	0.541487	0.0352159	0.222736	0.176972	0.30261	0.106452	0.106917	0.0950437
CRYAB	1	1	1	0.324899	0.323367	0.228582	0.192636	0.223201	0.169414
HTATIP2	0.00171559	0.000954793	1	0.710453	0.860462	0.792847	0.0552535	0.0640248	0.056628
CTSC	0.412638	1	0.00428908	0.889704	0.890745	0.980378	0.05478	0.116371	0.023184
CCDC34	1	1	1	0.32398	0.34099	0.246963	0.175677	0.122423	0.0884202
ZBTB16	0.00223399	0.460514	3.24697e-11	0.632688	0.387195	0.187828	0.275348	0.127976	0.0737624
FNBP4	1	1	1	0.886159	0.858084	0.793548	0.0292406	0.0415179	0.113793
SC5D	1	1	1	0.615664	0.658349	0.705829	0.0830209	0.107903	0.0722907
CRTAM	1	3.48799e-09	2.47676e-12	0.409069	0.681559	0.0872268	0.188443	0.159764	0.0626947
VWA5A	8.08741e-05	1	0.000571927	0.430082	0.634048	0.761061	0.115686	0.134616	0.126737
PPP6R3	1	0.0233173	1.49708e-05	0.879887	0.898362	0.794108	0.0193755	0.0471406	0.0678832
MS4A4A	1	1	1	0.888464	0.916771	0.80492	0.0705484	0.0730401	0.19891
HPX	1	1	1	0.184429	0.193182	0.253066	0.114933	0.0791646	0.0943146
TRIM3	1	1	1	0.485062	0.474304	0.486767	0.0797199	0.0869772	0.0412163
CEP164	1	1	1	0.586715	0.54549	0.578754	0.0728836	0.0784084	0.0726527
PDHX	1	1	1	0.716142	0.759191	0.721956	0.0569724	0.100898	0.0843982
SLC1A2	1	1	1	0.186814	0.295624	0.322351	0.116569	0.130544	0.180496
CD5	0.113342	1	1	0.473429	0.375644	0.346662	0.113767	0.106738	0.0866505
SLC35F2	1	1	1	0.598174	0.445542	0.519198	0.117593	0.229067	0.097058
EXPH5	1	1	1	0.247819	0.208582	0.209288	0.127121	0.111446	0.0827929
HPS5	1	0.000337943	1.19407e-07	0.805578	0.775409	0.863506	0.0549516	0.0763959	0.0285327
VWF	1	1	1	0.516819	0.356609	0.384412	0.223045	0.142536	0.153517
P3H3	1	0.190633	1.66937e-05	0.293646	0.277671	0.392354	0.0887543	0.070184	0.0700687
PPFIBP1	1	1	1	0.414021	0.427938	0.535533	0.11162	0.134226	0.15253
CD69	0.00223399	0.342807	1.95619e-11	0.771801	0.620221	0.130767	0.185546	0.220445	0.123259
CAPRIN2	0.0423427	1	1	0.470387	0.603828	0.582883	0.070381	0.0950573	0.0793109
SLC11A2	9.98047e-05	1	0.00219713	0.660345	0.838531	0.904226	0.124262	0.0973848	0.0462023
MLEC	1	1	0.85483	0.851573	0.88631	0.906687	0.0412272	0.0523722	0.0562938
MVK	1	0.00465395	1.70881e-10	0.362199	0.36985	0.523072	0.0742975	0.0593707	0.07871
IL23A	0.0423485	1	0.000417062	0.776608	0.532464	0.394701	0.251856	0.184798	0.108974
LIN7A	1	0.00282751	5.51335e-07	0.326154	0.472646	0.115639	0.163057	0.258041	0.0750938
TNS2	1	1	1	0.398617	0.417254	0.397456	0.0790008	0.119052	0.175975
GLI1	1	1	1	0.266002	0.166547	0.146078	0.125749	0.117035	0.0972534
PPM1H	1	0.00359482	0.000155542	0.49248	0.41408	0.598438	0.0844674	0.110899	0.11485
TRPV4	1	1	0.0312602	0.359975	0.409708	0.600115	0.130928	0.0899094	0.203763
RAD51AP1	1	1	1	0.500773	0.400038	0.454806	0.119372	0.149635	0.177192
CUX2	1	0.88705	0.000182983	0.172555	0.169771	0.262885	0.0859771	0.0678793	0.0633071
OAS3	1	1	1	0.759365	0.800345	0.748365	0.101283	0.140273	0.138093
ART4	1	1	1	0.177238	0.10335	0.130142	0.0917703	0.0984879	0.168136
ARHGDIB	0.22934	1	0.0783741	0.989657	0.97966	0.839837	0.00367152	0.0114384	0.141702
GTF2H3	1	1	1	0.585672	0.579523	0.677384	0.122536	0.12869	0.0865988
EIF2B1	1	1	0.066539	0.788146	0.786183	0.834766	0.0731671	0.0629052	0.0272891
SLC38A1	0.000105236	1	1	0.777337	0.356922	0.462295	0.12218	0.159735	0.20323
ENDOU	0.00125237	1	0.0851875	0.126488	0.232288	0.261731	0.0545639	0.105175	0.0598284
VDR	1	0.990207	0.125731	0.813616	0.85398	0.735978	0.0699699	0.119301	0.120044
COPZ1	1	1	1	0.843112	0.783858	0.568911	0.0263416	0.0584892	0.240568
MRPL51	1	0.0746351	0.0438678	0.837933	0.877226	0.677596	0.0687908	0.101114	0.175114
ACRBP	1	1	1	0.640156	0.548772	0.498241	0.0616253	0.119742	0.128874
ING4	1	1	1	0.623789	0.586251	0.606408	0.0828728	0.135129	0.126076
SPSB2	1	0.378458	0.178583	0.533245	0.600234	0.3943	0.114047	0.0802727	0.170812
ENO2	1	1	1	0.448025	0.464416	0.500334	0.203023	0.249063	0.121925
PTPN6	1	1	1	0.954925	0.950772	0.95243	0.0114599	0.0232872	0.0255051
APOBEC1	1	1.24049e-07	3.74279e-13	0.0833017	0.155595	0.0273174	0.0334748	0.120124	0.0137225
GOLT1B	1	1	1	0.679411	0.794739	0.775522	0.110149	0.0986666	0.0625651
PRKAB1	1	1	1	0.616671	0.607727	0.61793	0.118374	0.0577432	0.0604612
CMAS	1	1	1	0.68672	0.82242	0.779515	0.1378	0.0997634	0.0525625
HCFC2	1	1	1	0.545396	0.637141	0.622528	0.0929048	0.103412	0.0554983
FRK	1	0.00397115	0.0383308	0.189404	0.352975	0.123603	0.127471	0.168503	0.150775
MAK	1	0.00033824	3.77218e-08	0.35433	0.412998	0.159781	0.0930374	0.131221	0.109345
PAK1IP1	1	1	1	0.748089	0.77887	0.807783	0.0654545	0.0585056	0.0534061
NEDD9	0.000126386	1	1.90182e-05	0.820808	0.62416	0.328638	0.0562867	0.124094	0.26412
TPD52L1	0.00119304	1	1	0.133111	0.399176	0.351178	0.0739268	0.249142	0.0981132
SASH1	1	1	1	0.778533	0.710706	0.661071	0.075252	0.116308	0.131071
UST	1	1	1	0.571449	0.42826	0.448397	0.11459	0.0951205	0.1353
FBXO5	0.150775	0.0313643	8.83968e-11	0.536644	0.506071	0.259112	0.0604466	0.095557	0.123132
FANCE	1	1	1	0.403271	0.422913	0.43662	0.0947457	0.139828	0.142574
RHAG	1	1	1	0.090435	0.119814	0.148661	0.0371185	0.073355	0.0827272
STK38	0.0138713	1	1	0.898107	0.827257	0.814731	0.0239934	0.0937409	0.0454212
ICK	1	1	1	0.609566	0.588924	0.673254	0.0465325	0.0639222	0.115665
CD83	1	1	1	0.965895	0.975315	0.974462	0.0554591	0.0242716	0.0165152
SAYSD1	1	1	0.00702262	0.522523	0.555575	0.622732	0.109185	0.0968293	0.0516474
CAP2	1	1	0.0258957	0.150616	0.14066	0.259972	0.0702252	0.10965	0.14252
TREML2	0.212097	1	1	0.384256	0.233151	0.245806	0.114264	0.117531	0.113722
TSPO2	1	0.873475	0.199408	0.2072	0.158264	0.26894	0.141027	0.14882	0.0715238
GPR63	1	1	1	0.100945	0.13306	0.140419	0.0713577	0.0685043	0.0687918
COL9A1	1	1	0.285499	0.171439	0.152403	0.254961	0.105474	0.107717	0.102867
ALDH5A1	1	1	0.105286	0.340661	0.384464	0.534405	0.108225	0.205551	0.147378
CRYBG1	1	1	1	0.866977	0.809813	0.762806	0.0440166	0.0581536	0.143513
VNN1	1	1	1	0.72844	0.59158	0.664795	0.115472	0.155601	0.21859
C6orf62	1.05301e-05	1	1	0.945151	0.972552	0.973528	0.0115802	0.01432	0.00899365
SOBP	1	0.000384579	1	0.180308	0.474953	0.202209	0.0648181	0.246224	0.105206
SNX3	1	1	0.00886547	0.974516	0.972945	0.917264	0.0102613	0.00843078	0.0475304
TRIM38	1	0.111809	4.56496e-05	0.834009	0.812996	0.906342	0.0494547	0.0510786	0.0727931
FIG4	1	1	0.0272553	0.758111	0.778905	0.855435	0.0772829	0.113837	0.047713
ARFGEF3	1	0.00306352	0.000121646	0.23895	0.153436	0.381485	0.0965848	0.144769	0.134212
SLC16A10	0.367754	1	0.0545514	0.379675	0.568164	0.694415	0.224285	0.195268	0.151331
ADGRG6	0.0241247	1	1	0.576715	0.287985	0.366498	0.115022	0.230302	0.145743
SLC22A2	1	1	1	0.0941475	0.11956	0.134517	0.0278335	0.0606347	0.0580517
PDE10A	1	1	1	0.152147	0.140065	0.108831	0.0691906	0.0917022	0.116772
TFEB	0.0181168	1	1	0.689681	0.554248	0.517501	0.0543946	0.0968177	0.158747
SMOC2	1	1	1	0.195107	0.207022	0.124446	0.139208	0.17243	0.0625202
BYSL	1	1	1	0.524988	0.527421	0.514011	0.115099	0.126788	0.0885351
MRPL2	1	0.000209966	4.96791e-12	0.561428	0.556738	0.777829	0.0597028	0.0661054	0.0807169
VEGFA	1.28484e-05	1	8.54056e-09	0.914663	0.761855	0.501075	0.0653531	0.122056	0.168197
TTK	1	1	1	0.316052	0.213245	0.224954	0.12935	0.147334	0.131678
ENPP5	1	0.00853254	1	0.146743	0.361933	0.126007	0.0895552	0.209899	0.069764
CEP72	1	1	0.0120096	0.413642	0.434997	0.360605	0.0830633	0.0960133	0.0353964
SEMA5A	1	0.348456	1.31428e-05	0.22526	0.22493	0.404532	0.0928722	0.0938563	0.135749
C7	1	1	1	0.283055	0.277511	0.156777	0.193816	0.194393	0.158022
KIF20A	1	1	0.0111896	0.373512	0.366511	0.214328	0.140945	0.110443	0.136805
NNT	1	0.00566677	1.07369e-08	0.725406	0.712762	0.868523	0.0815937	0.0994604	0.0533868
HMGCR	1	1	1	0.764033	0.779889	0.809587	0.0475843	0.0785574	0.0808975
COL4A3BP	0.0423485	1	1	0.758213	0.870512	0.876714	0.0763969	0.0949207	0.0940263
HAND1	1	1	1	0.0950665	0.157499	0.2374	0.0336809	0.0925816	0.132111
PCDHB5	1	1	1	0.105672	0.0936137	0.130614	0.0971472	0.0617147	0.129102
PCDHB7	1	1	1	0.0737615	0.110521	0.112573	0.0332291	0.0940674	0.0802035
RNF130	1	1	1	0.89392	0.910656	0.866385	0.0468147	0.0421305	0.0572225
THG1L	1	1	1	0.609654	0.624973	0.562192	0.0865051	0.106232	0.0486329
CNOT6	1	1	1	0.715267	0.787882	0.719419	0.0658931	0.134381	0.0744277
IL12B	1	1	0.574198	0.240226	0.2795	0.168483	0.149569	0.195936	0.206117
CCNG1	1	1	1	0.864701	0.806416	0.835722	0.0610552	0.121085	0.0894786
POLR3G	1	1	1	0.322157	0.252213	0.304134	0.106592	0.0923184	0.0865094
LMNB1	0.000541617	1	0.244423	0.860879	0.645456	0.556674	0.102309	0.162349	0.162993
GOLPH3	1	1.74131e-06	1.64114e-12	0.896816	0.82546	0.95075	0.0269544	0.0881495	0.012219
FAM172A	1	1	1	0.690148	0.649748	0.637071	0.05639	0.059548	0.055731
TARS	2.76884e-05	1	1.37255e-05	0.807927	0.864048	0.917361	0.0319185	0.0269285	0.0477946
ST8SIA4	0.00509154	1	1	0.891265	0.678465	0.771658	0.0303652	0.181142	0.113476
LIFR	1	1	0.202593	0.308	0.218573	0.153732	0.188364	0.112598	0.210432
TRIM23	1	0.147539	1	0.444903	0.572187	0.500998	0.0836203	0.0702307	0.101265
TTC33	0.096131	1	1	0.451278	0.57048	0.544586	0.0719346	0.103173	0.0585206
DPYSL3	1	1	1	0.459184	0.509218	0.418684	0.142624	0.346462	0.140535
PDGFRB	1	1	1	0.323813	0.354401	0.267764	0.0786732	0.185227	0.0606586
ATP6V0E1	1	1	0.000305203	0.949717	0.9735	0.994807	0.0316732	0.0218121	0.0038729
BNIP1	1	1	1	0.453357	0.52051	0.47061	0.113712	0.0923724	0.0803044
STC2	1	0.00744964	5.77164e-10	0.147873	0.160235	0.419917	0.0715394	0.112454	0.175416
ARL6	1	0.0220544	1	0.194298	0.375948	0.258979	0.0807795	0.107105	0.114158
RBP1	1	1	1	0.266739	0.351066	0.420836	0.0799707	0.173521	0.146833
LRRC31	0.640066	1	1	0.1419	0.0688255	0.04841	0.126269	0.0626862	0.0280864
WNT5A	1	1	1	0.395043	0.358187	0.538746	0.150719	0.146756	0.214195
COL7A1	0.163394	1	1	0.262253	0.355617	0.36931	0.0791642	0.105014	0.0739318
HES1	0.000295685	1	3.24891e-08	0.87659	0.676194	0.331126	0.181536	0.224501	0.15959
ECT2	1	1	0.000797273	0.561698	0.557435	0.64596	0.0744077	0.0726875	0.0655551
BBX	0.100169	1	4.24995e-07	0.815396	0.782008	0.683877	0.0320107	0.0530902	0.0750873
GBE1	0.000362218	1	1	0.613155	0.783501	0.756827	0.0789414	0.0567072	0.0553171
C3orf52	1	1	1	0.200279	0.217255	0.192973	0.134446	0.110959	0.0721463
PLXNA1	0.00863795	1	4.37679e-09	0.657019	0.72097	0.857867	0.0815442	0.101239	0.0703398
CSPG5	0.000889291	1	5.64284e-07	0.112484	0.227881	0.365325	0.0422694	0.141816	0.0914618
KLHL18	1	1	1	0.645918	0.677473	0.664167	0.0663518	0.111689	0.0352676
CISH	0.0647221	1	1	0.501955	0.713441	0.681943	0.0713867	0.143547	0.18204
WDR48	1	1	1	0.726303	0.770126	0.73755	0.0416042	0.0584559	0.0720551
COMMD2	1	1	0.494294	0.65877	0.714103	0.598002	0.110896	0.0988612	0.114055
ABCC5	1	1	0.00189004	0.642388	0.651456	0.762829	0.095905	0.0887278	0.0993351
KLHL24	1	1	1	0.753355	0.76089	0.789962	0.0570659	0.0466073	0.0791793
SLC4A3	1	2.53865e-05	1	0.41494	0.209002	0.363144	0.0943882	0.115221	0.0793244
RTKN	1	0.00141533	4.07007e-10	0.322602	0.305151	0.531684	0.0859625	0.101598	0.115922
IL1A	1	1	0.0545514	0.751853	0.77161	0.482245	0.301088	0.265309	0.250532
CCL20	1	0.027568	1.21947e-08	0.79404	0.80925	0.296806	0.269958	0.203457	0.201788
ZAP70	1	1	1	0.258935	0.241466	0.288093	0.116488	0.153937	0.103722
STEAP3	6.20587e-05	1	1	0.525003	0.831611	0.813266	0.146338	0.0642017	0.145295
TFCP2L1	0.429195	1	0.011804	0.435669	0.52912	0.64853	0.120998	0.130848	0.139376
TP53I3	0.463378	1	1	0.608268	0.688095	0.765877	0.0552024	0.159409	0.109517
OTOF	1	0.688657	0.0665566	0.134124	0.109461	0.25657	0.052564	0.0564492	0.127321
CYTIP	1.69275e-05	1	2.88929e-09	0.965048	0.875232	0.696282	0.0130121	0.0760182	0.115516
TANC1	1	0.00577954	0.00104579	0.295265	0.217509	0.426603	0.0916806	0.109085	0.156353
MPV17	1	1	1	0.672964	0.711264	0.648474	0.163436	0.104325	0.112297
ITGA4	2.63414e-07	1	0.000263494	0.935319	0.658832	0.430356	0.0522838	0.11087	0.269606
IFIH1	1	1	1	0.833965	0.861956	0.82084	0.0490329	0.0610034	0.0937538
CLIP4	1	0.229693	1	0.613563	0.833676	0.725836	0.150976	0.128174	0.133265
EVA1A	1	1	1	0.112105	0.126404	0.161806	0.0578964	0.072812	0.0574219
WDR75	1	1	1	0.72189	0.71261	0.759186	0.0884798	0.0915307	0.068921
STAT1	1	0.596245	1	0.96111	0.906114	0.952175	0.0166168	0.0608719	0.0303255
IGFBP2	1	1	1	0.309546	0.44337	0.457178	0.15351	0.17389	0.157892
IGFBP5	1	1	1	0.429426	0.534198	0.391497	0.206467	0.173887	0.183706
KCNJ13	1	0.126275	1	0.215858	0.332085	0.167177	0.160245	0.0870003	0.146935
GNLY	1	1	1	0.331967	0.246433	0.228005	0.127877	0.14188	0.108021
KDM3A	1	1	1	0.676275	0.716222	0.673718	0.0350149	0.058456	0.0689956
IL1R1	1	1	1	0.764004	0.625447	0.696858	0.128859	0.164419	0.162725
IL1RL1	1	1	1	0.158617	0.200111	0.113042	0.124783	0.10681	0.0861112
IL18R1	1	1	1	0.487156	0.314614	0.244824	0.264564	0.187898	0.12621
FHL2	1	1	1	0.283026	0.244805	0.252121	0.128663	0.1656	0.061945
MLPH	0.00509112	1	1	0.222174	0.5287	0.455269	0.110686	0.323599	0.0954849
CNPPD1	0.00702828	1	0.0954572	0.827007	0.885112	0.906645	0.0588833	0.0397652	0.0270328
SLC5A7	1	1	0.382048	0.0895233	0.0882492	0.0504717	0.0676708	0.0538662	0.0202125
PROC	0.00736203	1	4.6522e-06	0.164094	0.265619	0.4093	0.0943393	0.0847689	0.131664
ID2	1	1	1	0.948725	0.862608	0.743885	0.0404917	0.103083	0.174087
GORASP2	1	0.0260603	0.00421264	0.781334	0.802151	0.738783	0.0705868	0.0493059	0.0477202
QPCT	1	1	1	0.695312	0.610364	0.74735	0.0954551	0.150509	0.133446
DLX2	1	1	1	0.251422	0.224649	0.233235	0.105825	0.141307	0.135973
LCT	1	1	1	0.131783	0.165041	0.153918	0.0609241	0.0946412	0.0400885
PLCL1	1	1	0.451614	0.418456	0.425372	0.535508	0.0792641	0.0974046	0.139568
ORC2	1	1	1	0.56789	0.591615	0.546229	0.0732055	0.0655128	0.052204
PLEK	1	0.000677035	3.65714e-05	0.984085	0.962977	0.990096	0.0101008	0.0317088	0.00615686
TRAK2	0.000247301	1	1.53143e-06	0.710424	0.793854	0.853336	0.0713818	0.0566499	0.0389421
PCYOX1	0.00125214	1	9.36939e-08	0.620434	0.688175	0.805291	0.0501992	0.0685394	0.0754276
EPAS1	5.88096e-05	1	1	0.685509	0.873641	0.89995	0.111016	0.0971977	0.0689695
CD207	0.014836	1	1	0.659353	0.148067	0.201333	0.29519	0.0863504	0.0995048
NFE2L2	0.263531	1	0.0164757	0.951963	0.924773	0.893479	0.0195704	0.0410701	0.0359382
EPHA4	1	1	1	0.232167	0.1726	0.228893	0.102613	0.109532	0.12022
PARD3B	1	1	1	0.214625	0.285973	0.292493	0.0929041	0.0853742	0.110906
ALMS1	0.01695	1	1	0.660506	0.56862	0.550772	0.0341051	0.108361	0.0885695
PRRX1	0.00671662	1	1	0.165619	0.379345	0.30748	0.16977	0.149212	0.129394
GPX7	1	1	1	0.376284	0.413861	0.410909	0.152703	0.162551	0.129887
ICMT	0.00131477	1	2.56989e-10	0.629435	0.686807	0.840768	0.0804897	0.0551354	0.0660432
STXBP3	1	0.00127568	4.34502e-06	0.791107	0.763894	0.839789	0.0419517	0.057109	0.0333606
ERRFI1	1	2.65817e-05	1	0.510926	0.730509	0.557565	0.106832	0.101956	0.114728
KIAA1324	1	1	1	0.278526	0.323823	0.280414	0.193331	0.198304	0.088591
KCNC4	1	1	0.382133	0.230949	0.30275	0.362067	0.0975514	0.070138	0.0889155
TRIM62	0.964473	1	1	0.529459	0.478113	0.427938	0.0739507	0.0619754	0.0747482
MEF2D	1	1	1	0.85945	0.727121	0.837809	0.0472324	0.177488	0.132716
SWT1	1	1	1	0.477856	0.53022	0.532586	0.0833857	0.120784	0.0944499
DNAJC6	9.98676e-05	1	1	0.116678	0.392841	0.411192	0.0482306	0.217691	0.195746
SMG7	1	0.00976323	0.0747012	0.809152	0.860704	0.718457	0.0221768	0.0623591	0.136318
NCF2	0.064316	1	0.0021801	0.970635	0.980044	0.98634	0.00933317	0.0114394	0.0101035
GADD45A	1	1	1	0.768468	0.786192	0.727929	0.166258	0.0991691	0.1031
WLS	1	0.000180175	0.0063018	0.639339	0.765405	0.532117	0.0882854	0.117232	0.180139
RGS2	5.08927e-06	1	6.19293e-07	0.986594	0.840529	0.596922	0.0122547	0.14842	0.220588
RPE65	1	1	1	0.0925356	0.0691742	0.0808634	0.0579839	0.0841457	0.0905213
UCHL5	0.279802	1	6.49443e-08	0.681206	0.666252	0.561923	0.0460694	0.0699073	0.067646
CTH	1	1	1	0.294645	0.233746	0.317441	0.148968	0.174886	0.166911
CRYZ	1	1	1	0.556825	0.593243	0.65051	0.127173	0.108377	0.102425
CD58	1	0.000164879	1.21548e-06	0.897042	0.926436	0.829294	0.0465376	0.0357615	0.0632984
NR5A2	1	1	1	0.187704	0.13766	0.117995	0.120453	0.0627326	0.115531
OSCP1	1	1	1	0.271137	0.389296	0.332968	0.104767	0.109412	0.0803772
NID1	0.0570391	1	0.190216	0.73445	0.555906	0.444689	0.144967	0.0962574	0.203963
MTR	1	9.48952e-06	1.31698e-07	0.748979	0.686289	0.828804	0.0680606	0.0544397	0.0746768
MYCL	4.41881e-06	1	1	0.764602	0.367919	0.431971	0.136986	0.133055	0.112095
SIPA1L2	1	1	0.212303	0.802048	0.809179	0.733664	0.0471952	0.0819791	0.0874947
ZNF684	1	0.0105433	1	0.392607	0.478319	0.392631	0.0935672	0.0742094	0.0823833
KCNQ4	1	1	0.0138379	0.181847	0.225918	0.323691	0.101262	0.085228	0.10749
RIMS3	0.509878	0.000151094	2.61437e-13	0.225807	0.226785	0.545896	0.102657	0.0991226	0.0981108
ETV3	0.00626821	1	1.08463e-07	0.908624	0.848536	0.729241	0.0700452	0.0553444	0.0902642
ACADM	1	2.8651e-09	8.11112e-13	0.731999	0.595531	0.906268	0.0740359	0.0918823	0.0417867
SLAMF1	1	1	1	0.392731	0.424013	0.339518	0.13213	0.200711	0.262865
PADI2	1	1	1	0.699002	0.557413	0.667146	0.0934208	0.252877	0.18156
UAP1	1	7.34076e-08	1.49328e-08	0.743698	0.833935	0.66714	0.101229	0.051714	0.0483983
RGS4	1	1	1	0.134358	0.159386	0.141344	0.0954624	0.093934	0.0841452
RAB29	1	1	1	0.747695	0.811235	0.820806	0.0453314	0.0913635	0.0648349
P3H1	1	4.00485e-06	1.39154e-11	0.600333	0.531266	0.735927	0.0782453	0.0980937	0.0373298
SLC2A1	1	0.445776	1	0.60891	0.420428	0.626454	0.123921	0.218096	0.101701
AKR1A1	1	1	1	0.896269	0.935967	0.913062	0.0358957	0.0385681	0.0585048
TMED5	1	1	1	0.8681	0.911657	0.920466	0.044714	0.0453349	0.0233097
CNN3	1	1	1	0.567139	0.406891	0.35236	0.171586	0.257766	0.226207
F3	1	1	1	0.657326	0.652019	0.567234	0.232984	0.149251	0.18588
FASLG	0.397371	1	3.47558e-06	0.195166	0.171201	0.0701361	0.0965875	0.103974	0.0290073
PRDX6	0.184255	1	1.60067e-06	0.903825	0.914589	0.943029	0.0195715	0.0204479	0.0200902
HSD11B1	0.00788614	1	1	0.242174	0.583466	0.584116	0.172396	0.226544	0.248415
IRF6	1	1	1	0.292187	0.408756	0.384896	0.187822	0.187476	0.106286
DIEXF	0.113349	1	1	0.511043	0.59326	0.612907	0.0677179	0.0914823	0.0606169
SERPINC1	1	1	1	0.110916	0.129166	0.130572	0.0384367	0.090826	0.0589856
RSRP1	1	1	1	0.838006	0.874303	0.815744	0.0626666	0.0570166	0.0842886
MAN1C1	1	1	1	0.453699	0.455806	0.535081	0.0986404	0.0979966	0.115733
NEK2	0.0162159	1	0.00741339	0.331668	0.191237	0.108396	0.131003	0.144486	0.103818
DHDDS	0.0341568	1	1	0.659543	0.76848	0.816131	0.106788	0.0903171	0.0433142
CENPF	0.000766987	1	4.76394e-05	0.609304	0.411255	0.260413	0.172962	0.0900219	0.152082
STX12	1	0.0859696	0.142905	0.879245	0.909109	0.825184	0.0338944	0.0335825	0.0796747
IFT46	1	1	1	0.50841	0.525508	0.459178	0.131594	0.0735502	0.102618
MMP8	1	1	0.501783	0.142483	0.122251	0.348585	0.103554	0.0896135	0.287542
ZNF541	1	1	1	0.168099	0.19594	0.124878	0.0905393	0.122653	0.0342095
KIF14	0.0620558	1	2.13298e-07	0.37643	0.303966	0.124825	0.102468	0.0972233	0.117849
CAMSAP2	0.000541411	1	0.880786	0.645831	0.813729	0.823029	0.0792812	0.0644097	0.109022
MREG	0.0941949	1	1	0.4496	0.694022	0.742126	0.186777	0.20184	0.221377
NRP2	1.99601e-05	1	3.35547e-07	0.642782	0.824977	0.925523	0.122809	0.0929776	0.0391065
C1orf54	1	1	1	0.783084	0.786863	0.817868	0.181834	0.105324	0.0983465
LRMP	6.56991e-06	1	0.0323514	0.78075	0.551007	0.466282	0.0627578	0.127556	0.154172
USP35	1	0.873342	0.0824386	0.434546	0.385881	0.478359	0.0900284	0.101618	0.0649169
FILIP1	1	0.00105949	1	0.180046	0.320748	0.203281	0.101971	0.107007	0.15349
UBE3D	1	1	1	0.290466	0.317002	0.344227	0.106038	0.0918015	0.0859496
SGIP1	1	1	1	0.141856	0.189445	0.148576	0.0485399	0.0795894	0.0574343
TNFAIP3	7.66372e-05	1	2.07052e-05	0.988695	0.950924	0.824661	0.0188795	0.0408973	0.13613
ARG1	0.0831673	1	0.565718	0.0917916	0.177491	0.214178	0.0718247	0.108453	0.0714529
FBXL5	1	5.04548e-05	0.000274111	0.899667	0.863073	0.920194	0.0447798	0.0335568	0.0228713
VAMP8	1	1	1	0.977477	0.979132	0.965049	0.0103716	0.0237293	0.0209056
OLFM3	1	1	1	0.0744836	0.113882	0.162256	0.0297536	0.0569156	0.080657
PKD2	1	0.0313621	9.45358e-09	0.651535	0.652931	0.789216	0.067107	0.0681257	0.0755717
SPP1	0.081419	0.0306867	3.71184e-11	0.586329	0.753192	0.997805	0.262149	0.20224	0.00361281
CCNI	1	1	1	0.970096	0.966776	0.962266	0.00814085	0.0100466	0.0298831
RARRES1	1	1	1	0.336693	0.522826	0.537666	0.151582	0.162989	0.271962
KLF12	1	1	1	0.546665	0.410539	0.413073	0.118377	0.0904483	0.185043
PCDH17	1	1	1	0.206931	0.148787	0.252067	0.0710783	0.0984422	0.174813
LDAH	1	1.8772e-05	4.59991e-08	0.542114	0.46417	0.639967	0.0720518	0.118821	0.0610233
CCND2	1	1	1	0.839319	0.741158	0.692616	0.0808293	0.106753	0.176905
SATB2	1	1	1	0.371732	0.388384	0.433102	0.122207	0.136167	0.143058
GDA	0.139029	1	1	0.100602	0.361204	0.210521	0.077525	0.274846	0.0808427
TJP2	1	1	1	0.710803	0.680325	0.597086	0.0931708	0.0910554	0.144762
C2orf40	1	1	0.308334	0.102244	0.187907	0.0841695	0.0439626	0.165374	0.0922156
C1orf198	1	1	1	0.476164	0.558928	0.499893	0.0706164	0.125794	0.126472
CTNNAL1	1	1	1	0.467207	0.487224	0.563068	0.135029	0.18938	0.262186
CNTRL	0.000344405	0.147539	5.05101e-13	0.860909	0.781811	0.639254	0.076708	0.0513599	0.091451
HDHD3	0.0674978	0.0844834	1.37281e-10	0.364577	0.399448	0.634299	0.10446	0.103127	0.102943
NR4A3	0.00257716	1	0.0986696	0.924043	0.717796	0.573844	0.109488	0.206974	0.262454
VPS4B	1.16778e-06	1	0.387741	0.81452	0.892944	0.904792	0.0326944	0.0314479	0.0114914
DCAF4	1	1	1	0.471248	0.5844	0.471311	0.0731519	0.163518	0.0559115
PGF	1	1	1.75778e-06	0.244603	0.267153	0.393222	0.080421	0.142024	0.0724295
LTBP2	1	1	1	0.47658	0.583926	0.606258	0.134422	0.231975	0.136122
TGFB3	1	1	1	0.260634	0.302196	0.228132	0.16614	0.0963912	0.0771619
ZC2HC1C	0.0814555	1	0.000594889	0.187252	0.246106	0.322119	0.0893583	0.0951066	0.0472411
GPR68	2.9247e-05	1	0.000194596	0.249125	0.451756	0.593183	0.112123	0.12875	0.17782
FAM98A	0.529592	1	1	0.544652	0.725225	0.697328	0.146702	0.152724	0.070464
AFTPH	0.026899	1	1	0.847138	0.899354	0.884279	0.0241318	0.0299891	0.060609
LGALSL	0.130806	1	1	0.407669	0.542164	0.614836	0.148817	0.15919	0.12247
CNRIP1	0.000381071	1	1	0.385182	0.662068	0.647099	0.134493	0.130641	0.14903
OGFRL1	1	9.53942e-08	2.01385e-06	0.932679	0.872631	0.96329	0.017477	0.0484503	0.0360355
NKX2-3	0.0241247	1	1	0.31967	0.131276	0.140711	0.158023	0.114549	0.0761316
GPAM	0.212072	1	1	0.331165	0.444326	0.459993	0.0928641	0.106111	0.0885609
CUTC	1	0.115792	0.376351	0.66691	0.720683	0.626069	0.069414	0.0922198	0.0737252
PPP1R3C	1	1	1	0.0973859	0.244408	0.176283	0.0649837	0.12999	0.120848
CNNM1	0.863183	1	1.01091e-06	0.0970358	0.114924	0.22221	0.0332864	0.0483515	0.0801965
HELLS	0.00671715	1	0.152351	0.432081	0.279281	0.21051	0.124181	0.123734	0.116844
TCTN3	1	0.000141406	5.24253e-09	0.651228	0.63504	0.799493	0.115462	0.0602634	0.0762953
KCNIP2	0.128128	1	1	0.258038	0.391335	0.356085	0.0883304	0.122832	0.0432107
GOT1	0.150747	0.00050769	2.18161e-13	0.639179	0.642354	0.847301	0.09791	0.116642	0.0384382
DUSP1	6.6535e-07	1	9.47133e-05	0.997681	0.951917	0.905081	0.00127871	0.052107	0.0724829
MLANA	1	1	1	0.210898	0.215399	0.142795	0.141758	0.143594	0.116172
MTHFD1L	1	1	1	0.71006	0.68172	0.731116	0.0789897	0.0761276	0.102964
LRP11	1	3.72448e-06	0.656476	0.340056	0.605532	0.360265	0.109786	0.165223	0.105253
CCDC170	0.0797774	1	9.25696e-06	0.652249	0.557811	0.359892	0.0973733	0.144213	0.161612
PLEKHG1	1	1	1	0.304761	0.196566	0.229996	0.117635	0.164126	0.204952
MYCT1	1	1	5.51821e-05	0.255383	0.164183	0.0941926	0.188815	0.164246	0.223227
CYSTM1	1	1	1	0.789036	0.85728	0.831582	0.0949695	0.0523057	0.0732589
CENPL	1	1	0.244408	0.316854	0.331937	0.420472	0.0774618	0.139093	0.0782797
TNFSF18	1	1	1	0.303813	0.167209	0.133326	0.201472	0.0942491	0.132999
GPR31	0.253541	1	1	0.297125	0.117847	0.13969	0.19086	0.106131	0.093261
ACAT2	1	1	1	0.687405	0.734542	0.751324	0.0952633	0.064852	0.142879
KCNJ5	0.00598674	1	0.00100622	0.233677	0.418277	0.596158	0.126393	0.211733	0.179061
MSANTD2	1	1	0.000560744	0.443371	0.488717	0.586893	0.086235	0.0998344	0.0864322
ARR3	1	1	1	0.215377	0.203879	0.192534	0.153844	0.111964	0.0656025
SLC10A7	1	0.337149	1	0.521298	0.425309	0.482641	0.162869	0.0587678	0.0489625
PLXDC2	1	0.397147	4.2435e-07	0.921344	0.922118	0.977703	0.0396871	0.0636461	0.0362415
UFM1	1	2.98245e-05	0.000416982	0.848918	0.910083	0.752347	0.0348731	0.0527054	0.109534
SMAD9	1	1	0.154788	0.223276	0.239825	0.320379	0.0935002	0.0972911	0.0900511
HSPH1	1	1	1	0.911717	0.913266	0.901285	0.0808148	0.0587132	0.0875789
EGR1	0.00903366	0.00513237	1.26406e-13	0.979257	0.96987	0.543913	0.0248452	0.0355106	0.17524
PLS1	1	1	1	0.345373	0.285968	0.421068	0.243815	0.249429	0.108089
NR2C1	1	1	0.437989	0.58735	0.602317	0.535007	0.0826823	0.0521448	0.086106
DUSP4	0.203843	1	1	0.708615	0.464309	0.406073	0.229063	0.183469	0.154532
SORBS3	1	1	1	0.707755	0.671903	0.715145	0.0989532	0.17013	0.0728049
EPHX2	1	0.404002	1	0.205982	0.122143	0.211786	0.157112	0.125702	0.0504059
NPPB	1	1	1	0.203911	0.264681	0.206763	0.0820768	0.155094	0.0874784
CRISPLD1	1	1	1	0.105088	0.20733	0.177237	0.0473534	0.130571	0.172873
RDH10	0.0241282	1	1	0.483006	0.633449	0.694681	0.110329	0.171627	0.107936
EPX	1	1.36208e-06	1.98579e-05	0.142833	0.0784323	0.19655	0.0782858	0.105551	0.0519642
SCPEP1	0.929305	0.109863	6.95074e-09	0.884409	0.873158	0.949969	0.0293886	0.0757301	0.0491124
TMEM131L	1.31506e-06	1	1.46572e-05	0.814666	0.663248	0.542737	0.0414542	0.0988536	0.121879
CEP89	1	1	1	0.456719	0.527046	0.56571	0.0894937	0.0889761	0.0965174
PDZRN3	1	1	1	0.264872	0.317368	0.254336	0.126521	0.101935	0.109122
CSTA	1	0.315538	4.19605e-05	0.881025	0.861151	0.677548	0.0877409	0.195327	0.1583
DEPDC7	1	1	1	0.374001	0.257617	0.335145	0.153474	0.235631	0.131181
CAT	1	1	1	0.950913	0.927571	0.926518	0.0135566	0.0591812	0.0728735
GJA3	1	0.0815367	1	0.140594	0.286742	0.176541	0.0813475	0.161935	0.0518095
TNFSF10	1	1	0.783597	0.830406	0.790296	0.586163	0.10905	0.165711	0.255472
CXCR4	1	1	1	0.961752	0.957702	0.927751	0.0596227	0.0296052	0.0752723
ZRANB3	1	1	0.656269	0.370288	0.315902	0.235935	0.0744288	0.0807235	0.119621
FLT3	3.78145e-07	1	1.22428e-07	0.802209	0.284779	0.140018	0.153311	0.148694	0.0920338
UBL3	0.000110908	1	0.000155574	0.813485	0.876091	0.924357	0.036284	0.0640251	0.0359491
FYTTD1	1	1	1	0.808817	0.810028	0.845174	0.0315045	0.0646724	0.031429
XPNPEP2	1	0.00240541	1.05857e-07	0.17486	0.141062	0.340151	0.0789013	0.0990413	0.103688
OCRL	1	0.0972265	2.86728e-08	0.608998	0.610838	0.732018	0.0721666	0.0661633	0.0629868
LAX1	1	0.460488	0.00215709	0.251174	0.274538	0.112751	0.177105	0.127893	0.0507439
KIAA1191	1	1	1	0.740124	0.772683	0.801716	0.0412845	0.0373958	0.0502814
CD244	3.94341e-06	1	2.90216e-11	0.747958	0.440991	0.149337	0.0932649	0.179334	0.0956963
LY9	1	1	1	0.466026	0.28587	0.384802	0.099956	0.106492	0.193719
SERAC1	1	0.229666	2.08215e-07	0.426596	0.447724	0.640153	0.101436	0.0505826	0.118023
ANXA11	1	1	1	0.909018	0.887803	0.893921	0.0198164	0.0268051	0.0537698
ZNF205	1	1	1	0.412854	0.50667	0.483175	0.123769	0.0867657	0.132956
ODF2L	1	1	1	0.445895	0.52903	0.45713	0.0724816	0.141234	0.102708
TRMT13	1	1	0.222469	0.556512	0.581325	0.458658	0.11048	0.07874	0.127931
ZMIZ2	1	0.10987	0.000385062	0.82374	0.857154	0.747766	0.0932632	0.0428639	0.0970087
EEPD1	1	1	0.000385285	0.574498	0.620485	0.790197	0.118594	0.130397	0.149092
HNRNPA2B1	1	3.19732e-08	1.11307e-13	0.980949	0.9897	0.882455	0.00531372	0.0073607	0.0372379
POLM	1	1	1	0.606095	0.535217	0.551196	0.06835	0.0809442	0.0491716
RECK	1	0.130732	1	0.466996	0.384665	0.45101	0.0490128	0.0560682	0.0969488
PLAU	1	1	1	0.821099	0.855545	0.883473	0.13311	0.0927552	0.077989
SRGN	0.215708	1	1	0.998293	0.996254	0.982986	0.000604984	0.00200467	0.0296813
BICC1	1	1	1	0.216398	0.18695	0.233435	0.114346	0.165273	0.171965
P4HA1	0.560389	1	1	0.881039	0.920785	0.922035	0.0367403	0.0317878	0.0216076
SLC25A16	1	1	0.706868	0.470781	0.536755	0.617047	0.118262	0.116214	0.0777346
RASSF8	7.29761e-07	1	1	0.352039	0.63015	0.642487	0.0664511	0.124591	0.108227
GIPC1	0.253541	0.0013305	1.85015e-12	0.54183	0.558177	0.782756	0.0901157	0.0821314	0.0595618
CCDC70	1	1	1	0.082091	0.0934348	0.223081	0.03033	0.0978794	0.132423
ATP7B	1	1.9208e-05	4.60815e-09	0.202773	0.139694	0.308405	0.0709741	0.089327	0.0424656
NLN	1	0.0145856	1.70655e-05	0.624161	0.588781	0.761205	0.115519	0.0870326	0.113076
CENPK	0.0169538	1	0.12982	0.38306	0.277412	0.18685	0.0913344	0.115785	0.12896
OPTN	1.16979e-06	1	1	0.504449	0.873435	0.859683	0.147948	0.106497	0.0577469
NCKAP1L	1	2.3608e-05	3.41547e-11	0.930024	0.917111	0.974026	0.0261586	0.0244882	0.014373
SPATS2	1	1	1	0.553419	0.488708	0.5134	0.0545576	0.0964599	0.110937
CDK2	1	1	1	0.65063	0.592241	0.678948	0.0677316	0.0655163	0.119743
LRP1	1	1	1	0.947631	0.872291	0.946887	0.0265422	0.119436	0.0707097
HOXC11	1	1	1	0.0976193	0.0885756	0.113144	0.0377171	0.0450732	0.055473
NFE2	1	5.28327e-05	8.20359e-07	0.281706	0.398192	0.132978	0.145921	0.15036	0.0601642
IKZF4	1	1	1	0.383767	0.459619	0.436024	0.0834215	0.0861432	0.125891
STIL	1	1	1	0.423066	0.404227	0.438119	0.0580576	0.0701862	0.0905697
HJURP	1	0.31038	1	0.378537	0.286702	0.430619	0.131436	0.132576	0.132252
AMD1	0.529336	1	1	0.873818	0.918255	0.926801	0.0392846	0.0413887	0.0423202
NDUFAF4	1	1	1	0.497002	0.546939	0.394113	0.158481	0.097775	0.255203
SERPINA7	1	1	1	0.0713619	0.159288	0.0761714	0.0319683	0.104061	0.0376851
RAB9B	1	1	0.000101001	0.120719	0.137079	0.377947	0.0540024	0.116673	0.175759
ESX1	0.000343902	1	1	0.109318	0.0579492	0.0287485	0.054971	0.0677057	0.0123779
TNFAIP6	1	1	1	0.655648	0.829867	0.656087	0.20219	0.209238	0.220537
ACVR1C	1	1	1	0.148267	0.112724	0.159368	0.0702991	0.0846086	0.0430321
LPGAT1	1	3.46113e-06	1.05844e-06	0.810202	0.769348	0.847193	0.022078	0.0325745	0.0533104
BATF3	1	1	0.000400907	0.717849	0.653342	0.464552	0.136759	0.166698	0.156207
G0S2	0.320662	1	1	0.943678	0.83812	0.830343	0.0985763	0.229249	0.13802
KCNJ2	1	1	1	0.667873	0.65564	0.676405	0.129998	0.221216	0.178986
RAP2C	1	0.0140426	1	0.795527	0.884209	0.77439	0.0656779	0.109913	0.0711816
EXOSC9	1	0.00689109	0.00079742	0.676479	0.773639	0.618309	0.0628978	0.119859	0.0463871
PFKFB2	1	1	0.00270063	0.536162	0.563461	0.676283	0.0673329	0.082333	0.131197
GPR83	1	0.00405084	2.21133e-05	0.112958	0.0861258	0.203459	0.0542085	0.0579647	0.0808262
ACSL3	1	0.0591864	2.72675e-08	0.830304	0.845424	0.909159	0.0629969	0.0395991	0.0252518
CHPF	1	1	0.0296966	0.355548	0.433794	0.562458	0.151776	0.161826	0.151168
DNPEP	0.285319	1	1	0.677136	0.76325	0.757008	0.0614287	0.0978018	0.0348379
FAM210B	1	1	1	0.696727	0.649346	0.704746	0.069819	0.0757217	0.0798303
PI3	1	1	1	0.205268	0.454434	0.299114	0.244874	0.266692	0.181791
KCNS1	1	0.211075	3.86899e-07	0.187288	0.187554	0.353025	0.0891731	0.0590567	0.100309
PARD6B	1	1	1	0.295608	0.227094	0.306541	0.0929083	0.093578	0.154032
PLCG1	1	0.00820663	1.85221e-09	0.410987	0.404138	0.622969	0.0842524	0.118636	0.0772894
CSE1L	1	0.000518398	2.00248e-09	0.827722	0.820533	0.925953	0.0481741	0.0502368	0.0454564
PTGIS	1	1	1	0.203597	0.191345	0.294236	0.11596	0.0766811	0.213657
PPP4R1L	1	0.00066858	0.00131663	0.437609	0.563032	0.376819	0.0875201	0.129814	0.0784861
PMEPA1	1	3.4633e-06	1	0.404365	0.682659	0.445755	0.136611	0.127909	0.125484
DDX27	0.00945931	0.0237621	1.46325e-12	0.862849	0.84394	0.670076	0.0690968	0.0351314	0.0602162
BCAS4	1	1	1	0.780955	0.582612	0.509033	0.163484	0.261292	0.278404
IQSEC2	1	1	1	0.56064	0.534234	0.484762	0.0597595	0.095445	0.109215
VAMP7	1	8.47866e-05	0.00337681	0.875992	0.84234	0.895007	0.0577707	0.0292503	0.0239663
IRGC	1	1	1	0.108006	0.127553	0.163036	0.0630504	0.0598166	0.0810179
CEACAM8	1	4.00236e-06	4.2939e-12	0.115679	0.419091	0.023061	0.0683436	0.348481	0.02106
USP9X	1	0.87312	1	0.893293	0.851253	0.899034	0.0247553	0.0550917	0.0469421
F13A1	1	1	1	0.942482	0.649873	0.568295	0.059577	0.321472	0.309272
TRERF1	1	5.52774e-05	0.32292	0.677354	0.418631	0.693074	0.064568	0.172131	0.155425
BTN2A2	0.0007861	1	7.48717e-11	0.726427	0.637177	0.399252	0.0759855	0.117906	0.110183
XPO5	0.108757	1	0.000210879	0.613724	0.66864	0.733885	0.0708197	0.0820054	0.0574446
ABCC10	0.058241	0.00196348	3.8581e-13	0.529788	0.552053	0.733438	0.0657488	0.0650271	0.0466282
HIST1H1A	1	1	1	0.305702	0.290162	0.226283	0.174391	0.165925	0.230092
TREM1	1	9.91527e-05	1.80406e-10	0.910987	0.91121	0.57577	0.0335821	0.111112	0.203533
COL21A1	1	1	0.00727971	0.145612	0.188707	0.0754814	0.127328	0.15703	0.0343197
GLO1	1	0.35978	1	0.870565	0.846667	0.895516	0.0558354	0.0426007	0.0402045
KCNK17	1	1	1	0.177318	0.120561	0.163938	0.119518	0.053801	0.084557
RIOK1	0.00403159	1	0.000583106	0.798314	0.728551	0.657535	0.0311803	0.0860126	0.0610568
NRN1	1	1	1	0.248658	0.256714	0.315133	0.164452	0.111256	0.220669
ATXN1	1	1	1	0.746382	0.772942	0.76874	0.0569946	0.0524746	0.101788
DEK	0.389528	0.000954182	2.20087e-12	0.95596	0.955636	0.896206	0.0118285	0.0105218	0.0235923
CRISP1	1	0.000974896	1.97017e-06	0.0723903	0.0991524	0.0372952	0.0389364	0.0597217	0.0135961
RUNX2	1.39462e-06	1	1.70675e-05	0.706734	0.504971	0.366252	0.0569802	0.0981684	0.151527
LRRFIP1	0.0470963	0.00103713	1.12001e-13	0.955202	0.949288	0.716463	0.010192	0.016466	0.0473838
CXCL6	1	1	1	0.113002	0.179409	0.17369	0.0678275	0.212723	0.169075
EREG	7.99673e-06	1	8.01469e-07	0.93882	0.565562	0.227321	0.0890141	0.286688	0.208623
AHNAK	1	0.187273	1.13632e-07	0.979928	0.969977	0.891924	0.0178661	0.0256452	0.0703517
SH3TC1	1	1	1	0.79722	0.671393	0.688973	0.0790145	0.0766581	0.144853
BBS2	0.00138043	1	0.676246	0.501889	0.668157	0.754041	0.0992344	0.173029	0.0707171
GOT2	1	2.45976e-06	9.0752e-10	0.795352	0.747774	0.868721	0.0611191	0.0656509	0.0308576
GPR18	0.000805972	1	9.65599e-07	0.572354	0.441769	0.214303	0.0852659	0.138686	0.164083
TMTC4	1	1	1	0.452722	0.493071	0.492884	0.106049	0.142174	0.0972798
RAP2A	0.0674756	1	0.0140784	0.787417	0.848473	0.91934	0.080863	0.101831	0.0463119
ABCC4	1	5.65954e-07	0.0376769	0.661994	0.509307	0.704905	0.0665746	0.0893188	0.138605
C17orf53	1	1	1	0.326905	0.262892	0.345694	0.107516	0.101912	0.0801125
2006-09-01	6.20663e-06	1	1	0.89338	0.737698	0.740393	0.0217127	0.114278	0.0746958
NDUFA1	1	1	1	0.918121	0.956942	0.811999	0.0618944	0.0190541	0.133819
PTGER2	0.0221036	1	1	0.856547	0.64053	0.628487	0.0842544	0.225116	0.142645
FAM193A	1	1	1	0.79862	0.681121	0.735214	0.0401755	0.102897	0.13106
MYH2	1	0.0859585	0.348586	0.198003	0.263295	0.0728794	0.287158	0.275298	0.0367727
MRPS7	0.0423223	1	4.14996e-09	0.739118	0.776456	0.862975	0.063988	0.0518166	0.0440255
GGA3	1	1	1	0.762684	0.790206	0.80817	0.0391746	0.0931846	0.0859869
DDX31	1	1	1	0.543383	0.556984	0.528825	0.072643	0.0944778	0.068852
IL1B	0.000234372	1	1.91306e-08	0.984727	0.904093	0.560492	0.0266713	0.142074	0.306305
PAX8	1	0.00245453	1	0.384664	0.550899	0.429163	0.104372	0.0993737	0.117375
INSIG2	0.000181701	1	1	0.56401	0.720871	0.730734	0.0638198	0.115284	0.0972155
PSD4	1	0.0746302	1	0.684065	0.637025	0.68127	0.0444157	0.0497389	0.0849205
SLC25A23	0.582445	0.00853254	8.83968e-11	0.271524	0.297931	0.549886	0.141769	0.0836162	0.103679
TNFSF9	1	1	1	0.73027	0.622394	0.565676	0.22219	0.158498	0.15063
MED1	1	1	1	0.819918	0.807533	0.798362	0.042675	0.0499354	0.127242
CD70	1	1	4.15906e-06	0.211795	0.257702	0.424652	0.113912	0.111818	0.160493
C3	1	0.757575	1.53103e-06	0.735427	0.771395	0.927316	0.15116	0.123933	0.0803901
FOSB	6.89409e-05	1	3.42683e-11	0.963954	0.752807	0.431962	0.061769	0.211529	0.127147
RTN2	0.0252051	1	8.0435e-05	0.442467	0.53528	0.621544	0.0952156	0.102755	0.0723662
GPCPD1	1	1	0.00453694	0.929032	0.895957	0.846769	0.0290099	0.0680208	0.0709501
CD93	0.000126372	1	0.000132062	0.95262	0.802419	0.584588	0.0286416	0.132971	0.23524
CST8	1	1	1	0.0843739	0.110757	0.0837623	0.0228033	0.0477522	0.0358205
PSMF1	1	1	1	0.855249	0.844298	0.890869	0.0377217	0.0369427	0.079404
CSTL1	1	1	1	0.0918135	0.0753523	0.129539	0.0273088	0.0337833	0.0688004
BFSP1	1	0.532727	1	0.135547	0.214085	0.126796	0.0859454	0.0891184	0.0716298
LAMP5	1	1	1	0.361113	0.218949	0.222097	0.186856	0.129088	0.147846
MRPS26	1	1	1	0.746674	0.676677	0.677401	0.0859952	0.134745	0.134887
CEP250	1	1	1	0.577707	0.54988	0.476747	0.133461	0.103984	0.0955108
ST3GAL3	1	1	0.27675	0.457726	0.41433	0.38185	0.0828229	0.0856008	0.0487813
XRCC3	1	1	1	0.428507	0.386945	0.395663	0.0764336	0.0930657	0.100121
PDCD2L	0.130758	1	1	0.409973	0.535141	0.575326	0.140008	0.168942	0.047437
IRF3	1	1	1	0.700228	0.62804	0.655991	0.0596545	0.0678442	0.0803908
STAT5A	1	1	1	0.851602	0.895063	0.879864	0.0456762	0.0700776	0.0463544
PRKCG	1	1	1	0.167668	0.212252	0.203179	0.0891283	0.0897833	0.099372
CFP	8.71525e-07	1	1.74659e-11	0.911556	0.675265	0.287389	0.0383449	0.141492	0.152621
L3HYPDH	1	1	1	0.432176	0.536103	0.495828	0.104542	0.12727	0.0749582
HSPA2	1	0.00345327	0.00356949	0.512939	0.63901	0.417406	0.101928	0.162951	0.117572
PZP	1	1	0.868069	0.229519	0.22506	0.135713	0.100737	0.123096	0.144949
OMG	1	1	1	0.323842	0.253585	0.243857	0.143966	0.136026	0.251784
WDR60	1	1	0.0602664	0.619588	0.60099	0.512716	0.0558188	0.0985045	0.0770503
TIMM8A	1	1	1	0.408281	0.449646	0.368871	0.129606	0.0903467	0.0909649
ZC4H2	1	1	1	0.335111	0.344235	0.358034	0.0980255	0.0868348	0.0897567
RGS13	0.00863255	1	0.000642921	0.270656	0.155443	0.0581644	0.120882	0.158698	0.0686258
ZNF484	1	1	0.0824439	0.582164	0.533993	0.440065	0.0863094	0.096087	0.0909772
BCL11B	1	1	1	0.260962	0.285441	0.240121	0.0985307	0.151279	0.0797095
YEATS4	1	1	1	0.675604	0.671724	0.680806	0.0832979	0.0854216	0.073151
TAS2R4	1	0.00921926	0.0011082	0.175604	0.119971	0.270626	0.0954885	0.116888	0.0881422
IDUA	1	1	1	0.62484	0.547725	0.590078	0.0827679	0.107036	0.0694516
EMC1	1	1	1	0.685436	0.70966	0.735969	0.0786337	0.040105	0.0761269
SIN3B	0.0922431	1	1	0.708717	0.593547	0.639197	0.0421946	0.0971992	0.0666361
CHTF18	1	0.990157	0.000377624	0.45906	0.467214	0.383247	0.041187	0.0891402	0.0565146
ECHS1	1	1	1	0.882513	0.910441	0.936513	0.0689415	0.0352717	0.0335246
GNG11	1	2.64915e-06	3.93848e-05	0.327642	0.557381	0.210841	0.146174	0.138983	0.231246
PTPN12	1	0.000272236	0.00564483	0.920571	0.93822	0.85068	0.0156136	0.0222276	0.105775
STYXL1	1	1	1	0.725449	0.686722	0.706969	0.0809042	0.110228	0.0822507
STEAP4	1	5.52834e-05	9.08316e-10	0.330129	0.42893	0.0977957	0.154454	0.174594	0.100883
RBM48	1	0.00774472	1.53105e-05	0.526783	0.564078	0.425673	0.108559	0.0527689	0.0879051
ZFP36	4.25616e-05	1	0.00595478	0.993771	0.953535	0.923198	0.00920225	0.0470354	0.0642955
RASL11B	1	1	0.0880409	0.149704	0.178175	0.335773	0.0899873	0.0620861	0.194826
KDR	1	1	1	0.434254	0.330444	0.26594	0.248595	0.155932	0.194351
PPAT	1	1	0.600462	0.407982	0.411934	0.469869	0.0574326	0.0785076	0.0660968
A4GALT	1	1	1	0.371076	0.383766	0.445065	0.157285	0.158482	0.124159
CDC42EP1	1	1	1	0.600595	0.556666	0.493147	0.105959	0.223953	0.136947
MPST	1	1	1	0.52086	0.478489	0.410618	0.0877815	0.0804798	0.170802
RAC2	1	1	1	0.942861	0.887356	0.903683	0.0199336	0.0915885	0.0729354
CPA4	1	4.82391e-05	8.09605e-08	0.0861755	0.0621826	0.273641	0.0248998	0.0374448	0.136837
PRKRIP1	1	0.0270493	0.00016194	0.67882	0.694885	0.60899	0.0590201	0.0715122	0.059706
SMO	1	1	1	0.351113	0.287484	0.349385	0.140368	0.132035	0.0477486
MYO1B	1	1	1	0.34018	0.325549	0.48057	0.120374	0.146374	0.20787
GAD1	1	1	1	0.118202	0.150369	0.174589	0.0739746	0.0966508	0.0928359
TWSG1	0.000105181	1	7.31739e-09	0.570312	0.718439	0.885459	0.0843335	0.138948	0.0554602
CGNL1	1	1	1	0.203656	0.259973	0.254474	0.0920904	0.153851	0.171769
TMOD2	1	1	1	0.581311	0.563747	0.566253	0.0966469	0.117422	0.179881
INO80	1	1	1	0.791735	0.784314	0.74082	0.0349338	0.0562781	0.0600505
IVD	1	1	1	0.626079	0.564355	0.617183	0.0525605	0.0967505	0.0913413
KNSTRN	1	1	1	0.587146	0.551642	0.559313	0.0820126	0.1106	0.0592829
ISLR	1	1	1	0.199542	0.330654	0.272442	0.108892	0.201263	0.130736
THAP10	1	1	1	0.242298	0.361035	0.313365	0.12673	0.208796	0.135486
PALLD	1	1	0.565718	0.66335	0.624651	0.539368	0.108373	0.0810168	0.127862
DCTD	1	1	0.00264972	0.7341	0.741855	0.813713	0.0839191	0.0723328	0.0468017
PIMREG	1	1	1	0.21006	0.203039	0.213754	0.109188	0.0800165	0.0904045
PLD2	1	0.71109	0.000198583	0.699484	0.610123	0.782716	0.0404748	0.148023	0.0656119
CCNT1	1	1	1	0.723247	0.71675	0.688023	0.052753	0.0693448	0.0704964
PUS7L	1	1	1	0.541516	0.523246	0.536105	0.0806299	0.098001	0.0633918
SLC44A2	1	0.0120578	6.27789e-09	0.640288	0.605322	0.85225	0.116707	0.163439	0.0825618
AP1M2	1	1	1	0.334826	0.306058	0.23505	0.218644	0.214689	0.0757116
ADCY4	1	1	1	0.391841	0.394696	0.34824	0.116944	0.0889663	0.100306
PARP2	1	1	1	0.582871	0.62618	0.563535	0.104222	0.0784411	0.062072
EAPP	1	1	0.00506481	0.805724	0.79921	0.662886	0.0513819	0.0630066	0.118867
MIS18BP1	0.102261	0.0163323	1.95386e-11	0.880631	0.858755	0.659583	0.0694054	0.074763	0.0689054
REEP5	1	1	1	0.920396	0.943146	0.93843	0.0318441	0.018751	0.0203903
FGF13	1	1.78309e-07	1.79854e-07	0.142585	0.287676	0.0524232	0.0767037	0.115421	0.0769723
CHRNA10	1	1	1	0.270284	0.356694	0.349034	0.112022	0.138192	0.0819102
SGO1	1	1	0.00665175	0.335373	0.340569	0.211723	0.122608	0.112672	0.111071
LBP	1	1	0.646883	0.0918062	0.17826	0.179773	0.0248708	0.179532	0.0612748
GAMT	1	0.00421559	7.7117e-08	0.366444	0.299764	0.634073	0.177686	0.202368	0.0972381
PUDP	1	1	1	0.669419	0.615442	0.60507	0.0998747	0.100278	0.0786421
MOSPD2	1	1	1	0.645466	0.713039	0.78072	0.131749	0.125674	0.0786621
DOCK6	0.00184446	1	1	0.269766	0.402376	0.455835	0.0596953	0.0630298	0.160187
ELOF1	0.0148327	1	0.000124121	0.635328	0.716249	0.806377	0.0766279	0.109465	0.0589352
PLVAP	0.00046601	1	0.00337738	0.782661	0.436289	0.328307	0.222856	0.162228	0.192529
TULP4	1	1	0.000967912	0.67785	0.677089	0.816762	0.0401599	0.0834221	0.110197
RSPH3	0.529535	1	1	0.582543	0.665877	0.702701	0.0835795	0.110065	0.0941974
BMP15	1	1	1	0.0772844	0.0841052	0.16298	0.0270132	0.048482	0.100953
AFDN	1	1	1	0.640288	0.758708	0.712498	0.12195	0.110201	0.167196
STK33	1	1	1	0.119471	0.140333	0.106408	0.0652518	0.0759277	0.0489781
FCHO1	1	0.0130143	1	0.650543	0.464952	0.630235	0.111801	0.13844	0.152229
LSM4	0.0162135	0.0746205	1.79494e-11	0.826263	0.853024	0.939466	0.0246142	0.0612694	0.021178
SULT4A1	0.00990115	1	0.000152444	0.0836445	0.148527	0.233574	0.0650792	0.0733399	0.0843825
CAMSAP1	1	0.0054489	0.123726	0.742735	0.79077	0.716842	0.0531799	0.0476684	0.0680725
ZBTB46	1	1	0.855658	0.61969	0.637231	0.539026	0.108747	0.133487	0.0753841
TNNI2	1	1	0.0241655	0.66265	0.623632	0.4355	0.144601	0.172605	0.20062
COL5A1	1	1	1	0.394387	0.347865	0.373982	0.141071	0.14954	0.0893633
CYP2E1	1	1	1	0.196661	0.206293	0.176897	0.0870745	0.0752683	0.0587906
CEP85	1	1	1	0.62926	0.646833	0.631652	0.0543931	0.0617014	0.0563267
LAMA5	1	0.00412901	2.64574e-06	0.384176	0.359953	0.448719	0.0463678	0.0687303	0.0360366
EXOSC2	1	1	1	0.662388	0.580574	0.589455	0.0977919	0.0939377	0.0384676
CHMP2A	1	1	1	0.950344	0.913821	0.906975	0.0206618	0.049688	0.0354389
METTL26	1	1	1	0.697033	0.620628	0.716011	0.0933645	0.120479	0.0639575
EIF2S3	1	1	2.21057e-05	0.954327	0.944371	0.6292	0.00795227	0.0325859	0.226397
MAP3K10	1	0.757731	0.248259	0.503063	0.441438	0.539617	0.0705907	0.108779	0.0824629
SMPDL3B	1	1	1	0.29385	0.18033	0.230333	0.14918	0.0975976	0.0781509
CCDC62	1	1	1	0.218032	0.199405	0.132147	0.102688	0.144605	0.0807874
HIP1R	1	1	1	0.389639	0.374365	0.403468	0.12769	0.162823	0.0871621
ZNF426	1	1	1	0.536709	0.522289	0.579178	0.0998835	0.0748926	0.0470356
MPP1	0.314549	1	3.95727e-07	0.844964	0.923521	0.968358	0.0849712	0.0233528	0.0198048
C12orf65	1	1	1	0.447587	0.48818	0.510459	0.0902058	0.0750711	0.0694529
SLC35D2	1	1	0.164951	0.715763	0.7159	0.782479	0.0735407	0.0799945	0.0565233
UBA1	1	0.304919	0.000582336	0.918018	0.911693	0.953855	0.0178759	0.0223885	0.0308382
TXLNGY	1	1	1	0.311829	0.440003	0.381991	0.212236	0.257153	0.245202
AKAP12	1	1	1	0.415655	0.440947	0.366074	0.169305	0.167097	0.136492
BPIFA3	1	1	1	0.0851762	0.145564	0.0937005	0.0259231	0.0863144	0.0409665
DEFB118	1	1	1	0.0922803	0.148657	0.0727267	0.0343275	0.0801769	0.0301665
EDA2R	1	1.00672e-07	1.24246e-11	0.214975	0.109492	0.55339	0.138382	0.0634567	0.187584
ZNF227	0.184333	1	1	0.454779	0.547779	0.57984	0.126076	0.0739194	0.0392096
GSE1	0.00155709	1	1	0.730044	0.627575	0.589249	0.0468404	0.075096	0.10379
SH3BGRL	1	1	1	0.977623	0.972784	0.96359	0.00905408	0.0133145	0.0341442
NFATC1	1	1	1	0.707463	0.654728	0.643406	0.081171	0.0804198	0.111474
PPT1	1	0.0200063	4.22345e-06	0.976062	0.972329	0.986334	0.00728389	0.010402	0.0096198
RAB11FIP4	1	1	1	0.450505	0.398004	0.563094	0.0749889	0.154468	0.173856
ABCB7	1	1	0.000362708	0.806191	0.799728	0.732946	0.0448328	0.0507384	0.0509727
TRAF3	1	1	8.20359e-07	0.697543	0.722436	0.838296	0.0832539	0.0684354	0.0686335
ADGRE3	1	1	1	0.688135	0.520774	0.400951	0.147994	0.272346	0.245559
AOC3	1	0.87343	1	0.248957	0.578575	0.286868	0.112092	0.320317	0.0725177
ACLY	1	0.0172673	6.24976e-05	0.90292	0.888536	0.925755	0.0153263	0.0285472	0.023057
DIAPH1	1	0.117749	1.43249e-05	0.928273	0.932802	0.847256	0.0448035	0.0366122	0.0719541
EXOC4	0.139012	1	0.23689	0.803696	0.742552	0.320051	0.0454052	0.0358245	0.349606
C1orf159	1	0.00921639	2.86772e-08	0.37411	0.338558	0.491233	0.0680052	0.11451	0.0449771
MAP1B	1	1	1	0.294455	0.330314	0.364471	0.121451	0.142291	0.248632
IL13RA1	1	5.75313e-09	9.36388e-08	0.959155	0.899721	0.973211	0.0145743	0.0453405	0.016214
CKMT2	1	1	1	0.18006	0.235234	0.209605	0.106023	0.182839	0.0829842
KHDRBS3	1	1	1	0.329677	0.335053	0.332886	0.0924325	0.0804376	0.118299
FMO5	1	0.0023102	9.05539e-06	0.42432	0.470576	0.282052	0.087306	0.0661065	0.117118
PRKAB2	0.000400758	1	1	0.457798	0.610386	0.650109	0.0911957	0.103427	0.0662124
ZNF132	1	0.688837	1	0.344417	0.503389	0.393338	0.0930832	0.142763	0.0986556
THAP1	0.0388665	1	1	0.576555	0.723249	0.70616	0.118225	0.0865533	0.0639237
ACTR10	1	1	1	0.726996	0.823698	0.780912	0.0849522	0.0693611	0.0509582
LGALS3	1	0.00611326	1	0.92044	0.98363	0.873179	0.0563271	0.00954602	0.110437
DHX30	1	1	1	0.732685	0.686226	0.678424	0.0398631	0.0698466	0.113071
RAF1	1	1	0.000334797	0.808656	0.813323	0.850706	0.0632249	0.0252467	0.0260965
PPARG	0.0118591	1	1	0.500175	0.803582	0.779028	0.201567	0.147574	0.126945
NUP210	8.94568e-06	1	1	0.795177	0.53444	0.534179	0.0498134	0.137463	0.192333
FCRLA	1	1	0.0064166	0.187296	0.258006	0.368846	0.116679	0.133582	0.118635
ENOSF1	0.0181208	1	1	0.552748	0.691474	0.735367	0.0825531	0.172722	0.0810308
TRIM5	0.929633	1	2.84195e-07	0.718214	0.689695	0.422819	0.0613061	0.128938	0.182662
CNGA4	1	1	1	0.161439	0.211349	0.179508	0.106402	0.132115	0.0614204
TRIM22	1	1	0.106972	0.933437	0.890458	0.829562	0.0302311	0.100502	0.101198
ILKAP	1	1.48534e-05	4.59782e-08	0.61031	0.648411	0.497319	0.0602469	0.0400499	0.0802777
RAMP1	1	4.31602e-08	2.74398e-09	0.442948	0.241797	0.717159	0.208012	0.120303	0.184375
SERPINF1	1	1	1	0.81013	0.718985	0.765835	0.129097	0.189259	0.179152
JCHAIN	0.00289909	1	1.2571e-05	0.83929	0.488221	0.186422	0.259964	0.294197	0.295407
ITGB4	1	1	1	0.410593	0.337941	0.284809	0.180524	0.162985	0.082759
CLEC10A	8.94033e-06	1	0.0654649	0.967237	0.617141	0.472742	0.0379997	0.278377	0.251603
GUCY2D	1	0.000419129	2.11807e-05	0.237039	0.164285	0.327919	0.11985	0.0863071	0.0823329
DLG4	0.0524015	1	1	0.700228	0.524189	0.568216	0.100384	0.143347	0.110873
PCBD2	1	1	1	0.421694	0.431407	0.475494	0.0821258	0.104325	0.0736379
NIP7	0.743554	1	0.00564711	0.607801	0.692753	0.773231	0.126167	0.0850143	0.0496281
TERF2	1	1	1	0.65858	0.7684	0.734456	0.0656414	0.0572415	0.134069
PCED1A	1	0.00105958	5.38022e-09	0.725887	0.702096	0.821406	0.052364	0.0654086	0.0576719
RIN2	1	0.0109564	0.229592	0.914678	0.944952	0.892936	0.0446432	0.052734	0.058363
ATP1A4	1	1	1	0.155109	0.144915	0.125764	0.0660155	0.0632217	0.0508445
NES	1	0.00730561	1.49795e-05	0.402045	0.327811	0.593816	0.177986	0.126217	0.184618
BCAN	1	0.00438499	1.28134e-09	0.161921	0.154862	0.340352	0.0713404	0.0730769	0.14108
RAB25	1	0.222063	1	0.241116	0.146914	0.229303	0.241654	0.212434	0.0890327
ACY3	1	0.000266717	0.532885	0.31417	0.106095	0.350205	0.132359	0.0692715	0.171013
ALDH3B2	1	1	1	0.191643	0.201957	0.158921	0.0962474	0.0631992	0.0624573
TESMIN	1	1	1	0.162446	0.163785	0.144379	0.0992604	0.0674476	0.0376148
NASP	1	1	0.0747158	0.782472	0.726075	0.639783	0.0998183	0.102046	0.0688411
LPIN3	0.302638	0.229679	4.60967e-09	0.293565	0.328669	0.504288	0.109263	0.0815899	0.0914684
PPP1R3D	0.00108147	1	1	0.437792	0.612116	0.603359	0.124878	0.12411	0.03689
PATJ	1	1	1	0.308911	0.291078	0.280895	0.143154	0.136397	0.164434
NMUR2	0.0251653	1	0.00017901	0.106532	0.0700415	0.0380221	0.0547498	0.0417362	0.0282382
ZMYM5	1	1	0.00398817	0.640754	0.650687	0.569494	0.0677796	0.0822766	0.0616702
USPL1	1	0.550353	0.00104589	0.736828	0.741024	0.66279	0.123301	0.0566163	0.0497215
POMP	0.0176546	1	1	0.948886	0.97232	0.96954	0.0178647	0.0108991	0.00853614
ALOX5AP	1	1	1	0.905313	0.95003	0.875741	0.0576038	0.0570308	0.128439
WASF3	1	0.0246655	0.0880295	0.228046	0.137369	0.307836	0.107116	0.130058	0.137844
PIK3C2B	1	1	0.000103164	0.443342	0.462449	0.623043	0.0996442	0.123445	0.158389
CHIT1	0.34675	0.0216372	1.61521e-10	0.237455	0.274256	0.744522	0.0813391	0.110572	0.243938
CCNA1	1	1	2.71019e-06	0.205844	0.264904	0.569344	0.111836	0.20142	0.233301
KL	1	1	1	0.200155	0.331799	0.234796	0.104265	0.166652	0.0813008
STARD13	1	1	1	0.589217	0.542576	0.46921	0.10608	0.162239	0.105426
BEX1	1	1	1	0.228002	0.386283	0.232228	0.154808	0.237588	0.165722
SLC39A11	1	1	0.00488246	0.682533	0.703365	0.843969	0.100344	0.161834	0.0746579
EPHB2	1	0.000151125	0.000263494	0.568444	0.438448	0.678877	0.135909	0.131741	0.126532
PRAM1	1	1	1	0.782165	0.66973	0.623804	0.0765042	0.271721	0.177771
PDE6B	1	0.0169639	0.27248	0.353075	0.467608	0.31196	0.100878	0.115368	0.133138
LGALS12	1	1	1	0.287103	0.225547	0.228659	0.16036	0.132003	0.13235
LARGE1	0.000362253	1	0.108745	0.22666	0.361044	0.422112	0.0860455	0.0808792	0.107736
GIMAP6	1	1	1	0.758665	0.659359	0.644633	0.118521	0.142645	0.173402
NTS	1	1	0.000109217	0.115299	0.0909136	0.0305104	0.126371	0.0781093	0.0503859
TMTC1	1	1	1	0.317963	0.359854	0.472352	0.128911	0.126918	0.248496
SWAP70	1	1	1	0.887939	0.813971	0.904786	0.0226249	0.100565	0.0355725
ARNTL	1	1	1	0.630572	0.653816	0.684553	0.0800112	0.0839078	0.0684461
LYVE1	0.0177213	1	0.00313512	0.810917	0.490049	0.194978	0.202606	0.393744	0.219496
RRAS2	1	1	1	0.327649	0.375662	0.257704	0.167363	0.110556	0.148418
ZFC3H1	1	4.50402e-05	3.01351e-08	0.871426	0.895018	0.76316	0.0343068	0.0352392	0.117824
MEN1	1	0.124106	0.0131218	0.617808	0.564963	0.676555	0.0721363	0.0972931	0.0585576
PEBP4	0.0173367	1	0.479685	0.141652	0.26933	0.358331	0.0883408	0.130109	0.138382
MRO	1	1	0.637322	0.276783	0.275293	0.393383	0.238844	0.122508	0.159555
IRAK2	1	1	1	0.747185	0.785772	0.791501	0.162682	0.156458	0.108134
ARL8B	0.314424	1	1	0.921446	0.95265	0.952396	0.0294818	0.0293747	0.0124632
EDEM1	1	1	1	0.89939	0.8972	0.850859	0.0594706	0.0839971	0.0404929
CHL1	1	1	1	0.182059	0.111728	0.115936	0.082644	0.0530565	0.108917
TSPAN2	0.0269066	1	0.0199781	0.275761	0.165555	0.0989242	0.130703	0.117624	0.0629504
GSTM5	1	1	1	0.175881	0.155729	0.161981	0.099531	0.0971885	0.0589372
GSTM3	1	1	1	0.36756	0.324762	0.449879	0.106257	0.205045	0.17093
SYT6	0.0263339	0.237571	2.12619e-10	0.117239	0.158559	0.401175	0.0709607	0.0777661	0.149794
VAV3	0.0241247	1	0.0167839	0.779598	0.641621	0.426812	0.0788544	0.135063	0.283879
PSRC1	1	1	1	0.390171	0.336068	0.33553	0.127626	0.0879848	0.125368
HMGCS2	1	1	1	0.332288	0.20109	0.0972131	0.263316	0.23651	0.0460738
PTPN22	1	0.214713	0.728146	0.733035	0.637669	0.747064	0.0734598	0.115105	0.168535
SORT1	0.29094	0.532727	1.60954e-08	0.830537	0.833157	0.94976	0.0590068	0.118586	0.0427005
WNT2B	1	1	1	0.3598	0.449512	0.434731	0.0738921	0.0665551	0.0906287
PTGFRN	1	1	1	0.653095	0.729347	0.64422	0.0671815	0.126928	0.196589
NOTCH2	0.58229	1	1	0.886349	0.91577	0.929657	0.0306864	0.0296237	0.0382668
TRIM45	1	1	0.717227	0.293281	0.329237	0.245373	0.0830801	0.13344	0.0469289
ARF3	0.801322	1	0.666204	0.912038	0.874437	0.831791	0.0326766	0.0236715	0.0846806
TMEM106C	1	1	1	0.496689	0.589327	0.541823	0.104358	0.123232	0.0828923
RSAD2	1	1	1	0.566606	0.715739	0.530544	0.179497	0.20894	0.276696
ANO3	1	1	1	0.0973203	0.0615478	0.0995662	0.0962603	0.0515536	0.041821
IL6ST	1	1	1	0.890083	0.897307	0.896882	0.029037	0.0296218	0.0721315
FST	0.0124045	1	1	0.189615	0.358741	0.380258	0.189449	0.137542	0.148689
NAV1	1	1	1	0.668923	0.568656	0.675528	0.0723477	0.113383	0.196253
IL2RA	1	1	0.843242	0.611113	0.470961	0.354513	0.184358	0.224634	0.261482
IL15RA	1	1	0.252183	0.578116	0.63192	0.44765	0.119558	0.186573	0.211358
HRH4	1	1	1	0.0804134	0.155398	0.0632778	0.044299	0.138254	0.077909
TMEM241	1	0.000897191	0.000101065	0.40788	0.359676	0.489114	0.108896	0.0691165	0.0649275
CABLES1	1	1	1	0.443663	0.682346	0.564092	0.114516	0.177299	0.15455
DOCK2	1	0.0182847	1	0.948725	0.874338	0.917983	0.0143711	0.0529876	0.0525592
EMP1	1	1	1	0.727258	0.883753	0.831675	0.141562	0.129892	0.135894
RERG	1	1	1	0.133738	0.137186	0.0574715	0.065284	0.14368	0.0237045
SPX	0.258625	1	0.00856328	0.0747899	0.131469	0.237211	0.0273918	0.0627663	0.115666
LRP4	1	0.0035241	0.0477179	0.275346	0.173664	0.322594	0.0873823	0.122499	0.101311
RAB33A	1	1	1	0.404882	0.345782	0.456692	0.179939	0.148497	0.119336
STK26	1	1	1	0.789634	0.714622	0.670975	0.0555411	0.116229	0.1442
PIWIL4	1	1	1	0.50178	0.482253	0.455122	0.0922072	0.0850171	0.129628
SPOCD1	0.000628995	1	0.0699557	0.165998	0.409837	0.553998	0.127141	0.254771	0.147706
CDCA8	1	1	1	0.422949	0.245749	0.310865	0.125316	0.155408	0.0956462
CYP2J2	1	0.000774401	3.2775e-10	0.178784	0.211318	0.0357001	0.160077	0.182643	0.0489076
ZCCHC11	1	1	1	0.603542	0.547591	0.593409	0.0598269	0.0440973	0.111093
DSC2	1	1	1	0.712685	0.791753	0.824104	0.121256	0.0865974	0.124386
DTNA	0.000515296	1	1	0.367765	0.607521	0.617073	0.0814104	0.195681	0.142905
TIMM10	1	1	1	0.75539	0.794614	0.806128	0.116667	0.100145	0.0885315
APLNR	1	1	1	0.244676	0.129672	0.180851	0.175077	0.100416	0.156676
PDGFRA	1	1	1	0.321128	0.324047	0.312203	0.129961	0.22408	0.122484
COL4A2	1	1	1	0.529788	0.407133	0.488178	0.172029	0.188871	0.138722
DZIP1	1	1	1	0.150754	0.206745	0.109504	0.0911156	0.0853816	0.090861
ARHGAP32	1	0.036985	1	0.556264	0.379452	0.484083	0.0692327	0.0864054	0.139641
ACRV1	1	1	1	0.0987426	0.158537	0.110172	0.0376147	0.0724415	0.0443896
ANXA1	1	2.50539e-06	1.51673e-10	0.990051	0.992713	0.964659	0.00418592	0.00376434	0.030029
TMEM2	1	1	1	0.777847	0.774006	0.689121	0.0826942	0.0930986	0.149139
AGTPBP1	1.00941e-06	1	1.67819e-06	0.87678	0.780917	0.697305	0.021038	0.0686696	0.0515915
FAM189A2	1	1	1	0.138749	0.243795	0.19571	0.0502372	0.132732	0.115206
ADAM19	0.0018443	1	1.05914e-06	0.805928	0.635778	0.388892	0.105946	0.139979	0.20412
SDS	0.327258	1	1	0.858633	0.583265	0.645561	0.107552	0.222344	0.206337
TBX3	1	1	1	0.240518	0.215189	0.262611	0.0829275	0.0893333	0.10295
DTX1	1	6.33246e-05	1.7374e-08	0.289291	0.192565	0.523152	0.10959	0.19695	0.126658
TRAFD1	1	1	1	0.777293	0.860328	0.789029	0.0602403	0.0753001	0.0805781
CCDC146	0.00442717	1	1	0.55641	0.415412	0.388886	0.104473	0.0866184	0.0990949
PNPLA8	1	1	0.00903131	0.863811	0.8344	0.796608	0.0551841	0.0471863	0.0430885
HILPDA	0.0941889	1	1	0.397888	0.54494	0.539006	0.113724	0.144711	0.0739526
MDFIC	1	0.0331369	0.348644	0.783172	0.829054	0.584489	0.037082	0.0678293	0.287536
EPHA7	1	1	1	0.131944	0.129627	0.109173	0.0905174	0.0845489	0.0451618
ELF5	1	1	1	0.122513	0.226397	0.185616	0.0761693	0.160131	0.0881256
PRRG4	1	1	1	0.542625	0.494144	0.611071	0.062544	0.106799	0.214824
CD63	1	4.88707e-05	0.0706997	0.953116	0.992043	0.877362	0.0138091	0.00639827	0.0848605
GDF11	1	0.00306326	0.00156347	0.365226	0.424353	0.293933	0.0828076	0.0713402	0.0838343
TESPA1	3.51632e-06	1	0.0323423	0.454808	0.251721	0.182192	0.0738955	0.12372	0.0994956
TROAP	1	1	1	0.377524	0.319563	0.27426	0.0632256	0.154444	0.0599748
PAN2	1	1	0.000162022	0.664517	0.66146	0.557124	0.0749203	0.0627247	0.0822417
KCNH3	1	1	1	0.336372	0.296983	0.377466	0.101064	0.0940649	0.0912241
LTV1	1	1	0.219065	0.87713	0.86158	0.818663	0.0630554	0.0438676	0.0482428
HEY2	1	1	1	0.171162	0.176333	0.170438	0.107983	0.101497	0.0930811
MICAL1	1	1	1	0.855613	0.847293	0.847216	0.101191	0.106345	0.0773923
DYSF	1	1	1	0.663205	0.522575	0.575323	0.109691	0.162624	0.149003
GNS	1	1.10924e-05	1.68287e-13	0.965676	0.959829	0.993676	0.0126974	0.0104852	0.00233082
KIAA0513	1	1	1	0.781932	0.74468	0.742641	0.094514	0.113989	0.104569
AGT	0.0230921	1	3.69509e-05	0.118968	0.212087	0.357383	0.0612759	0.118249	0.151404
PCNX2	1	0.0307903	1	0.516557	0.388733	0.509893	0.0740403	0.106018	0.127525
URB2	1	1	1	0.446829	0.466222	0.500337	0.115777	0.0708041	0.0660946
ABCB10	0.17361	1	1	0.607947	0.672001	0.74315	0.0717047	0.177371	0.0464632
STX6	1	1	1	0.809065	0.807381	0.831073	0.0426264	0.0807804	0.0629791
NPL	0.0129621	0.31534	1.4078e-10	0.727375	0.830189	0.953182	0.145138	0.0656787	0.0391941
FAM129A	1	0.22205	1	0.853746	0.932328	0.886132	0.0407873	0.0717751	0.076221
GPR55	0.000466099	1	7.30168e-07	0.384839	0.236728	0.0907083	0.150005	0.119313	0.0319904
ITM2C	1	0.000338306	1	0.772523	0.4513	0.664617	0.158459	0.166785	0.154852
SERPINE2	1	1	1	0.185822	0.383838	0.301908	0.0983225	0.256511	0.195792
TMBIM1	1	1	1	0.8543	0.937943	0.84895	0.0678407	0.0111165	0.102497
CYP27A1	0.000465253	1	0.00952025	0.702576	0.841705	0.960196	0.154134	0.199493	0.0311454
ARMC9	1.78889e-05	1	3.94282e-12	0.241058	0.399131	0.69575	0.0763612	0.119144	0.118949
TGFBRAP1	1	3.50305e-05	5.57137e-12	0.665509	0.654746	0.834823	0.0911842	0.0702855	0.0399882
ALDH1L2	1	1	1	0.350128	0.372881	0.547106	0.0875705	0.0635319	0.239731
SCYL2	1	1	1	0.800691	0.787935	0.79705	0.0603703	0.0379493	0.0226275
APPL2	1	1	1	0.707317	0.688703	0.762399	0.08065	0.0968362	0.08438
SLC41A2	0.00687047	1	0.000913091	0.683612	0.769124	0.850497	0.0837518	0.123713	0.081957
FLNB	1	1	1	0.704968	0.612787	0.605717	0.135958	0.201881	0.116052
VPS36	1	1	1	0.787796	0.738037	0.760425	0.0296143	0.0489307	0.0432362
RNASEH2B	1	1	1	0.635751	0.601307	0.657021	0.09495	0.109178	0.0902509
CKAP2	0.000825721	1	1	0.731561	0.487572	0.559856	0.053229	0.21265	0.107587
TBC1D4	1	1	1	0.727316	0.776214	0.687387	0.102174	0.147923	0.149012
SUCLA2	1	1	1	0.694466	0.721551	0.696762	0.0961704	0.0918672	0.072822
MED4	1	1	1	0.81506	0.722691	0.770691	0.0663529	0.152789	0.0355744
COG3	1	1	1	0.665203	0.616676	0.688331	0.0546897	0.102209	0.0334473
SPRY2	1	1	1	0.606459	0.501998	0.686479	0.0941444	0.209192	0.15661
EDNRB	1	0.372201	0.517084	0.407982	0.289911	0.561496	0.224675	0.198325	0.235356
RCBTB2	1	1	1	0.819013	0.745878	0.828007	0.0666195	0.0554883	0.111638
LCP1	1	6.21548e-06	0.073991	0.994034	0.982753	0.993603	0.00234037	0.00892536	0.00437008
SCRN1	1	2.31455e-07	0.438085	0.783318	0.547055	0.754123	0.0508855	0.102973	0.111289
TNS3	2.41735e-06	1	1.17087e-11	0.791851	0.872935	0.955982	0.0388388	0.0442721	0.0281486
GPNMB	3.41212e-06	1	8.00396e-05	0.826686	0.985194	0.994723	0.120421	0.0162741	0.00659602
KDELR2	1	0.12845	0.33288	0.883913	0.900329	0.865888	0.0437773	0.0271894	0.0292895
IL6	1	1	0.947434	0.666603	0.676615	0.48578	0.204238	0.252473	0.225876
AOAH	2.97063e-07	6.62045e-05	1	0.976033	0.756232	0.878394	0.00820737	0.105654	0.0756364
MYO1G	1	1	1	0.871835	0.837798	0.661885	0.0509468	0.0970598	0.266753
ALPK3	1	1	1	0.397859	0.506983	0.533008	0.100942	0.163514	0.169215
CIB2	1	1	1	0.290597	0.222114	0.325558	0.137825	0.120299	0.0782294
TEX2	0.00297024	1	9.87739e-07	0.67063	0.739915	0.838601	0.0655654	0.0759133	0.0655212
BRIP1	1	1	1	0.306103	0.241104	0.309861	0.0673731	0.101993	0.218722
RTP4	1	1	1	0.41804	0.554149	0.491207	0.135717	0.22786	0.209451
2007-03-01	1	1	1	0.93017	0.909833	0.921478	0.0148355	0.0250221	0.0371845
BLK	1	1	1	0.230817	0.255852	0.190778	0.108764	0.112347	0.0835898
EPRS	1	0.121971	0.00016873	0.890623	0.881804	0.930449	0.0424914	0.0426439	0.0240383
KCTD3	1	1	1	0.591201	0.629613	0.607731	0.066886	0.0824419	0.0773828
RPS6KC1	1	1	0.000183058	0.748264	0.723848	0.658291	0.0529925	0.0512139	0.0554707
IL36G	1	1	1	0.121623	0.224582	0.20676	0.0813658	0.172207	0.172167
IL1RN	1	1	1	0.920936	0.905685	0.803614	0.0782678	0.0965216	0.208316
IL36RN	1	1	1	0.111448	0.233822	0.199449	0.0452224	0.127182	0.0974647
GYPC	1	4.20667e-05	0.000268738	0.783493	0.879113	0.654942	0.0656666	0.0942032	0.160429
GAD2	1	1	1	0.0976777	0.102496	0.114946	0.046273	0.0512694	0.0736111
NIPSNAP3A	1	1	1	0.716697	0.66399	0.676326	0.072013	0.0708945	0.109146
ODF2	1.88947e-05	1	9.13532e-13	0.762195	0.690044	0.569729	0.0325569	0.051427	0.0524365
TOR1B	0.12558	1	1	0.697777	0.804914	0.83639	0.10571	0.146764	0.0867211
SMC2	1	1	1	0.697894	0.612747	0.627449	0.0799663	0.08627	0.0597387
KLF4	0.0181128	0.00255461	1.12027e-13	0.965355	0.922886	0.539199	0.030389	0.0705157	0.126756
TOR1A	0.000980745	1	1.05858e-06	0.741014	0.809393	0.890691	0.0558082	0.0762594	0.04604
ST6GALNAC4	1	0.000401571	2.90102e-11	0.57425	0.535155	0.798305	0.0870637	0.139303	0.080637
ANGPTL2	1	1	1	0.344534	0.432086	0.35884	0.169545	0.169253	0.174415
ZFP37	0.539704	0.88705	7.89456e-08	0.146713	0.181952	0.312062	0.0929037	0.0747331	0.0670278
SLC31A1	1	0.0829036	6.93603e-09	0.818751	0.886185	0.958912	0.0922757	0.0548626	0.0103948
TLR4	1	1	1	0.930841	0.882617	0.913152	0.0241498	0.0645102	0.0422149
PRPF4	1	0.073241	1	0.802325	0.769527	0.798515	0.0265046	0.0311853	0.0243625
TEX10	1	1	0.00689739	0.612951	0.628791	0.74526	0.0649548	0.0698312	0.108842
GARNL3	1	0.0829895	1	0.297227	0.22198	0.314375	0.0937831	0.0914054	0.0634235
ENPP2	1	1	1	0.827518	0.680906	0.674872	0.104547	0.137896	0.19995
MYC	1	1	0.236946	0.768161	0.760049	0.607465	0.0933976	0.135154	0.18709
NOV	1	1	1	0.301982	0.339532	0.397009	0.124573	0.186033	0.130055
CD72	5.54604e-06	1	3.17045e-08	0.879712	0.666038	0.432505	0.0669642	0.146506	0.143687
TMEM8B	1	1	1	0.320851	0.263411	0.330207	0.0637219	0.0833314	0.0847803
DENND4C	1	0.524187	2.25867e-05	0.824484	0.818361	0.909351	0.0528708	0.06959	0.0583095
KLC4	1	1	1	0.499431	0.455761	0.448889	0.0641289	0.0964532	0.108562
ZSCAN9	1	0.326155	0.79514	0.516156	0.558606	0.476645	0.0965336	0.0878391	0.0702082
PIM1	1	1	1	0.86104	0.839827	0.881431	0.0621726	0.120036	0.0744871
GMPR	1	1	1	0.444721	0.614691	0.605881	0.242715	0.169298	0.14796
IRF4	0.000846639	1	0.0014769	0.807693	0.506616	0.351645	0.133083	0.192537	0.255296
PGBD1	1	1	1	0.266885	0.24173	0.284962	0.114971	0.176997	0.162005
RNF144B	1	1	0.0221631	0.945895	0.896422	0.822379	0.0382283	0.0970833	0.119579
FGFBP2	1	5.35117e-06	0.0654822	0.0896619	0.235163	0.0751618	0.0732688	0.208408	0.035559
MYO7A	1	1	1	0.516513	0.532795	0.633292	0.118606	0.175001	0.11015
ARRB1	1	1	1	0.85538	0.89391	0.85626	0.0668768	0.0382607	0.0499349
RAB30	1	1	1	0.443656	0.438881	0.419391	0.104039	0.158906	0.131582
NARS2	1	1	1	0.603834	0.578768	0.549722	0.116819	0.104336	0.0794772
SLCO5A1	1	1	1	0.278555	0.17298	0.202563	0.0965918	0.0834082	0.194342
SDCBP	1	6.02716e-06	3.03116e-06	0.965267	0.981529	0.858744	0.0124182	0.0122174	0.0872172
DDX60	1	1	1	0.698594	0.761905	0.659147	0.0955476	0.140439	0.1625
NXPE4	1	0.169171	1.3817e-07	0.188536	0.0935958	0.0245317	0.235534	0.0741317	0.0246109
SORL1	1	1	1	0.861084	0.802866	0.6437	0.0460682	0.155046	0.210792
TRPC6	1	0.000115874	3.06859e-11	0.226441	0.411165	0.0507037	0.0826899	0.284412	0.0403376
MMP7	1	0.245621	4.56546e-05	0.268716	0.247939	0.707082	0.169124	0.168982	0.334903
RDX	1	0.550264	1	0.814024	0.874213	0.821734	0.0338394	0.0642129	0.079267
ARHGAP20	1	0.000589061	1	0.490051	0.258757	0.43175	0.167779	0.0804552	0.155064
MMP13	1	1	0.0159181	0.266498	0.169502	0.108305	0.204228	0.127178	0.146328
TMPRSS13	1	1	1	0.313725	0.311333	0.253959	0.0878164	0.0737645	0.10235
CASP5	1	1	0.000682347	0.536367	0.540045	0.285115	0.16324	0.197701	0.197183
ALKBH8	1	0.258342	7.71553e-05	0.514938	0.532339	0.410779	0.0816577	0.0825888	0.0740533
MAP2K5	1	1	1	0.638844	0.576336	0.571089	0.0437555	0.0616524	0.113558
THBS1	0.000421349	1	2.23674e-07	0.982743	0.792951	0.411959	0.0286292	0.151004	0.249532
NUSAP1	0.00719586	1	0.000695807	0.726018	0.598285	0.469721	0.0936171	0.143831	0.140311
KIF23	1	1	1	0.438601	0.336689	0.301428	0.101623	0.123716	0.11584
UACA	1	4.82496e-05	1	0.544273	0.679386	0.563317	0.0708509	0.0599441	0.120397
SMAD6	1	1	1	0.346219	0.455896	0.441276	0.0828851	0.145484	0.18949
PLCB2	0.0451458	0.0435676	1	0.923168	0.649305	0.816372	0.0258055	0.198109	0.149021
DUOX1	1	1	1	0.332704	0.356448	0.292083	0.132851	0.0965324	0.101524
SLC28A2	1	1	1	0.176837	0.122559	0.104685	0.158088	0.0756999	0.0337137
BCL2L10	1	1	1	0.125547	0.17324	0.103664	0.0955226	0.0946501	0.0533679
BCAR3	0.000766916	0.00117536	1	0.472984	0.703195	0.622095	0.110532	0.0677053	0.0697423
TTLL7	1	0.0581274	1.59673e-07	0.179163	0.182708	0.0648361	0.0663609	0.059357	0.0635013
FNBP1L	1	0.00204574	1.31474e-05	0.522654	0.335768	0.692772	0.119724	0.258733	0.122681
GTF2B	1	2.05947e-05	2.58186e-07	0.889077	0.916628	0.825756	0.0311314	0.0368109	0.0511595
IFI44L	1	1	1	0.551625	0.624616	0.375696	0.232475	0.242362	0.331105
GIPC2	1	1	1	0.201723	0.19687	0.176026	0.121611	0.15525	0.0520107
IFI44	1	0.0163384	0.001108	0.850289	0.902582	0.667403	0.0772443	0.0826844	0.195323
SLC44A5	1	1	1	0.0815804	0.0936002	0.14538	0.0471374	0.0792779	0.0927148
DNASE2B	1	1	1	0.126014	0.343985	0.392996	0.0874092	0.267298	0.287574
SELENOI	1	1	1	0.512064	0.606976	0.621725	0.0818627	0.183656	0.0710834
CYP1B1	0.0831673	1	1.74373e-05	0.648048	0.707666	0.94282	0.18014	0.22775	0.0372884
ACTR2	1	1	1	0.98321	0.980572	0.977584	0.00798106	0.0069874	0.0162549
SLC5A6	1	1	0.322883	0.520452	0.564534	0.651347	0.0640116	0.134945	0.103867
ATRAID	1	0.990256	0.00618849	0.830216	0.794462	0.881313	0.0535249	0.125865	0.0787019
TRIM54	0.00687375	1	7.909e-09	0.130149	0.218918	0.478664	0.0653683	0.111488	0.202094
MFSD13A	1	1	1	0.576074	0.609255	0.655397	0.141672	0.103781	0.0819496
CYP2C8	1	1	5.40341e-05	0.10678	0.088893	0.0372811	0.0773381	0.0792819	0.0341803
CH25H	1	1	1	0.593768	0.555191	0.589518	0.280109	0.234201	0.292694
CUZD1	1	1	1	0.17063	0.271024	0.238806	0.101513	0.095712	0.0648393
TACC2	1	1	0.00575364	0.228287	0.258409	0.33506	0.0729314	0.0938198	0.0824463
CEP55	0.66462	1	0.20901	0.541385	0.434179	0.349609	0.133171	0.139133	0.143298
EXOC6	1	0.460312	1	0.651549	0.62078	0.681824	0.0739014	0.0733769	0.0488942
RBP4	1	0.0477038	1	0.33929	0.723915	0.465655	0.255114	0.303165	0.171677
DBR1	9.71617e-06	1	0.0908979	0.538752	0.696347	0.732361	0.103051	0.0679329	0.0558681
DNAJC13	1	0.000726977	1.13423e-06	0.866875	0.849877	0.908271	0.0372792	0.0267033	0.0593485
GPR87	1	0.00212856	0.000182909	0.0703991	0.14028	0.0390091	0.0337609	0.0986067	0.0533531
ANXA7	1.56241e-06	1	0.00505492	0.893526	0.943584	0.950988	0.0361507	0.0136256	0.0110261
OIT3	1	1	1	0.119778	0.0967831	0.177338	0.0500327	0.0784205	0.159335
ADAMTS14	1	1	0.000583326	0.273872	0.275955	0.409204	0.107026	0.119764	0.109184
TET1	1	1	1	0.184057	0.137007	0.209215	0.102384	0.108325	0.0641672
DNA2	1	1	0.749795	0.348181	0.310797	0.224685	0.130121	0.0855525	0.120423
ATIC	1	1	1	0.759176	0.786997	0.757811	0.0644534	0.131284	0.131654
SMARCAL1	1	1	1	0.63136	0.646811	0.647099	0.0729311	0.0705146	0.03805
BARD1	1	1	0.000321871	0.522946	0.517032	0.392965	0.0981	0.113847	0.0922774
HECW2	1	0.0659036	0.000385211	0.249329	0.27207	0.179264	0.123071	0.0766555	0.19775
IDH1	1	1	1	0.830968	0.889046	0.85505	0.0973983	0.0566459	0.100723
ITGAV	0.00296899	1	5.04133e-10	0.784777	0.851996	0.936191	0.0821361	0.0705403	0.0392005
SLC40A1	0.0211498	1	1	0.864468	0.551114	0.52874	0.166563	0.32186	0.257729
SECISBP2L	0.964376	1	0.00741339	0.764223	0.794552	0.854462	0.0399058	0.035222	0.0885975
GLCE	1	1	1	0.588444	0.654326	0.722174	0.111036	0.130499	0.0771639
SHF	0.500216	1	2.25918e-05	0.491729	0.428707	0.331446	0.123694	0.111755	0.0373224
PARP16	1	1	1	0.430899	0.496352	0.449132	0.108567	0.0972257	0.0515179
FAM13A	0.00188913	1	1	0.680695	0.523747	0.493178	0.0741053	0.177905	0.0954594
HERC6	1	1	1	0.507906	0.613636	0.691683	0.187682	0.225215	0.137824
COPS4	1	1	0.18424	0.739176	0.769535	0.680076	0.0576592	0.0686215	0.0831106
HNRNPD	0.229623	0.000200932	1.1213e-13	0.94677	0.950799	0.617935	0.0267893	0.0346541	0.0635029
PRKG2	1	0.070703	0.00740636	0.0892607	0.128031	0.0505962	0.054139	0.0812329	0.0570592
GPAT3	1	0.00421559	1	0.817321	0.614039	0.77454	0.102424	0.155235	0.0840298
RAP1GDS1	1	1	1	0.741583	0.760237	0.809522	0.074842	0.0984838	0.0566757
MMRN1	1	1	1	0.271414	0.159167	0.14239	0.229159	0.173118	0.147795
TRPC3	1	1	0.0192814	0.112185	0.0899837	0.0554974	0.031769	0.0493025	0.0448651
NAAA	1	3.05329e-05	0.114154	0.851325	0.687272	0.861524	0.0508135	0.123742	0.0905937
CXCL9	1	1	0.00741281	0.811603	0.638621	0.261794	0.14551	0.265839	0.372559
SCARB2	0.00520467	1	6.26353e-09	0.791881	0.86361	0.959218	0.0892799	0.0912917	0.0212538
USO1	1	1	2.30254e-05	0.911717	0.91745	0.940506	0.0157918	0.0211336	0.0194017
ANXA3	1	1	1	0.313973	0.384482	0.216732	0.137466	0.197103	0.208667
CENPE	0.500216	1	0.000165343	0.551713	0.480885	0.347762	0.103799	0.124563	0.113293
LEF1	1	0.0134925	6.94301e-07	0.26151	0.298038	0.0737137	0.154431	0.171046	0.0994332
EGF	1	0.276185	0.000114338	0.0876926	0.0808374	0.131564	0.062907	0.0671331	0.0369719
PAPSS1	0.0162098	1	1	0.829866	0.887061	0.900555	0.0319851	0.0427727	0.0563372
SLC39A8	1	0.0109589	0.0772182	0.745288	0.869725	0.6735	0.16114	0.129217	0.159321
FBN2	1	1	9.89343e-05	0.428376	0.379372	0.221673	0.139207	0.147098	0.0828624
PARVG	1	1	1	0.893409	0.810073	0.724609	0.0269505	0.100896	0.153209
PDE6H	1	1	1	0.218498	0.198122	0.137407	0.186034	0.110377	0.0797516
ERP27	1	1	1	0.419477	0.29608	0.39508	0.18875	0.134066	0.144124
CPNE8	1	1	1	0.732335	0.708184	0.588567	0.0696168	0.0636836	0.181091
TMEM117	0.0086393	1	3.7795e-07	0.27846	0.396565	0.616131	0.123222	0.122107	0.161392
TAPBPL	1	1	0.486779	0.782311	0.7814	0.697744	0.0600552	0.110269	0.101534
PHLDA1	1	1	1	0.807781	0.746325	0.717725	0.133425	0.139528	0.0914055
TMEM19	0.199778	1	0.244408	0.597255	0.667915	0.735248	0.0901102	0.126838	0.0717747
DUSP6	0.340069	1	0.000268579	0.956004	0.925658	0.829186	0.0258521	0.0476205	0.117737
LUM	1	1	1	0.442146	0.41138	0.210459	0.227389	0.405391	0.205157
AMDHD1	1	0.00188541	8.53642e-09	0.2562	0.224689	0.481096	0.13338	0.117038	0.107202
ASCL1	0.772086	1	0.00223962	0.119763	0.17501	0.284476	0.0505283	0.100132	0.140947
GAS2L3	1	1	1	0.658901	0.722668	0.776025	0.108101	0.106641	0.115832
MTMR6	1	1	0.000384987	0.764354	0.764734	0.839091	0.0748078	0.0751172	0.0412176
SLC46A3	1	1	0.00384466	0.705027	0.679476	0.822763	0.0522942	0.129578	0.107638
SLC7A1	1	1	1	0.624154	0.748105	0.740183	0.0808708	0.139122	0.176845
LNX2	1	1	1	0.463094	0.540457	0.54671	0.0925413	0.111731	0.0733399
SLC39A5	1	1	1	0.205764	0.243469	0.295834	0.15488	0.093859	0.0812723
TARBP2	1	1	1	0.494865	0.543792	0.614722	0.0835129	0.0676447	0.10043
RDH16	1	1	0.00129109	0.135736	0.130159	0.193595	0.0478638	0.0616443	0.0405599
ACVRL1	1	0.0246602	0.0093625	0.683612	0.775767	0.557678	0.0646469	0.173094	0.164524
N4BP2L1	1	0.0179535	5.887e-08	0.725654	0.735883	0.544278	0.0733268	0.10279	0.103075
CELA1	1	1	1	0.362068	0.314878	0.316177	0.301453	0.281633	0.0837675
CSAD	1	1	1	0.512064	0.53984	0.4986	0.0984472	0.0681153	0.0561656
ESYT1	0.036421	1	1	0.842324	0.90851	0.925014	0.0503417	0.0605718	0.0567527
TMBIM6	1	1	1	0.972269	0.981189	0.671504	0.012239	0.00880011	0.224938
LPAR6	1	1	1	0.877042	0.721515	0.723551	0.0673213	0.114068	0.18095
DIAPH3	1	1	0.000179391	0.32584	0.320216	0.156322	0.133927	0.121347	0.112651
MBNL2	1	0.211088	1	0.837	0.730161	0.818552	0.0478547	0.0957776	0.103302
RAB20	1	1	1	0.898048	0.867087	0.865509	0.0983809	0.0459365	0.0753021
REM2	1	1	1	0.23814	0.166843	0.211251	0.117509	0.14864	0.0605481
TMX1	1	6.0848e-08	2.73659e-09	0.847371	0.776026	0.928718	0.0633507	0.0534511	0.0354244
FRMD6	1	1	1	0.2324	0.2213	0.199472	0.0846341	0.167489	0.0921861
SLC38A6	0.00297049	0.342768	2.74246e-11	0.516498	0.671215	0.910392	0.188434	0.0837913	0.0829169
DCAF5	1	1	1	0.791312	0.83495	0.802378	0.0455499	0.0581089	0.0946019
GPR65	1	1	1	0.81595	0.73236	0.841698	0.0762688	0.161192	0.0821443
JDP2	0.000253706	1	1	0.849793	0.692332	0.672027	0.051397	0.111835	0.097289
FBLN5	1	1	1	0.435793	0.276107	0.309403	0.206456	0.246824	0.126898
MFAP1	1	1	1	0.792202	0.849376	0.845796	0.154516	0.0826976	0.0242857
HDC	1	1	1	0.162833	0.164004	0.0896392	0.0971494	0.151238	0.0327749
BNIP2	1	0.0246637	5.29266e-05	0.878793	0.885192	0.714537	0.0258752	0.0469005	0.121569
PSTPIP1	1	1	0.0501703	0.760634	0.661559	0.490763	0.0774594	0.173658	0.199861
ETFA	1	1	1	0.813003	0.84006	0.857018	0.0386839	0.0595263	0.0319538
BCL2A1	1	1	1	0.947522	0.952945	0.953403	0.0739563	0.092734	0.0583837
HMG20A	1	0.0172852	1	0.70367	0.627924	0.683792	0.0292267	0.0705141	0.0389154
SCAPER	0.0177174	1	1	0.629916	0.534761	0.519992	0.0621872	0.0516563	0.0884313
TSPAN3	0.00108157	1	8.58882e-07	0.783318	0.854597	0.935727	0.0676438	0.0845375	0.0264678
TLNRD1	0.405048	0.166343	1	0.712714	0.83795	0.77689	0.0642933	0.0629935	0.0761439
PIF1	1	0.337149	1	0.296359	0.194586	0.264684	0.11117	0.0899673	0.0588208
BBS4	3.17143e-05	1	1	0.502174	0.698671	0.693154	0.086268	0.119354	0.0470591
PML	1	1	1	0.617794	0.667772	0.689884	0.0499381	0.114576	0.142947
HAPLN3	1	1	1	0.402505	0.416422	0.409628	0.145495	0.180788	0.223993
RHCG	1	1	1	0.357918	0.239991	0.246736	0.196285	0.163803	0.0752353
WDR93	1	1	1	0.113221	0.0983656	0.124743	0.0551546	0.0486616	0.0547985
TICRR	1	1	0.0183081	0.27547	0.295128	0.197667	0.069958	0.111376	0.0791255
IQGAP1	1	0.130246	1	0.97949	0.987054	0.978144	0.00691123	0.0060154	0.011267
CDR2	1	1	0.0461399	0.573244	0.556076	0.67494	0.0978446	0.139717	0.0764316
ABCC12	0.191902	1	0.000116681	0.0799393	0.0677258	0.0432288	0.0228067	0.0387106	0.0104816
CDH11	1	1	1	0.306585	0.343238	0.316185	0.13995	0.0915564	0.188342
ZCCHC14	1	1	1	0.59546	0.645108	0.698284	0.0585667	0.106335	0.112048
IRF8	0.912062	1	1	0.966201	0.942681	0.929267	0.0201826	0.0290687	0.0428678
COPS3	0.420875	1	0.676069	0.865708	0.834078	0.790777	0.0336706	0.0324848	0.0682509
TOB1	1	0.0122892	2.30831e-05	0.886305	0.916941	0.814613	0.0785327	0.0400546	0.0715584
SKAP1	1	6.62187e-05	5.56087e-06	0.280123	0.428135	0.132478	0.13379	0.16684	0.0539824
LRRC46	1	0.541458	1	0.279788	0.199418	0.256652	0.10189	0.0797745	0.0573202
C17orf64	1	1	1	0.177909	0.267595	0.301826	0.123013	0.160834	0.0802892
SS18	0.187918	1	1	0.787555	0.826935	0.819438	0.0200934	0.031225	0.0309849
PRELID3A	1	1	1	0.153416	0.282406	0.39142	0.0927929	0.190532	0.238448
MEP1B	1	0.000310185	2.98476e-05	0.122856	0.24814	0.0648728	0.104921	0.166271	0.0530937
GAREM1	1	1	1	0.345679	0.294042	0.408143	0.0620194	0.103612	0.184056
SAT2	1	0.00513279	1	0.854913	0.902323	0.863523	0.0586424	0.0329857	0.0354685
ELAC1	1	1	1	0.417114	0.566251	0.484906	0.0717002	0.180605	0.0400473
CBLN2	1	1	0.0527539	0.120952	0.114969	0.232649	0.0680546	0.0581416	0.111259
P3H4	0.188154	1	1.59834e-07	0.241262	0.289201	0.434771	0.154099	0.115898	0.0688901
NT5C3B	1	1	1	0.564834	0.651751	0.62931	0.0765522	0.11079	0.0873104
ERBB2	1	1	0.000248004	0.365679	0.37255	0.452141	0.108965	0.124826	0.0467363
ARL5C	1	1	1	0.187391	0.217626	0.25065	0.0993937	0.102326	0.119855
VAV1	1	1	1	0.896473	0.883225	0.874352	0.025121	0.0339152	0.0733976
PGGHG	0.0275012	1	2.70885e-07	0.614395	0.535307	0.392444	0.116756	0.0710846	0.0986631
IL19	1	1	1	0.185574	0.275548	0.181069	0.100981	0.151124	0.0876703
MYO1F	1	0.00180813	1	0.939798	0.842885	0.933263	0.0199353	0.0821454	0.0286644
SLC47A1	1	1	1	0.276848	0.512043	0.557899	0.0975374	0.339172	0.259553
SIGLEC10	1	8.03249e-06	1	0.89516	0.609702	0.862873	0.0846474	0.183936	0.105604
ZNF614	1	1	0.646747	0.496703	0.528539	0.594656	0.0542651	0.0785021	0.0923646
SLC2A5	1	1	1	0.37597	0.472507	0.504333	0.204073	0.163802	0.200016
EPHA2	1	1	1	0.46429	0.346318	0.311502	0.117254	0.138547	0.173339
CNKSR1	1	1	1	0.233545	0.181975	0.272617	0.0996389	0.063849	0.127899
PLK4	0.0015953	1	7.33544e-08	0.459447	0.371147	0.147278	0.0840864	0.129908	0.15165
SYTL1	1	0.483502	1	0.462627	0.272808	0.364369	0.0982429	0.143992	0.131155
PIGK	0.00270247	1	1.17869e-05	0.602083	0.664107	0.772727	0.053396	0.123229	0.0624187
KIF2C	1	1	1	0.452452	0.338468	0.312458	0.124539	0.141353	0.0945037
PTPRF	1	1	1	0.428769	0.342769	0.360299	0.165808	0.162278	0.125568
BEST4	1	1	1	0.187646	0.256138	0.265351	0.136981	0.106631	0.0891171
SLC44A3	1	0.0260621	1.22357e-07	0.195975	0.201237	0.0558113	0.155539	0.163848	0.064135
IGSF3	1	1	1	0.246047	0.289536	0.287691	0.10846	0.133795	0.0809944
STRIP1	1	0.07464	0.549054	0.631156	0.703625	0.589297	0.0711738	0.0716504	0.111936
CD53	1	0.000669412	6.77119e-08	0.985398	0.984121	0.99246	0.00606302	0.00445421	0.00181702
GPR161	0.00119262	0.271578	1	0.252188	0.419972	0.360998	0.0771821	0.0883961	0.0628263
ATP1B1	0.84667	1	1	0.876707	0.908823	0.95803	0.0853396	0.115405	0.0282238
TIPRL	1	0.121926	1	0.781757	0.829563	0.795709	0.0410621	0.0588908	0.0319402
MPC2	7.4692e-05	1	3.80022e-06	0.714567	0.813694	0.910024	0.06138	0.14007	0.0407112
CREG1	1	1	1	0.961985	0.966222	0.965095	0.00982769	0.0183055	0.0213568
DCAF6	0.133456	1	0.196247	0.76981	0.815526	0.839453	0.0492389	0.0384779	0.032593
UCK2	1	4.50577e-07	1	0.555928	0.296241	0.521602	0.0961311	0.141007	0.0770064
XCL1	0.0177213	1	1.37271e-05	0.141024	0.0847713	0.0443431	0.0993194	0.0524875	0.0298502
MGST3	1	0.00125061	0.0282122	0.651039	0.838763	0.580892	0.174002	0.141873	0.219227
NUF2	1	1	0.0493442	0.368406	0.32297	0.205286	0.153659	0.152321	0.103585
CRABP2	1	0.000331004	6.51844e-11	0.295075	0.26161	0.756689	0.155184	0.16417	0.207946
CTSK	1	1	7.30069e-07	0.581588	0.64669	0.897252	0.14264	0.221684	0.127906
ANXA9	1	0.635835	0.051873	0.342492	0.292629	0.423277	0.119191	0.109349	0.134998
SELENBP1	1	1	1	0.443991	0.428045	0.316069	0.177963	0.172809	0.173847
DTL	1	1	1	0.403343	0.3282	0.360008	0.101213	0.127166	0.140807
INTS7	1	1	1	0.567336	0.538534	0.576389	0.0948859	0.0849714	0.0533289
VASH2	1	1	1	0.200235	0.209069	0.242661	0.0715838	0.0551824	0.0484104
DUSP10	1	1	1	0.852812	0.836716	0.875543	0.071287	0.0776769	0.0639535
TP53BP2	0.0123988	1	1	0.903985	0.788427	0.790296	0.041908	0.114013	0.0799376
ATP8B2	1	1	1	0.452139	0.484685	0.510145	0.135867	0.145661	0.130772
S100A8	1	5.09287e-06	1.347e-08	0.862499	0.978533	0.671671	0.177677	0.040068	0.201706
SNAPIN	1	1	1	0.691242	0.821445	0.741465	0.0998274	0.0772346	0.116154
KCNN3	1	1	0.00139473	0.262961	0.261829	0.181801	0.0751305	0.0898549	0.0875919
RIT1	0.0980737	1	1	0.852681	0.894482	0.902778	0.034979	0.0459299	0.0210462
FLG	1	6.33177e-05	3.10397e-06	0.146845	0.0806988	0.230115	0.12007	0.0588574	0.0853583
TTC13	1	1	1	0.727973	0.640038	0.693629	0.047306	0.102361	0.0700427
ACP1	1	1	1	0.77563	0.804181	0.714065	0.0520164	0.0464484	0.113341
SNAP47	0.0287222	1	0.00665228	0.443007	0.515011	0.598209	0.0822314	0.0830102	0.0844739
FBXO28	0.00671501	1	6.95452e-10	0.624198	0.708041	0.796105	0.0962213	0.0441748	0.0368559
ITPKB	1	1	1	0.689491	0.684921	0.77792	0.0987216	0.134878	0.0914771
MBOAT2	0.00393996	1	2.06271e-06	0.474443	0.361169	0.193199	0.0881875	0.094618	0.146253
PSEN2	0.296734	1	1	0.545965	0.662372	0.740466	0.100971	0.155225	0.141883
SOX13	0.000303332	1	1	0.2348	0.425855	0.445402	0.0716253	0.11364	0.12364
ETNK2	0.00521059	1	1.41634e-07	0.119143	0.187858	0.307811	0.0628787	0.0632875	0.0888468
PPFIA4	1	1	1	0.309721	0.240165	0.300783	0.070377	0.104926	0.054585
PTPN7	1	0.0208574	1	0.64726	0.394643	0.588692	0.0563627	0.183898	0.182952
HNRNPLL	1	1	1	0.687128	0.667187	0.64114	0.0606638	0.0704908	0.0899591
GALM	1	1	1	0.811311	0.713817	0.790333	0.0839904	0.119405	0.147314
EML4	1	1	3.24964e-05	0.857714	0.871048	0.93692	0.0619986	0.0730563	0.0662533
REG3G	1	1	1	0.0794433	0.185529	0.163837	0.0235257	0.124683	0.0931962
DQX1	1	1	1	0.185997	0.196217	0.208595	0.110493	0.0956422	0.0579605
ST6GAL2	1	1	1	0.124147	0.147669	0.102437	0.0647829	0.0984361	0.0775197
RALB	1	1	1	0.907049	0.895394	0.916009	0.0242721	0.0399176	0.0173555
TMEM177	1	1	1	0.228279	0.323524	0.342272	0.126818	0.131359	0.0680585
SLC20A1	1	1	1	0.917763	0.854293	0.854292	0.0380404	0.0549735	0.081319
LYG1	0.0903588	1	1.63374e-05	0.163606	0.236213	0.369626	0.0862283	0.148917	0.0666828
AFF3	1.97606e-06	1	7.51847e-08	0.631856	0.342107	0.207195	0.111056	0.135535	0.0638071
UBXN4	1	1	1	0.915757	0.936923	0.92003	0.0205365	0.0162482	0.0368675
AMMECR1L	0.000253756	1	0.0501771	0.585818	0.706933	0.742989	0.0603253	0.0623043	0.0815352
LNPK	1	1	0.0563848	0.628151	0.673485	0.774537	0.12136	0.124642	0.0597455
CPO	1	1	1	0.0903839	0.103028	0.100779	0.0655081	0.0515971	0.0519333
RAB5A	1	3.05158e-05	6.33302e-08	0.884117	0.913141	0.780157	0.0325144	0.0412443	0.0760681
RBMS3	1	1	0.12371	0.20882	0.18159	0.373105	0.0948714	0.104026	0.181837
GADL1	1	1	1	0.103411	0.156315	0.229547	0.0519637	0.0596719	0.123346
POMGNT2	0.382237	0.0296766	2.94347e-10	0.413518	0.454653	0.671801	0.132227	0.0974524	0.0808147
ACKR2	0.0031137	1	0.0128921	0.285324	0.155278	0.108942	0.10388	0.0755495	0.0429553
ITGA9	1	1	1	0.701263	0.449709	0.56558	0.118765	0.173798	0.189316
STAC	1	0.178126	1	0.148449	0.541753	0.26762	0.0793028	0.344109	0.217596
IQSEC1	1	1	1	0.874708	0.903235	0.845491	0.0375494	0.0322596	0.0769199
PTPRG	1	1	1	0.262173	0.295034	0.416639	0.125575	0.209668	0.277407
ARL6IP5	1	0.00020885	4.73852e-10	0.960833	0.944076	0.987041	0.0182263	0.0574869	0.00997712
ABHD10	1	1	1	0.655867	0.751663	0.710965	0.11649	0.11955	0.121648
TAGLN3	1	1	1	0.129909	0.201993	0.220757	0.0897128	0.11089	0.129728
PLA1A	1	1	0.676246	0.426275	0.42104	0.253631	0.137857	0.22034	0.204318
SRPRB	1	0.285606	1	0.674072	0.775289	0.645906	0.0776982	0.13045	0.107775
TMEM108	1	6.1794e-06	0.000829022	0.0836299	0.192073	0.0649435	0.0547089	0.0951551	0.0720553
MED12L	1	1	7.55566e-05	0.303944	0.309353	0.174216	0.089824	0.124028	0.0745496
EIF2A	1	1	1	0.880004	0.831065	0.857448	0.0343399	0.0681815	0.03362
OSBPL11	1	1	1	0.856941	0.906284	0.890951	0.0507562	0.0492333	0.0298487
TMEM44	1	1	0.000630868	0.310246	0.326729	0.458669	0.0813171	0.126893	0.118617
EAF2	2.62315e-05	1	0.000656119	0.77202	0.60955	0.522085	0.0662697	0.130292	0.0942621
SLC26A1	1	1	1	0.384176	0.263179	0.276661	0.089576	0.106109	0.158826
EPHA5	1	0.467914	0.000460305	0.0756068	0.0684098	0.132792	0.0268097	0.03862	0.0541731
ENOPH1	1	1	1	0.78237	0.801284	0.813046	0.0655868	0.0616672	0.0703044
TRMT10A	1	1	1	0.417012	0.334074	0.341848	0.0673244	0.0983165	0.0662613
SNCA	1	1	1	0.545301	0.602908	0.671422	0.157723	0.109035	0.148039
CAMK2D	0.248538	1	0.240586	0.798547	0.733853	0.618212	0.0390304	0.0980583	0.131673
ANK2	2.62285e-05	1	0.000986794	0.187799	0.400329	0.528183	0.102956	0.107828	0.160707
CCNA2	1	1	1	0.599443	0.518436	0.449517	0.112161	0.125233	0.173103
NAF1	1	1	1	0.554718	0.512803	0.498464	0.0689553	0.100873	0.0924947
SFRP2	1	1	1	0.282501	0.325679	0.196697	0.23967	0.150525	0.112907
PDGFC	1	1	1	0.688149	0.790618	0.666156	0.125837	0.151592	0.163612
CYP4V2	0.136241	0.722526	9.95095e-09	0.589436	0.642488	0.831627	0.111915	0.0957372	0.0953429
SRD5A1	1	1	1	0.480059	0.453759	0.436222	0.118454	0.121996	0.160835
MYO10	1	0.130724	4.37517e-08	0.410608	0.430254	0.645156	0.120837	0.127256	0.124012
FAM105A	0.00193501	1	0.376372	0.917391	0.792754	0.748032	0.0464536	0.13353	0.101575
LHFPL2	0.163414	0.0265551	1	0.755076	0.956083	0.841961	0.111698	0.0222087	0.106753
BHMT	1	1	0.00384434	0.0800123	0.0972972	0.190325	0.0232033	0.0476569	0.0834376
IQGAP2	1	1	1	0.930228	0.858737	0.923667	0.0283331	0.0854872	0.0352384
CRHBP	1	0.366125	1	0.319218	0.155653	0.29324	0.142458	0.151343	0.200869
COMMD10	0.0512876	1	1	0.790203	0.677889	0.63793	0.0565773	0.0670691	0.128516
LECT2	1	0.140031	7.33326e-08	0.0730759	0.0703589	0.0212566	0.0342377	0.0368761	0.0200255
RNF145	1	1	1	0.831194	0.754533	0.795867	0.0371604	0.137543	0.0849934
RMND5B	1	1	1	0.570421	0.586886	0.611165	0.0591345	0.050772	0.0525079
FAM50B	1	1	1	0.498913	0.496191	0.472895	0.0891386	0.12133	0.0891947
MYLK4	1	1	1	0.281772	0.251994	0.287601	0.0700907	0.104069	0.068149
FARS2	0.00212938	0.85979	1	0.723655	0.600073	0.635054	0.0481808	0.0580315	0.0621554
KLHL3	1	1	1	0.234844	0.321114	0.239281	0.0574245	0.126459	0.0758355
DCDC2	1	0.117822	3.55344e-06	0.123512	0.107709	0.239516	0.096904	0.0620218	0.11039
TNFRSF21	1	1	1	0.843506	0.759575	0.769079	0.0786802	0.105619	0.142019
RNF44	1	1	9.88592e-06	0.747476	0.724331	0.607115	0.121363	0.0744145	0.0742134
MUT	1	1	0.268349	0.682139	0.708524	0.761245	0.0842434	0.100555	0.045318
RASGEF1C	1	0.211075	2.6611e-08	0.169054	0.18505	0.367389	0.138228	0.0769729	0.101311
PRSS35	0.481437	0.245621	9.45053e-09	0.082266	0.11749	0.327478	0.0340619	0.0869941	0.10407
RARS2	1	0.126189	1.79522e-06	0.762253	0.759683	0.829118	0.0473895	0.0493681	0.0336763
RNF217	1	1	0.387978	0.529102	0.538928	0.417321	0.114952	0.0816898	0.125763
RSPO3	1	0.00166806	1	0.199192	0.455569	0.198021	0.180148	0.21286	0.149674
TMEM181	1	0.00101662	1.61821e-10	0.634183	0.631357	0.7734	0.0862738	0.0763051	0.0419573
PNLDC1	1	1	1	0.126933	0.16518	0.160284	0.0808462	0.14051	0.104961
VIP	0.314406	1	1	0.0719016	0.0547171	0.0262257	0.0308682	0.0634032	0.019673
VWDE	1	1	1	0.0754828	0.0927375	0.136086	0.0454566	0.0714656	0.0644222
SDK1	1	0.200618	2.01592e-06	0.221343	0.216025	0.416173	0.0669635	0.128235	0.126524
CREB5	0.133472	1	0.00117357	0.703262	0.619725	0.47854	0.0815179	0.106675	0.158419
EGFR	1	1	1	0.224136	0.284024	0.23977	0.107818	0.132117	0.165579
CDCA5	1	1	1	0.364147	0.365076	0.36158	0.0899292	0.13237	0.0533941
IGFBP3	1	1	1	0.404649	0.354293	0.29098	0.198933	0.236743	0.143392
NIPSNAP2	1	1	0.418592	0.792552	0.793345	0.711079	0.0663362	0.046756	0.102512
ZC3HAV1L	1	2.423e-05	0.000797346	0.338356	0.179905	0.430042	0.135194	0.135649	0.122765
TMEM47	1	1	1	0.258016	0.250921	0.344229	0.150359	0.183348	0.220654
LANCL3	1	1	0.0417118	0.0959345	0.101419	0.185956	0.0414384	0.0433628	0.114683
CASK	1	1	1	0.581063	0.610641	0.567161	0.10046	0.088164	0.0977899
KDM6A	0.0151717	1	4.15958e-06	0.790772	0.723187	0.632896	0.0743997	0.0786084	0.0698418
SPIN2A	1	0.475635	0.00398817	0.24116	0.257711	0.119219	0.15343	0.0964417	0.0641864
MSN	1	0.0147978	3.82985e-05	0.985296	0.964264	0.991487	0.00323158	0.0260824	0.00614188
ZMYM3	1	0.00804979	4.54865e-06	0.6236	0.581799	0.736515	0.0655706	0.0725354	0.117846
GPR174	0.895622	0.0369773	1.35013e-09	0.235887	0.215399	0.0410284	0.152422	0.151105	0.0539785
LPAR4	1	1	1	0.100179	0.0833721	0.106255	0.0457539	0.0520437	0.0785933
DIAPH2	1	1	1	0.784864	0.724	0.832809	0.048318	0.0536084	0.120137
NXF3	0.367775	0.000975252	1	0.150659	0.405497	0.227471	0.0791168	0.165225	0.0792807
CXorf57	1	1	1	0.158434	0.20303	0.17899	0.0885116	0.126312	0.149424
HTR2C	0.0263169	1	9.68779e-05	0.0854315	0.0636176	0.0302248	0.0438398	0.0452207	0.0114821
IGSF1	1	0.00217352	8.66294e-06	0.140703	0.214188	0.077676	0.070534	0.115855	0.0590628
NSDHL	1	1	0.178486	0.651068	0.68358	0.741665	0.0831874	0.0536733	0.0639597
DOK2	1	1	0.0272553	0.928186	0.88504	0.787652	0.0444393	0.0799877	0.125055
SLC25A37	1	1	4.47197e-05	0.738082	0.70223	0.52581	0.0845719	0.129926	0.141436
ST18	1	1	1	0.347328	0.280336	0.380543	0.0945245	0.0792864	0.137057
PLPP5	1	1	1	0.510525	0.602049	0.638213	0.148238	0.129536	0.0670196
DNAJC5B	1	1	1	0.295929	0.524565	0.44851	0.130172	0.252693	0.22836
TRIM55	1	1	1	0.117371	0.0890315	0.0708007	0.0527528	0.0600807	0.0450497
LACTB2	0.153828	1	1	0.6837	0.776259	0.767942	0.0804326	0.0850038	0.0491611
DPYS	9.47358e-05	1	1	0.119391	0.267434	0.318097	0.0607442	0.112571	0.108432
MAL2	1	1	0.019634	0.324177	0.215252	0.118704	0.222651	0.19119	0.136503
EIF3H	1	4.7412e-06	6.99461e-13	0.932956	0.946061	0.637172	0.0103895	0.038802	0.158873
FAM83A	1	1	1	0.318794	0.237894	0.205275	0.113525	0.0710287	0.0979702
VLDLR	1	1	1	0.224443	0.290492	0.394186	0.0875797	0.119505	0.234416
IFNA5	1	1	1	0.0741627	0.0638545	0.116035	0.0316422	0.0681248	0.0688938
C9orf72	0.0405731	1	1	0.888552	0.831065	0.804493	0.0308567	0.0410052	0.0772225
IFNK	1	1	0.0633368	0.43502	0.450956	0.20372	0.235172	0.173975	0.220194
ZCCHC7	1	1	1	0.763508	0.648013	0.685034	0.0769523	0.110092	0.0796201
AUH	1	1	1	0.668529	0.597954	0.59057	0.0839647	0.110585	0.112844
UGCG	0.000206556	1	0.046121	0.742196	0.866488	0.94717	0.0884535	0.111853	0.0251546
SNX30	1	2.31521e-07	1.13528e-06	0.795017	0.700531	0.845214	0.0474661	0.0794005	0.0767842
STOM	0.00217787	1	0.0131079	0.931512	0.954733	0.973121	0.0232339	0.036686	0.0187577
GSN	1	1	1	0.919798	0.913749	0.895926	0.0339761	0.0517931	0.0956798
ASTN2	0.0502305	0.0503661	4.1771e-11	0.205931	0.234474	0.411237	0.080166	0.0951366	0.0836708
GBGT1	1	1	1	0.71607	0.658532	0.721356	0.0735956	0.109897	0.0778708
GTF3C5	0.00296974	0.491306	5.07281e-11	0.671417	0.713745	0.799222	0.0586572	0.0558168	0.0257458
PTGES	1	1	1	0.32506	0.40222	0.477188	0.213572	0.225677	0.197656
NACC2	0.234209	1	1	0.597357	0.70763	0.70868	0.0808726	0.106671	0.0889774
PROSER2	1	1	1	0.323528	0.21603	0.33215	0.130703	0.112916	0.14065
FAM171A1	1	0.722451	1	0.292209	0.186525	0.321477	0.153222	0.103056	0.165322
NRBF2	1	1	1	0.785214	0.851933	0.856504	0.110684	0.0559112	0.0505884
CDHR1	1	1	1	0.208324	0.146628	0.27137	0.152664	0.0711499	0.132689
CAMK2G	0.00113624	1	0.000682347	0.678536	0.604687	0.539713	0.0496126	0.0772931	0.0705795
HTR7	1.28438e-05	1	1	0.667143	0.383056	0.342306	0.118528	0.122138	0.137
INA	0.0155077	1	2.81358e-09	0.0839436	0.121357	0.267439	0.0447124	0.0542426	0.122435
PPRC1	1	0.126283	0.00296516	0.73922	0.771467	0.677734	0.0710932	0.0593262	0.0744105
ADAM12	1	1	1	0.26663	0.403235	0.431179	0.0705546	0.122269	0.196564
PAMR1	1	1	1	0.134635	0.109622	0.111761	0.081633	0.10408	0.0964038
SERPING1	1	0.0122845	1	0.824177	0.93991	0.766466	0.0592245	0.0333151	0.194496
CCDC81	1	1	1	0.163066	0.146181	0.139984	0.104479	0.0897654	0.0509923
ENDOD1	1	1	1	0.611594	0.595433	0.598885	0.0704443	0.0858907	0.0975081
KLHL35	1	1	1	0.29013	0.285566	0.205097	0.1404	0.108769	0.0874033
TENM4	1	1	1	0.298241	0.372756	0.280151	0.100474	0.113204	0.107588
SERPINH1	1	1	1	0.715749	0.668184	0.723387	0.132993	0.151405	0.0919212
CAPN5	1	0.00208739	1.49795e-05	0.398063	0.33301	0.549963	0.149761	0.16571	0.109094
PAK1	3.32068e-06	7.24681e-05	1	0.927632	0.722811	0.844014	0.0192284	0.107809	0.0572642
NCAM1	1	1	0.127768	0.249803	0.218234	0.347838	0.13102	0.0774504	0.147037
ATM	1	0.00208702	1	0.799787	0.70738	0.778044	0.0529015	0.0569075	0.0895577
ST14	0.0423427	0.37218	1	0.908106	0.73751	0.785072	0.039418	0.075006	0.159304
FADS1	1	1	1	0.705669	0.730246	0.693306	0.093494	0.0715683	0.116867
TMC2	0.000598395	1	8.29108e-06	0.0760882	0.126936	0.183343	0.0255629	0.05452	0.0513212
[truncated: 1,610 more rows]
