# Supplementary material for: An integrated analysis of human myeloid cells identifies gaps in in vitro models of in vivo biology
Source: Stem Cell Reports. 2021 May 13;16(6):1629–43. doi: 10.1016/j.stemcr.2021.04.010 (PMC8190595; doi:10.1016/j.stemcr.2021.04.010)
Supplement: Table S3. In vivo vs. ex vivo vs. in vitro dendritic cells, related to Figure 2 — Comparison of gene expression of in vivo (n = 57), ex vivo (n = 105), and in vitro- (n = 57) derived dendritic cells. Columns refer to gene symbols, p values recalculated by Mann-Whitney-Wilcoxon rank-sum test, mean and standard deviation. [file mmc4.xlsx]

## Sheet: updated Table S2
Rajab et al Myeloid Atlas. Comparison of gene expression of in vivo (n=57), ex vivo (n=105) and in vitro- (n=57) derived dendritic cells. Columns refer to gene symbols, P-values re-calculated by Mann-WhitneyWilcoxon rank-sum test, mean and standard deviation.
Gene Symbol		P value			Mean			Standard Deviation
	in vivo	ex vivo	in vitro	in vivo	ex vivo	in vitro	in vivo	ex vivo	in vitro
TSPAN6	1	1	0.628603	0.25366	0.192409	0.118469	0.164002	0.137197	0.0498327
DPM1	0.0134514	9.86e-09	1	0.89847	0.940743	0.924394	0.0575067	0.0109179	0.0204795
CFH	4.77e-07	1	1	0.339763	0.514069	0.52385	0.164071	0.16895	0.242873
LAS1L	8.03e-07	1	0.000318786	0.785957	0.742832	0.706501	0.0447587	0.0424063	0.0589944
ENPP4	1	1	1	0.648836	0.71534	0.757986	0.190512	0.138871	0.118922
CD99	1	1.63e-09	1.01e-10	0.903329	0.872444	0.942643	0.0490987	0.0495558	0.0382145
HS3ST1	1	3.66e-12	2.83e-13	0.448447	0.276161	0.647895	0.214347	0.214012	0.0652944
AOC1	6.98e-08	1	2.05e-15	0.193031	0.338868	0.596986	0.120451	0.221939	0.0897556
WNT16	1	1	1	0.282927	0.227968	0.245528	0.0925108	0.1118	0.0372515
TMEM176A	1	6.08e-06	2.39e-22	0.408769	0.408699	0.904907	0.179071	0.21183	0.0895173
KLHL13	0.0285014	1	1.52e-09	0.309504	0.197408	0.0776259	0.222996	0.120088	0.0481294
ALS2	1	3.93e-08	1.96e-12	0.636774	0.673359	0.552818	0.103475	0.0591247	0.0589882
TFPI	9.44e-23	8.39e-31	1	0.296107	0.948023	0.701871	0.182077	0.0405297	0.17872
SLC7A2	1	1	1	0.205864	0.211711	0.265245	0.101307	0.122665	0.163295
CD38	1	1	1	0.763945	0.704624	0.621724	0.115648	0.154875	0.212032
KDM1A	1	1	1	0.847795	0.880145	0.867552	0.048654	0.0303655	0.0444034
RBM6	0.00976656	1	0.000353749	0.890102	0.857731	0.831795	0.0564744	0.0323502	0.0348818
VPS50	1	6.36e-05	1	0.681469	0.584163	0.673267	0.103402	0.137793	0.0441163
NDUFAB1	0.358478	0.00262916	1	0.928666	0.928882	0.943497	0.0818322	0.029271	0.0300055
PDK4	1	1	1	0.530108	0.467763	0.481665	0.211728	0.201866	0.234968
SLC22A16	0.529594	2.27e-09	0.197991	0.254727	0.116601	0.211217	0.174979	0.0831332	0.0675921
SLC25A13	1	1	2.19e-06	0.795659	0.77462	0.717788	0.0500645	0.100698	0.0687805
ST7	1	6.8e-09	2.28e-11	0.728301	0.653823	0.835264	0.112532	0.138516	0.0661263
SLC4A1	1	1	0.0378734	0.265194	0.241867	0.154965	0.138014	0.125746	0.0268478
DVL2	1	1	1	0.595709	0.621737	0.62287	0.150121	0.079569	0.038536
SKAP2	1.3e-20	5.46e-06	1	0.933483	0.81304	0.807676	0.0207459	0.113968	0.127153
DHX33	1	1	1	0.622377	0.620916	0.636337	0.070215	0.0850012	0.0570064
THSD7A	1	0.0104852	0.000403577	0.213755	0.264073	0.134554	0.121035	0.132186	0.0552711
LIG3	1	0.000285623	5.2e-17	0.698691	0.700674	0.584058	0.0942468	0.0399717	0.0727092
RPAP3	0.922691	1	4.02e-11	0.769894	0.789026	0.865288	0.0701609	0.0707179	0.0406337
ACSM3	1.71e-08	1	4.1e-08	0.382077	0.248462	0.14242	0.144162	0.131833	0.0642987
SPPL2B	0.000239464	0.103738	1	0.489724	0.39409	0.436556	0.133956	0.105547	0.0393185
COPZ2	1	3.38e-05	5.3e-14	0.272236	0.240211	0.434345	0.121399	0.131159	0.0623849
MPO	1	9.76e-18	2.05e-15	0.482365	0.276427	0.676095	0.202382	0.147577	0.14343
IBTK	1	0.0664445	8.48e-13	0.839476	0.836546	0.774505	0.0708723	0.036116	0.0276908
ITGAL	5.51e-17	1	1.21e-13	0.896042	0.694805	0.522825	0.0441184	0.164744	0.0701625
LAMP2	2.92e-18	0.430556	0.0056938	0.911937	0.956105	0.959411	0.0339297	0.0111036	0.0189863
CACNG3	1	1	0.0170854	0.170676	0.146829	0.0685084	0.106141	0.114919	0.0269295
MAP3K9	1	1	1	0.222786	0.231308	0.215009	0.0888999	0.125079	0.0412541
ALDH3B1	1	1	1	0.578971	0.596231	0.586648	0.234119	0.198387	0.0434703
TTC22	1	1	0.144551	0.258937	0.282794	0.209602	0.0962668	0.146932	0.0609874
USH1C	1	1	0.0677737	0.185525	0.202705	0.276508	0.10736	0.138306	0.0385588
PAF1	1	2.97e-08	4.8e-17	0.848475	0.881524	0.749966	0.0810625	0.0500408	0.0436632
PRSS21	1	0.00326531	1.39e-13	0.313541	0.298132	0.521088	0.149673	0.163122	0.0517982
CEACAM21	6.57e-08	1	1.03e-17	0.464191	0.364957	0.1745	0.0855543	0.136069	0.0478965
GAS7	0.00618473	1	3.66e-09	0.778582	0.739631	0.59909	0.174798	0.128356	0.0996217
CEACAM7	1	1	1	0.125639	0.104384	0.0730193	0.0929182	0.0925974	0.0321087
RHBDF1	1.43e-12	1	0.0713688	0.25412	0.416939	0.465314	0.114741	0.135908	0.0484015
SYN1	5.41e-14	1e-28	0.00995263	0.433268	0.754878	0.534957	0.150709	0.0982318	0.058663
JARID2	1	1.68e-17	8.27e-09	0.887312	0.942241	0.854578	0.0399021	0.0400148	0.0603334
NADK	0.200154	1	1	0.778456	0.732028	0.721607	0.136211	0.0459556	0.0580995
SYPL1	0.0144915	1	0.0013846	0.856299	0.825697	0.772462	0.0565407	0.0793437	0.102913
SPAG9	2.05e-10	5.87e-24	0.0155938	0.836616	0.92565	0.865435	0.0506703	0.0251466	0.0285119
CELSR3	3.54e-06	0.0388566	1	0.38226	0.212398	0.254043	0.190302	0.130018	0.0297451
AASS	1	0.0168497	2.33e-09	0.320457	0.340538	0.199146	0.114696	0.138091	0.0374181
PLEKHG6	0.376161	1	1.4e-12	0.245203	0.282037	0.468062	0.107818	0.164456	0.0979772
PGLYRP1	0.000244567	1	4.26e-11	0.205147	0.29006	0.466955	0.172181	0.151185	0.0481048
NFIX	1	0.000616556	0.0206177	0.397466	0.280501	0.490049	0.165495	0.2172	0.0496568
ST3GAL1	1	1	1	0.6634	0.720567	0.737991	0.130594	0.0629228	0.0923507
PKD1	1	1	0.737389	0.443308	0.422543	0.513607	0.141854	0.140687	0.0390533
MED24	1.56e-19	1.09e-11	1	0.785418	0.650447	0.681705	0.0498264	0.0548432	0.0510382
HEATR5B	6.41e-21	1	2.57e-11	0.900954	0.785992	0.710199	0.0350105	0.0787874	0.0722858
MASP2	1	1	1	0.338682	0.387021	0.374291	0.133932	0.145402	0.0575388
IYD	1	1	1	0.112256	0.122643	0.0964329	0.087905	0.101709	0.031777
POMT2	1	1	1	0.560593	0.517601	0.531653	0.066661	0.088834	0.0531502
MLXIPL	1	1	0.672218	0.326908	0.307109	0.412418	0.13108	0.152392	0.0337667
ETV7	1	1	1	0.402234	0.322627	0.396523	0.122131	0.184876	0.145954
SPRTN	1	4.25e-07	0.00191428	0.632914	0.710339	0.638597	0.124725	0.0482525	0.0468113
STARD3NL	1	1	1	0.775806	0.756837	0.738967	0.0891795	0.069345	0.0501118
CD9	4.73e-21	1.4e-08	1	0.40431	0.869942	0.863039	0.223648	0.100107	0.0625224
PHF7	2.32e-13	1	3.36e-08	0.477137	0.322482	0.222441	0.0791245	0.143625	0.0730618
SLC6A13	1	1	1	0.289768	0.22261	0.234374	0.125304	0.133808	0.0752079
ZNF200	4.56e-11	2.79e-15	1	0.525249	0.693271	0.638702	0.143747	0.0468774	0.0391564
CD4	1	8.11e-22	2.06e-16	0.787835	0.560333	0.922559	0.191843	0.134256	0.0767367
BTK	1	0.000533758	1.94e-07	0.834235	0.845246	0.735549	0.122607	0.193342	0.133376
HFE	1	1	1	0.391568	0.294769	0.33045	0.150702	0.150189	0.176973
SCMH1	0.127882	0.0288929	2.14e-18	0.752432	0.720519	0.425029	0.108341	0.155545	0.0888953
HIVEP2	1	1	1	0.719039	0.751007	0.660853	0.10869	0.0702322	0.178547
TSPAN9	1	1	1	0.192312	0.193113	0.19832	0.107791	0.138962	0.0430475
BTBD7	0.000157905	7.91e-15	0.106848	0.692338	0.779743	0.711243	0.0668377	0.049581	0.0486094
ANOS1	1	1	1	0.14888	0.0686769	0.0760965	0.197468	0.0647059	0.0587808
PLAUR	2.4e-07	1	1.5e-10	0.749632	0.891099	0.950257	0.168367	0.101475	0.0580678
TYROBP	8.94e-12	1	0.00245183	0.941209	0.988998	0.996727	0.0844238	0.0161362	0.00190114
TMEM159	2.47e-07	0.132071	1	0.500873	0.601077	0.597159	0.0770624	0.112358	0.0905368
BRCA1	1.8e-07	1	1.36e-12	0.551091	0.416638	0.199314	0.11308	0.181428	0.104623
ERCC1	5.83e-14	1	3.94e-12	0.865773	0.797871	0.729716	0.0430213	0.0589787	0.0680312
CD22	1.39e-10	0.0325767	1	0.590979	0.417774	0.437128	0.0991279	0.157244	0.119803
LTF	1	2.17e-06	5.51e-06	0.309661	0.400716	0.244538	0.17006	0.132039	0.0487908
EHD3	0.411592	1	0.0315326	0.373723	0.320812	0.274799	0.096958	0.136795	0.0451558
NUB1	1	1	0.000125704	0.913408	0.909041	0.953565	0.0410792	0.0495056	0.0417331
CLK1	1	3.57e-21	2.99e-18	0.932325	0.960772	0.884812	0.0304174	0.012359	0.0380549
POLR3B	7.99e-22	0.000138425	0.625367	0.64478	0.407834	0.42423	0.0806301	0.146384	0.0904936
ANGEL1	2.15e-10	0.37816	1	0.678453	0.55929	0.566286	0.0763788	0.101301	0.0714216
MAMLD1	3.43e-17	2.78e-12	1	0.205002	0.565999	0.466558	0.140797	0.192063	0.108452
TACC3	5.16e-09	1.39e-17	1	0.756704	0.521169	0.684052	0.113636	0.148662	0.106232
ACPP	9.24e-05	1.33e-06	1	0.796887	0.663399	0.75892	0.164282	0.139374	0.112691
COX15	1	1.3e-11	1.84e-09	0.753662	0.664373	0.778556	0.11878	0.0765704	0.0370182
BID	0.000105065	2.8e-12	1	0.920107	0.959139	0.935746	0.0409723	0.0312233	0.0263348
GLT8D1	1	0.188333	3e-08	0.751297	0.740448	0.822549	0.0900294	0.0868967	0.0321901
SLC38A5	1	1.29e-05	0.000423567	0.47099	0.563561	0.363973	0.126462	0.14607	0.222873
SLC11A1	1	0.0972623	1	0.383278	0.518243	0.36836	0.259635	0.231277	0.180002
AGPS	1	4.54e-08	3.66e-08	0.75938	0.842326	0.772528	0.172141	0.0358714	0.0419944
TTC27	1.09e-22	4.14e-09	1	0.808089	0.433593	0.524705	0.0898579	0.215498	0.0761729
MARCO	1	4.1e-06	0.000109761	0.458928	0.530086	0.417219	0.143909	0.108824	0.0495654
SNAI2	1	6.45e-07	5.29e-16	0.268899	0.315435	0.0903039	0.116717	0.148708	0.0360839
CD74	1	7.35e-05	3.24e-12	0.998422	0.998656	0.999696	0.00202455	0.000892576	0.000275073
HGF	0.267003	0.0204074	4.82e-18	0.29801	0.275403	0.0362365	0.125217	0.157133	0.0344141
NCDN	1	8.58e-05	1.93e-14	0.513393	0.474043	0.642142	0.0923693	0.146626	0.037237
SAMD4A	1	1	1	0.460577	0.440021	0.433271	0.148166	0.118472	0.100911
RUNX3	1	3.01e-19	1.44e-14	0.92035	0.968366	0.862014	0.0686459	0.0317532	0.060164
PLEKHB1	1	1	1	0.280847	0.242462	0.25888	0.121316	0.122231	0.0360734
SERPINB1	0.0090045	4.51e-21	8.26e-08	0.940934	0.977644	0.9248	0.0321178	0.016141	0.0467996
CPS1	1	1	4.43e-06	0.222733	0.22127	0.0932225	0.147311	0.140287	0.0324869
GABRA1	0.0207413	1	1.54e-10	0.0669767	0.098806	0.173417	0.0543185	0.087579	0.0321969
NLRP2	1	1	1	0.479799	0.353604	0.378328	0.201347	0.158614	0.103813
SLC45A4	2.46e-08	0.00065066	1	0.534782	0.361677	0.416715	0.103787	0.13206	0.141215
ZDHHC6	0.0026888	1	7.64e-18	0.881849	0.866209	0.805512	0.0534418	0.0202806	0.0255588
GRAMD1B	0.000398048	0.0186472	1	0.553549	0.372	0.440408	0.178212	0.156065	0.15282
RB1CC1	1	2.02e-27	2.67e-21	0.777321	0.873154	0.692544	0.0516071	0.0440407	0.0412568
AKAP11	0.193681	7.71e-19	5.31e-08	0.800697	0.701469	0.826334	0.0504229	0.0776813	0.0636539
GLRX2	0.000588502	1	0.244819	0.620461	0.694313	0.715875	0.0956608	0.0526792	0.044374
GCLM	0.000492706	1.33e-16	0.00322407	0.588473	0.745113	0.567766	0.115754	0.0810322	0.157408
EHD2	1	0.415044	1.23e-12	0.382965	0.391803	0.559764	0.117858	0.154466	0.0624027
DEPDC1	0.00169929	1	9.19e-09	0.303345	0.160154	0.0499442	0.252615	0.141111	0.110144
RRAGD	5.16e-09	0.0119434	1	0.647428	0.800963	0.788953	0.133384	0.129984	0.12312
HSF2	0.855006	1	4.91e-05	0.634038	0.605396	0.552709	0.0642827	0.0706587	0.069498
KPNA6	1	1	5.59e-08	0.81416	0.781061	0.73524	0.0973021	0.0311377	0.0377503
FAS	1	1	0.00038451	0.608168	0.603904	0.732754	0.166887	0.161113	0.102824
CD44	1.69e-17	0.000184856	1	0.979192	0.99223	0.992888	0.00778413	0.00731044	0.00419128
KCNG1	0.000193897	2.42e-05	1	0.230603	0.368724	0.31776	0.122403	0.135021	0.0345311
SLAMF7	0.0186022	1	2e-05	0.801591	0.857954	0.92205	0.131552	0.135796	0.137113
BTN3A1	2.41e-24	0.00249833	0.00290711	0.760251	0.545827	0.529706	0.0499785	0.111411	0.0773553
RABEP1	1	1	1	0.820482	0.811706	0.819093	0.0493634	0.0328842	0.0415382
NUP160	1	0.0304373	2.46e-06	0.791813	0.796109	0.72882	0.0941904	0.0478585	0.0438502
ARID4A	1.65e-11	1	2.3e-13	0.710031	0.790892	0.857693	0.073661	0.0570967	0.0289963
LRRC7	1	0.000249516	1.29e-16	0.182635	0.215751	0.0305091	0.104791	0.153239	0.0159393
DEPDC1B	1	1	1	0.429836	0.316072	0.351162	0.175396	0.115482	0.17409
NSMAF	1	0.00018889	2.83e-13	0.939575	0.940604	0.8737	0.030078	0.0418371	0.0527295
STAP1	0.00175737	0.0137433	1	0.550558	0.311487	0.412965	0.219941	0.208253	0.268746
TIMP2	0.499963	0.000461877	1	0.923567	0.857845	0.895458	0.0408526	0.095377	0.093306
RFC1	2.97e-16	1	2.37e-11	0.781486	0.703723	0.62633	0.0453376	0.0455079	0.0733778
USP2	1	0.187443	1.25e-13	0.332773	0.322088	0.142058	0.104227	0.140573	0.0700464
TUBG2	1	1	1	0.540082	0.523784	0.577925	0.112331	0.0937759	0.0801303
MFAP3	1.88e-16	0.00608575	1	0.499774	0.688624	0.689296	0.146631	0.05588	0.0454921
AGA	0.0105886	4.04e-12	0.136735	0.758794	0.626295	0.73326	0.120261	0.0754458	0.0754123
PI4K2B	1	0.000737393	0.242219	0.768054	0.834932	0.748927	0.120821	0.0663918	0.0913203
VCAN	1	0.00148584	1.04e-05	0.657115	0.783956	0.433329	0.320485	0.317157	0.160888
CDH1	2.82e-07	1.8e-18	0.100432	0.717349	0.23916	0.618411	0.203813	0.248664	0.260873
ZFYVE16	2.07e-07	1	0.194761	0.646547	0.759566	0.802539	0.0967544	0.0931147	0.101884
PHLPP2	1	1	1	0.643351	0.62176	0.616697	0.10974	0.0719541	0.0950507
SPDL1	0.0541081	7.27e-10	0.837884	0.613596	0.458715	0.598842	0.150374	0.137908	0.0989319
STAU2	1	0.000257314	4.08e-05	0.683134	0.626827	0.718509	0.0482947	0.130245	0.0505979
CDH10	0.0317194	1	4.73e-05	0.175915	0.155251	0.0574903	0.100846	0.141502	0.0241548
RAB27B	1	1	1	0.253312	0.309104	0.363203	0.125217	0.135716	0.105683
MYO16	0.0111252	1	0.0297124	0.16044	0.215072	0.277816	0.0970003	0.12362	0.0273926
RIPOR3	1.77e-13	1.54e-05	1	0.265469	0.482519	0.458709	0.127444	0.150768	0.0854259
RETSAT	1	1	1.04e-05	0.519631	0.560857	0.638292	0.141615	0.0941164	0.0601782
CAPG	1	2.71e-06	8.13e-11	0.815789	0.818901	0.918013	0.141424	0.0596156	0.0449994
ADAM28	1	1	1	0.740459	0.718261	0.652102	0.212413	0.118877	0.164994
DSG2	0.000804703	0.0174922	1	0.400081	0.624242	0.527875	0.196711	0.16995	0.277956
PREX2	1	1	7.77e-09	0.175957	0.171081	0.0602384	0.0999446	0.123413	0.0248235
CTPS2	2.2e-18	2.19e-09	1	0.754851	0.469407	0.570126	0.106122	0.189229	0.0610562
ATP6V1H	1	1	1	0.839306	0.853196	0.856773	0.0676638	0.0448593	0.0422785
ARAP2	0.109298	1	6.8e-09	0.635084	0.678822	0.825976	0.132169	0.155194	0.0948317
TPR	1	1.32e-08	0.111758	0.881573	0.840709	0.88593	0.0448945	0.0420355	0.0242703
WWC3	0.00785258	0.0370857	1	0.576879	0.644496	0.624841	0.0815281	0.0967845	0.0562782
ARHGAP6	1	1	0.0697532	0.263812	0.226561	0.147666	0.140792	0.132404	0.077945
HDAC9	5.15e-22	1	7.7e-09	0.790025	0.560494	0.463227	0.0903947	0.0859814	0.135962
NOP16	1	0.020087	5.05e-07	0.747473	0.740867	0.82818	0.0952364	0.0773431	0.0632258
CC2D2A	0.195829	1	1	0.296544	0.209188	0.197566	0.141756	0.117692	0.0797224
RRM2B	1	1	1	0.713457	0.709648	0.715747	0.0989063	0.0516336	0.0407209
TNFRSF17	0.0911768	1	0.00447171	0.232756	0.0762577	0.0262948	0.290423	0.0787852	0.0216616
MRPS10	1	1	0.98519	0.87961	0.89558	0.915405	0.0587488	0.0309253	0.0204741
COL9A2	1	1	1	0.596743	0.576474	0.582071	0.252647	0.156197	0.0466508
VAMP3	1	1	3.86e-08	0.91788	0.92638	0.949923	0.0284852	0.0166096	0.0216844
TNFRSF9	2.9e-16	0.000666374	1	0.332544	0.692802	0.680935	0.174326	0.171892	0.206583
LTBP1	1	0.00155677	1.81e-06	0.2526	0.318861	0.143213	0.122747	0.171758	0.0449579
NEDD4L	0.226952	1	1.29e-05	0.490294	0.43347	0.298843	0.120678	0.160253	0.171376
FOXP3	1	1	1	0.377884	0.416291	0.452346	0.130825	0.11647	0.0466012
PPP1R3F	1	1	0.03487	0.456407	0.474662	0.538529	0.11982	0.115387	0.0477973
HEXB	1	7.19e-06	3.43e-15	0.967509	0.940217	0.856502	0.0201339	0.101591	0.0894771
PTCD2	9.92e-07	2.73e-14	1	0.570976	0.318456	0.521758	0.0990136	0.189009	0.0579567
NEXMIF	1	1	1	0.231442	0.227371	0.276476	0.0920928	0.114473	0.0359801
DKK3	0.0268509	1	4.79e-11	0.316018	0.349236	0.509195	0.119188	0.171843	0.0408874
NFE2L3	1	1	0.00470826	0.729221	0.748932	0.648471	0.186736	0.123682	0.0671474
TNIP3	0.546415	1	1	0.157612	0.295853	0.319735	0.143797	0.269652	0.251965
HERPUD1	1	0.0029637	2.87e-09	0.930777	0.943242	0.885573	0.0517179	0.0238711	0.0530459
HOMER3	1.96e-08	1	1.57e-15	0.327008	0.464786	0.695492	0.146208	0.19463	0.0396106
POLQ	1.04e-09	1	3.38e-13	0.539736	0.280456	0.0793863	0.280876	0.165294	0.0576692
RRP12	3.95e-13	0.00107702	1	0.659601	0.496724	0.543068	0.109154	0.140291	0.0439952
FNIP2	1	1	9e-07	0.773613	0.810008	0.897053	0.143819	0.0894868	0.030231
MSMO1	5.95e-14	2.54e-11	1	0.696025	0.863272	0.800265	0.0868601	0.0683637	0.105517
NRIP2	1	1	0.00178051	0.302233	0.324878	0.40455	0.12293	0.134617	0.0440891
KCNQ1	9.72e-08	2.77e-21	0.0060691	0.568079	0.28874	0.520694	0.18622	0.147908	0.0810111
TRAPPC3	0.0163653	1	7.89e-10	0.876037	0.917718	0.940425	0.0694882	0.0178725	0.00913604
PTPRN	8.27e-10	8.5e-11	1	0.250613	0.436795	0.347814	0.109371	0.135977	0.0427442
CBLN4	1	1	1	0.0915531	0.106506	0.0615459	0.0686099	0.0990154	0.0233714
FAM168A	5.82e-18	1	3.71e-12	0.680972	0.788522	0.857893	0.0528325	0.0831223	0.0415473
GALC	3.66e-05	1	0.00174548	0.813504	0.771282	0.723468	0.0576436	0.0678445	0.0719336
KCNH2	0.0208676	1	2.6e-09	0.268077	0.311501	0.439969	0.114581	0.144448	0.0404871
USP36	1	1	1	0.728472	0.713786	0.729464	0.0848741	0.0589947	0.0306145
MCOLN3	0.00229991	1	2.57e-07	0.265406	0.356713	0.505718	0.153218	0.136922	0.14933
IL17RB	1.05e-06	0.751753	3.43e-24	0.203986	0.292462	0.760176	0.140995	0.136475	0.150915
TRAF3IP2	1	8.05e-19	1.36e-15	0.581593	0.744064	0.460096	0.136842	0.122091	0.0901796
DCBLD2	1	0.00397973	3.45e-13	0.454427	0.432403	0.62528	0.10775	0.182958	0.0601341
PRDM1	1.48e-15	7.65e-05	1	0.55198	0.87615	0.895115	0.288825	0.1452	0.0803195
USP13	2.24e-23	4.81e-07	1	0.740571	0.444215	0.466435	0.0677547	0.119779	0.114886
LAMC2	1	1	1	0.148969	0.199148	0.195147	0.099383	0.141529	0.136436
CDK14	1	4.59e-20	2.34e-16	0.510418	0.713447	0.291199	0.135773	0.173434	0.141741
RASGRF1	1	0.75511	3e-11	0.265577	0.285889	0.454156	0.128676	0.169643	0.0750592
CROCC	0.00171149	0.0189456	1	0.486302	0.394527	0.444053	0.0932201	0.111447	0.0461516
ATP2B4	8.91e-21	1.24e-07	1	0.893707	0.692926	0.738955	0.034891	0.142564	0.0863773
UNKL	3.89e-10	7.9e-16	1	0.477987	0.63061	0.554259	0.110092	0.0693335	0.053827
PARP12	1	1	1	0.875215	0.88175	0.898736	0.0662704	0.0726329	0.0398234
MXD1	2.16e-07	1	1	0.830356	0.91499	0.917506	0.0883321	0.0455735	0.0385067
YBX3	0.000155596	4.27e-21	1.07e-05	0.857879	0.968665	0.925879	0.194149	0.0349949	0.0304429
WNK1	1	5.94e-12	9.58e-10	0.902682	0.877597	0.93031	0.0451407	0.035231	0.0150682
PIGV	0.0114034	1	1	0.601887	0.657318	0.656319	0.0754817	0.050081	0.047992
PTPRU	1	1	0.0550532	0.351417	0.373251	0.301407	0.124055	0.116926	0.0366666
BCAT1	1	1.81e-20	9.34e-18	0.755904	0.883751	0.586508	0.151056	0.0588087	0.122823
NCKAP1	1	1	1	0.221407	0.220038	0.155053	0.116859	0.145324	0.121465
DGAT2	1	1	1	0.449253	0.492429	0.55941	0.148153	0.14897	0.0740664
LTK	1	1	1	0.303721	0.307232	0.315409	0.236338	0.143021	0.0464431
SEZ6	0.274308	1.7e-09	0.318839	0.237685	0.380571	0.250662	0.106399	0.142409	0.0355624
ADCK1	1.72e-23	4.88e-07	1	0.661588	0.432522	0.449458	0.061488	0.109531	0.0676088
RNF4	1	0.0232893	0.00137526	0.832759	0.824384	0.859063	0.0816913	0.0359393	0.0230494
TM7SF3	1	1	1	0.791444	0.769877	0.779959	0.0764522	0.0403113	0.0692377
HIPK2	9.78e-05	0.0523416	1	0.72207	0.868801	0.845274	0.21109	0.0442451	0.0690517
EYA2	1	1	1	0.194017	0.266398	0.264552	0.128997	0.116687	0.0645942
SNCAIP	1	1	1	0.231474	0.268612	0.295199	0.130423	0.137894	0.0550274
FAR2	2.31e-09	1	1	0.547939	0.315131	0.284785	0.188145	0.179231	0.151924
CHI3L2	1	1	1	0.189854	0.148964	0.108875	0.117377	0.122912	0.126171
CALCRL	5.36e-23	7.08e-19	1	0.502629	0.943945	0.882997	0.21313	0.0797251	0.0837904
ZNF76	0.658473	1	1	0.546491	0.593223	0.614675	0.103687	0.0995581	0.0679103
NTHL1	5.77e-15	9.74e-19	1	0.667402	0.395006	0.558415	0.100234	0.151549	0.0431035
GLP2R	1	1	1	0.165777	0.180947	0.168693	0.0895177	0.107844	0.0402051
MCM10	1.91e-05	1	3.45e-10	0.455905	0.289652	0.13637	0.235834	0.145837	0.0910537
DGKA	0.00107456	8.79e-09	1	0.697617	0.844164	0.790188	0.176403	0.0570903	0.0499118
ERBB3	1	1	0.109909	0.280613	0.294879	0.220547	0.119424	0.115067	0.0292547
PDIA5	9.94e-19	1.09e-05	1	0.624584	0.302396	0.322841	0.136085	0.160135	0.077118
MAP2K4	0.0153104	1	1	0.74722	0.797163	0.811304	0.0673088	0.0394965	0.0507838
COL17A1	0.345442	1	0.0441205	0.293989	0.34904	0.430794	0.129836	0.149799	0.038668
PRKCQ	1	0.00281658	1.35e-12	0.365446	0.380912	0.198091	0.110449	0.14637	0.0690156
ASB1	0.000192553	1	3.23e-10	0.601597	0.488498	0.35399	0.182064	0.146416	0.0769472
ME1	2.94e-07	1	3.16e-20	0.223216	0.353148	0.791183	0.112646	0.216301	0.132829
MTHFD2	0.000244461	0.689862	3.24e-20	0.906514	0.924347	0.969008	0.0415702	0.0269619	0.0152337
SLC9A7	1	1	0.0336506	0.90067	0.893857	0.748143	0.0576031	0.0661684	0.163675
PDE4A	1.33e-13	0.867515	0.575508	0.547465	0.740109	0.75603	0.179655	0.0605392	0.0546347
PPP2R5A	0.0516401	1	9.75e-15	0.803887	0.785992	0.716186	0.0432307	0.043237	0.0414365
ASPM	7.64e-09	1	0.00393631	0.527231	0.233766	0.157647	0.292338	0.167991	0.168862
CD84	1	1.63e-11	8.95e-25	0.714299	0.651705	0.938066	0.130781	0.142172	0.0274283
CLDN18	1	1	1	0.225005	0.294266	0.239308	0.0958073	0.141235	0.0379407
ISOC1	1	1	0.0320965	0.738542	0.739141	0.69609	0.0957186	0.061786	0.0557288
MTFR1	1	2.17e-06	5.12e-11	0.490796	0.571279	0.420427	0.18372	0.0828494	0.0800649
FECH	9e-07	2.75e-20	0.0040907	0.717169	0.536126	0.6834	0.099442	0.111837	0.0601966
KLF6	1	3.47e-11	8.27e-18	0.959411	0.97585	0.88392	0.0575013	0.0311664	0.0539844
PHKA1	1	8.16e-08	4.28e-14	0.334055	0.395592	0.108859	0.171257	0.165386	0.0442592
TNFRSF1A	0.011829	1	0.00958418	0.84257	0.928879	0.943465	0.133535	0.0208339	0.0264648
CACNB1	1	1	1	0.404945	0.390983	0.377072	0.116009	0.120391	0.0759222
EVI5	1	1	1	0.746107	0.762437	0.759714	0.0584538	0.102146	0.0802021
STOML1	0.0357086	1	1	0.467126	0.36636	0.377767	0.136511	0.17295	0.0639639
DHX29	3.32e-10	1	0.000815376	0.863404	0.816928	0.794764	0.043566	0.0361044	0.0396498
RRP15	0.000927107	0.20148	1	0.723057	0.603233	0.65687	0.0829872	0.148734	0.0889935
SYT1	1	1	0.00482962	0.194778	0.18435	0.10687	0.118091	0.133303	0.126486
ROGDI	1	2.77e-19	1.31e-14	0.731122	0.632511	0.807312	0.0883183	0.101995	0.0624886
PDZD4	1	1	1	0.228262	0.231123	0.192333	0.132609	0.133728	0.0493976
ATP2B3	1	1	1	0.281654	0.28514	0.243405	0.0995637	0.131209	0.049896
CBFB	1.84e-12	2.73e-16	1	0.921676	0.863331	0.892383	0.0246315	0.0257442	0.0452211
PDK3	1	1	3.58e-07	0.681528	0.619803	0.491793	0.0802657	0.169151	0.126911
HYAL2	3.86e-11	0.00203119	1	0.461767	0.571255	0.569872	0.118437	0.0554019	0.0376112
HDAC4	1.07e-06	7.14e-21	0.00161278	0.561805	0.301284	0.540425	0.150132	0.164737	0.05704
FGFR3	4.14e-14	0.000642843	1	0.270195	0.500835	0.507119	0.189569	0.115675	0.0462875
PLEKHH3	0.675697	1	5.83e-08	0.357847	0.384714	0.501641	0.10951	0.140216	0.0461474
FTSJ1	1	1.48e-09	4.42e-17	0.761234	0.782798	0.681726	0.0460326	0.0411323	0.0432151
SRBD1	4.12e-13	1	1.74e-12	0.728806	0.581345	0.448629	0.0849189	0.161288	0.0893567
ERLEC1	1	9.32e-11	1.44e-17	0.828454	0.850661	0.762656	0.0445831	0.0344068	0.036593
ADGRF5	1	3.23e-14	1.02e-06	0.0994565	0.247303	0.0532573	0.0906026	0.152957	0.0246593
NUCKS1	1	1	1	0.913355	0.957829	0.943567	0.159861	0.0138238	0.0180486
CLEC2D	0.286401	1	1	0.661803	0.775667	0.749184	0.178796	0.126897	0.118948
FUNDC1	1	6.82e-08	6.75e-10	0.766466	0.737757	0.825126	0.0822293	0.0618414	0.0322247
MAOB	0.0943561	1	0.0647184	0.145868	0.122512	0.0572545	0.0866803	0.117527	0.039568
NEDD4	0.000119611	1	3.9e-09	0.502732	0.413216	0.260403	0.0799446	0.152115	0.129117
MAPK6	1.23e-06	2.86e-21	0.000826538	0.740081	0.884852	0.806569	0.1547	0.031713	0.0524368
RAB27A	0.165123	0.184749	2.71e-16	0.687302	0.658864	0.520479	0.11307	0.092948	0.0679819
LRP6	1	1	1	0.274631	0.298411	0.256604	0.11414	0.147256	0.0678019
PFN2	1	1	1	0.22952	0.261579	0.245843	0.118276	0.150116	0.106066
FGF10	1	0.00206699	1	0.0717911	0.128531	0.0577518	0.0584354	0.095361	0.0251052
ST6GALNAC1	0.415962	1	6.97e-11	0.177547	0.205833	0.349483	0.091391	0.137067	0.0433141
AP3M2	4.93e-11	1	1	0.737428	0.519618	0.497705	0.15395	0.188125	0.115521
TESK2	1	3.23e-10	2.34e-15	0.581193	0.658766	0.400422	0.139441	0.145238	0.0794962
PTPN21	1	1	0.339951	0.215892	0.175895	0.112842	0.119254	0.125535	0.0362955
EIF2B3	8.84e-15	2.67e-17	1	0.713625	0.537012	0.6333	0.0411198	0.115606	0.113673
NCK2	0.021635	1.85e-12	0.0423484	0.770015	0.860286	0.757027	0.074867	0.052071	0.10659
MGAT4A	1	0.0380642	0.0286723	0.652557	0.524982	0.719543	0.166748	0.209892	0.257903
RPL31	1.62e-07	1	0.00265894	0.869876	0.995369	0.997731	0.171441	0.00478607	0.0011662
WDR1	1	2.33e-09	4.77e-19	0.981429	0.986537	0.955522	0.0125907	0.00905289	0.0148332
MS4A12	1	0.00273592	6.87e-10	0.0794564	0.0978846	0.0138829	0.076473	0.0818813	0.016228
ARHGAP10	1.3e-20	1	1.64e-14	0.483441	0.781104	0.88458	0.194781	0.100776	0.0673514
TRIP13	3.82e-12	1	3.03e-08	0.556928	0.27704	0.158404	0.24164	0.142186	0.0865296
CYBRD1	1	1	1	0.693578	0.729184	0.705455	0.166258	0.196272	0.219078
EPN2	1	1	0.073441	0.331937	0.308936	0.400688	0.104764	0.12228	0.0756929
MPP5	5.45e-08	1	7.9e-13	0.567771	0.62995	0.718598	0.0696432	0.084299	0.054415
HMMR	0.0397033	2.64e-06	1	0.50428	0.226782	0.362939	0.303471	0.139218	0.157478
TRHDE	1	1	5.55e-06	0.138756	0.121163	0.0292367	0.116128	0.110363	0.0131927
P4HA2	0.00719395	1	0.000123968	0.388701	0.450394	0.560495	0.0862994	0.141212	0.141375
TRNT1	1	0.00455366	1	0.686844	0.727047	0.690617	0.0625666	0.0469302	0.0439339
STK10	1	1	1	0.82745	0.824147	0.831197	0.0943363	0.0430284	0.0394704
CRMP1	0.182343	1	0.00108191	0.27059	0.320275	0.401078	0.117599	0.141658	0.036946
SIDT1	0.462205	0.591375	3.45e-14	0.515412	0.440822	0.154178	0.24507	0.203555	0.105097
MRVI1	1	1	0.00224052	0.321209	0.328546	0.25126	0.112114	0.12313	0.0458962
TMEM38A	1	1	1	0.327368	0.293912	0.279063	0.101662	0.139222	0.040565
XRCC1	1	1	1	0.734283	0.696668	0.719957	0.0429283	0.0638483	0.0325995
SCARB1	1	1.41e-18	5.11e-19	0.709004	0.564811	0.873387	0.119174	0.148835	0.0834515
PANX2	4.92e-19	2.61e-31	0.261307	0.330644	0.861919	0.566248	0.217221	0.102434	0.0530748
SELENOO	1	1.27e-06	1.56e-10	0.725616	0.752619	0.675623	0.0980329	0.0419991	0.0370031
CLCN4	1	0.355916	0.0089548	0.382292	0.326742	0.484926	0.209032	0.226283	0.166029
NLE1	1	1	1	0.436199	0.362749	0.429042	0.0906797	0.135994	0.0481602
FERMT2	1.64e-07	0.000479002	1	0.140818	0.344943	0.300781	0.103603	0.186504	0.234777
CD5L	1	1	0.776117	0.223067	0.242453	0.16686	0.117672	0.138182	0.0314144
PTGS2	1	0.215492	0.000998326	0.7097	0.781472	0.580409	0.265263	0.201644	0.190894
IGF2BP2	1	1e-15	9.88e-09	0.709548	0.822411	0.648808	0.104744	0.1092	0.086445
NOTCH3	0.0087342	1	2.85e-12	0.292014	0.357194	0.567761	0.183086	0.181595	0.047259
ATP2A3	1	3.95e-09	1.64e-06	0.652249	0.556575	0.689971	0.119314	0.104098	0.0612827
CA12	7.85e-21	4.38e-21	1	0.248486	0.648982	0.439311	0.0921149	0.163221	0.134739
MGLL	3.56e-06	1	4.65e-11	0.483488	0.617042	0.858426	0.168775	0.258059	0.110853
BCS1L	3.87e-13	0.00416261	1	0.716765	0.586903	0.609944	0.0648714	0.114795	0.060785
ZNF532	1	1	0.00409066	0.652324	0.600949	0.489589	0.176783	0.0934555	0.150634
HACD3	3.45e-12	3.2e-08	1	0.834428	0.653105	0.690487	0.0924587	0.143932	0.177233
IPCEF1	1	0.00935122	1.76e-16	0.590937	0.609871	0.820485	0.156925	0.101509	0.100841
ARHGEF10L	1	1	0.524074	0.439432	0.474786	0.420709	0.138432	0.112056	0.0485397
WSCD2	1	1	1	0.238785	0.294528	0.262819	0.100464	0.140348	0.0394408
EIF4G3	0.00614475	4.31e-07	1	0.874744	0.800139	0.845981	0.0626088	0.0665881	0.0977168
SEMA3A	1	1	1	0.194061	0.230696	0.171423	0.11644	0.143108	0.152049
SEMA3C	1	5.81e-09	4.33e-18	0.447915	0.357692	0.749091	0.21289	0.197013	0.102634
ADD2	1	1	1	0.328918	0.31091	0.275855	0.130482	0.139695	0.109269
FNDC3B	2.47e-17	0.610425	0.0109872	0.701238	0.871349	0.885178	0.0848021	0.0722578	0.0753943
MOCOS	1	2.84e-11	5.63e-19	0.314662	0.212387	0.615048	0.200446	0.141023	0.142345
PLD1	1	1	1	0.352803	0.370431	0.464868	0.126209	0.1619	0.186281
SEC31B	0.0168804	2.83e-07	1	0.55015	0.419406	0.521674	0.119988	0.129225	0.0689839
KIFAP3	1	0.106867	0.631865	0.737697	0.759121	0.704738	0.106959	0.0839072	0.0775687
MKRN2	1	1	4.73e-05	0.808162	0.79583	0.761559	0.0382375	0.0375259	0.0326466
MLH1	1	1	1	0.849707	0.858319	0.857492	0.0337082	0.0331512	0.02429
UNG	1.64e-07	1	5.88e-08	0.677015	0.556465	0.464252	0.155382	0.10754	0.0671568
FMO4	0.308763	1	1	0.375552	0.291646	0.305526	0.130979	0.129567	0.0834973
SLC46A1	1	1	0.000406362	0.345432	0.339457	0.459832	0.173037	0.133392	0.0711042
PLXNA2	1	1	1	0.248161	0.277023	0.313417	0.0994746	0.137648	0.0592365
PAG1	1.34e-10	1	8.8e-19	0.762619	0.631274	0.402516	0.117177	0.131497	0.0929354
GPC4	1	1	1	0.188156	0.294517	0.275115	0.139159	0.186738	0.188127
MBNL3	2.26e-16	0.0148972	1	0.757622	0.552855	0.540448	0.116027	0.096846	0.118558
RAP1GAP	0.352899	0.00904926	1.48e-18	0.218817	0.231359	0.447403	0.102987	0.129757	0.076925
DGKD	6.37e-12	1	8.97e-16	0.781923	0.644291	0.401881	0.0632676	0.170549	0.0995412
ACTL6B	1	5.24e-07	0.521337	0.203316	0.313073	0.200155	0.103753	0.127851	0.0481091
UBE2T	1	0.696255	1	0.503824	0.307967	0.382927	0.28088	0.140149	0.158156
IL4R	0.0383169	1	1	0.779969	0.821648	0.821563	0.0538703	0.0550825	0.0604013
PAK3	1	1	1	0.197645	0.188538	0.156737	0.0939499	0.11598	0.0740033
EXOSC5	6.25e-21	5.58e-13	1	0.741647	0.390024	0.502258	0.0957976	0.184357	0.0784884
APBB1IP	5.87e-21	0.0100378	0.0251402	0.940749	0.795353	0.742427	0.0393039	0.103638	0.146106
GPR137B	3.66e-25	0.000979418	0.00337093	0.680862	0.967482	0.970063	0.178047	0.0124203	0.0130161
FBLN1	1	1	1	0.378486	0.307198	0.299177	0.155146	0.13261	0.0347137
TIGAR	1	6.12e-06	1.49e-12	0.809654	0.823802	0.7197	0.0577781	0.0602682	0.0664849
TULP3	5.88e-12	1	1	0.483691	0.60472	0.617724	0.0786797	0.102969	0.0915571
EDN1	1	1	1	0.317858	0.221719	0.23444	0.168208	0.138852	0.110253
P2RY10	2.95e-09	2.71e-12	1	0.632282	0.912362	0.637883	0.123083	0.0667757	0.318215
TNRC6C	1	1	0.00240748	0.314963	0.288325	0.395001	0.103222	0.138168	0.0537406
BRINP1	1	1	3.71e-05	0.165913	0.167104	0.0729819	0.10302	0.115329	0.0299186
TP53INP2	2.27e-22	8.04e-08	1	0.554959	0.782314	0.771187	0.119417	0.0635323	0.0410281
OSBPL6	1	1	0.000384482	0.171124	0.199169	0.0895124	0.0888409	0.14009	0.0292081
SLC1A3	1	1	1	0.51417	0.363542	0.434989	0.195184	0.250305	0.216137
LXN	0.000164788	0.000674333	1	0.579769	0.722433	0.658233	0.145596	0.0872771	0.152615
TNS1	8.75e-13	1.01e-10	1	0.354928	0.616551	0.515987	0.110682	0.19524	0.0969656
CDC14A	1	0.562369	1.13e-07	0.679758	0.686176	0.566946	0.0788739	0.054085	0.105842
CEACAM1	1	1	1	0.268059	0.210081	0.185371	0.176813	0.118933	0.134668
LIPE	1	0.000190175	0.182338	0.402187	0.299427	0.441127	0.110376	0.158259	0.0548523
FDFT1	1	1	1	0.964604	0.969482	0.957347	0.0202582	0.0153432	0.0314127
DDX1	0.00140296	1	6.81e-10	0.91682	0.904567	0.85518	0.0514878	0.0276292	0.0452732
MOXD1	1	1	0.0255973	0.211131	0.118157	0.222186	0.275858	0.0995133	0.153833
KEAP1	4.06e-12	1.25e-17	1	0.710909	0.832392	0.785976	0.0884175	0.0293678	0.0416799
PTPRH	1	1	1	0.266623	0.302333	0.354195	0.117436	0.13936	0.0401355
SLC4A4	1	1	0.0773281	0.217456	0.215487	0.151026	0.10504	0.115652	0.0333782
SESN1	1	1	1	0.672233	0.648065	0.679207	0.0957977	0.0797011	0.0647269
MID2	1	1	1	0.252088	0.253102	0.344942	0.155264	0.134305	0.213037
CHRNA3	1	1	0.000303693	0.292103	0.254546	0.15404	0.127586	0.142878	0.052854
CPOX	2.33e-07	0.0380608	1	0.665997	0.768042	0.762303	0.0976862	0.0850518	0.0670892
TCF7	1	1	2.98e-09	0.27323	0.288029	0.472188	0.137184	0.207854	0.126269
OSTM1	1	0.032071	2.17e-11	0.641037	0.656661	0.789296	0.167456	0.0878321	0.0752564
PCNP	1	6.47e-05	1	0.923707	0.947978	0.929755	0.0363755	0.0137477	0.0205536
EXD2	1	1	1	0.609632	0.557846	0.582963	0.113253	0.103037	0.0462587
MEF2C	2.84e-06	1	2.15e-12	0.846625	0.729433	0.485617	0.114476	0.19452	0.18125
PTPRC	1	1	6e-06	0.706412	0.888792	0.949049	0.268605	0.0606389	0.0481861
STK17B	0.31205	1	1	0.904132	0.883544	0.862175	0.0927987	0.0392347	0.064382
KIAA0141	1	0.00296445	1.05e-07	0.776632	0.78478	0.705114	0.0775384	0.0617159	0.0587736
ATP8B1	0.760443	1	8.11e-06	0.232938	0.286503	0.420233	0.122826	0.17905	0.111897
IL12RB2	0.000496116	1	2.41e-10	0.225063	0.17327	0.0517443	0.119764	0.13792	0.0278227
FYB1	1.37e-15	1	5.4e-05	0.869255	0.647949	0.508949	0.0853208	0.198477	0.227499
PGR	1	1	1	0.0991109	0.100191	0.104196	0.0640557	0.0821384	0.0399018
EPB41L3	6.84e-11	4.99e-10	1	0.667776	0.894194	0.876376	0.222772	0.129357	0.0474592
COBLL1	1	1	1	0.534385	0.385754	0.47155	0.255163	0.168554	0.167759
SERTAD4	1	1	0.0127399	0.139436	0.139155	0.0710627	0.0871333	0.107278	0.0267458
TRAF5	1.58e-05	4.87e-22	2.64e-05	0.662625	0.827902	0.65213	0.0999541	0.0557199	0.125272
ITGB5	1	4.38e-09	4.44e-12	0.631056	0.753365	0.440119	0.203399	0.192482	0.0499277
RNF13	1	1	1	0.808692	0.855399	0.811757	0.0830647	0.0596246	0.10587
BCKDHB	3.22e-18	1	0.00136652	0.627493	0.41629	0.375192	0.063646	0.163209	0.114664
ULK2	1	1	1	0.616711	0.571745	0.600925	0.10894	0.0918438	0.0460731
GRHL2	1	1	1	0.126368	0.181035	0.148145	0.0705351	0.111712	0.0439195
TDRD3	0.218452	0.00249835	1	0.590913	0.490221	0.571786	0.0718126	0.134382	0.0859059
EPYC	3.09e-11	1	0.12574	0.0615343	0.16003	0.171164	0.0633331	0.104586	0.0427686
ZNF416	1.56e-11	0.000686534	1	0.400345	0.574699	0.57244	0.152633	0.0861386	0.0409784
FAT1	1	0.000202345	0.00684123	0.230716	0.296582	0.168359	0.149131	0.1357	0.0401824
PPIE	1	1	1	0.643003	0.700823	0.680293	0.152352	0.0438224	0.0435968
HAL	0.00830825	1	8.17e-12	0.328071	0.276507	0.110853	0.124556	0.146302	0.028773
FAM234B	1	3.8e-06	2.23e-13	0.486309	0.439686	0.615146	0.120673	0.145531	0.0726649
APOB	1	1	1	0.0923329	0.110864	0.0737594	0.0573877	0.0895306	0.0209635
RAB10	1.49e-08	0.59294	1	0.960243	0.977051	0.976484	0.0165407	0.00687336	0.00570555
GCKR	1	0.0260174	0.307122	0.195142	0.299403	0.165256	0.116576	0.201795	0.134085
MAPRE3	0.00292608	7.09e-05	1	0.351975	0.197138	0.271269	0.172438	0.122133	0.0561107
CAD	6.56e-10	2.68e-18	1	0.607899	0.39028	0.562118	0.133996	0.147858	0.0456588
CD82	0.00176877	8.79e-09	1	0.621098	0.720674	0.647073	0.0775338	0.0692232	0.0814355
BCORL1	0.00187678	1	3.74e-12	0.459528	0.494723	0.592095	0.0962971	0.106938	0.043744
MECOM	1	0.748332	0.492204	0.243828	0.282355	0.199436	0.129467	0.124466	0.0423357
WDR47	1	1	1	0.714528	0.704777	0.711066	0.120398	0.0577371	0.0658579
MAP3K4	8.7e-19	6.12e-14	1	0.845811	0.655723	0.712602	0.0713759	0.0889355	0.0639169
ABCB1	1	3.09e-11	1.71e-14	0.272072	0.388703	0.121742	0.131888	0.164325	0.0402084
RRN3	1	1	1	0.777755	0.800365	0.771211	0.0514192	0.0409935	0.0744708
CTTN	1	1	1	0.402913	0.441842	0.472234	0.15353	0.115948	0.119194
ORC1	1	1	0.219652	0.379404	0.356714	0.284178	0.198308	0.140004	0.0497504
CHMP5	1	0.000404119	1	0.901954	0.939252	0.915563	0.0621233	0.0357922	0.0321084
NFX1	1	9.19e-10	0.00453018	0.817863	0.868565	0.8156	0.0669897	0.0307745	0.037568
AQP6	1	1	1	0.233487	0.238867	0.170806	0.165251	0.139659	0.0411925
IPO11	1.56e-07	1	4.52e-11	0.699268	0.602216	0.479064	0.1112	0.154971	0.0594451
EPDR1	1	7.16e-16	9.97e-12	0.541674	0.344248	0.663669	0.179968	0.174847	0.101227
SNX10	0.083752	4.49e-16	2.54e-05	0.830219	0.706577	0.846705	0.0837218	0.100467	0.0757054
LAT2	4.43e-09	1	3.18e-18	0.852535	0.78786	0.618658	0.152149	0.0798063	0.0474519
HSD17B14	1	2.64e-05	6.48e-16	0.179438	0.133089	0.413619	0.176908	0.100039	0.132642
GNAO1	1	1	1	0.368832	0.446439	0.498688	0.155067	0.160519	0.281162
TFAP2C	1	1	1	0.192049	0.218105	0.284578	0.0808319	0.123994	0.211949
AURKA	1	4.87e-10	0.0159801	0.635198	0.428938	0.58616	0.22058	0.140859	0.0804094
PTPN4	5.84e-17	0.396184	0.0304281	0.581815	0.376496	0.358699	0.0938572	0.141555	0.0809645
ASAP3	1	1	1	0.31546	0.349945	0.304022	0.12886	0.125032	0.0359634
DNMT3B	6.57e-08	1	4.22e-11	0.470824	0.361489	0.250153	0.11867	0.117655	0.0463332
TPX2	1	1.85e-05	1	0.485144	0.278653	0.434847	0.258125	0.13652	0.170942
EPB41L1	0.842113	1	1	0.28034	0.343623	0.37791	0.121312	0.130737	0.079853
PPP1R13B	1	2.15e-07	7e-10	0.477572	0.382108	0.579041	0.150628	0.152539	0.0708217
SMOX	1.43e-06	9.01e-11	1	0.571674	0.76828	0.645191	0.123074	0.113368	0.147788
CPXM1	1	0.00119022	6.35e-08	0.44279	0.478591	0.289046	0.126012	0.150543	0.140955
LZTS3	1	1	1	0.339219	0.303257	0.335129	0.103722	0.130274	0.0454176
TESC	1	4.45e-13	2.37e-13	0.598679	0.475552	0.736263	0.212585	0.165967	0.0738908
P2RX7	0.0233968	1	4.96e-10	0.672182	0.587604	0.355727	0.176239	0.239699	0.141634
RBBP9	1	8.03e-06	1.6e-06	0.622093	0.657977	0.5688	0.0758	0.0851902	0.0609946
DZANK1	1	0.000328824	1.92e-07	0.378367	0.429599	0.29436	0.110356	0.137099	0.0436554
OAS1	1	1	1	0.803284	0.860306	0.815012	0.123742	0.129495	0.221745
SIRT4	1	0.000109729	1.57e-07	0.195273	0.135679	0.278834	0.156855	0.121327	0.0490926
KIF16B	1.43e-06	1.96e-14	1	0.65594	0.397418	0.600857	0.113628	0.196241	0.10222
PEBP1	1	3.41e-18	1.59e-20	0.923201	0.881221	0.965538	0.0398376	0.036577	0.00895966
NOS1	1	1	1	0.232137	0.188982	0.182065	0.0900308	0.11524	0.0524905
FXYD5	1	5.99e-05	7.91e-08	0.948391	0.956713	0.929152	0.0572711	0.077126	0.0390763
HEPH	1	1	3.52e-12	0.164292	0.161243	0.0295915	0.105598	0.126817	0.0222684
RBM41	1	2.73e-12	1.12e-13	0.538116	0.585904	0.431833	0.0640184	0.082359	0.0901079
LAG3	1	1	5.56e-05	0.372208	0.396445	0.595165	0.239708	0.230667	0.121026
DDX24	1	1	0.00517703	0.886817	0.894784	0.913845	0.0416884	0.023153	0.0179747
LTBP4	1	1	1	0.572653	0.566739	0.54531	0.0866508	0.0949512	0.0466151
RGS1	1	0.264421	1	0.889129	0.973733	0.862208	0.148327	0.0177025	0.174351
YPEL3	1	1.97e-12	1.91e-17	0.713146	0.795362	0.549613	0.105815	0.119847	0.0767369
IRAK3	1	1	5.02e-06	0.667741	0.685826	0.424606	0.267498	0.250515	0.27608
LYZ	0.142011	1.76e-14	0.000199192	0.929241	0.994968	0.993238	0.148079	0.0279698	0.0058538
TFAP4	5.04e-08	7.22e-05	1	0.502403	0.356678	0.418162	0.0921272	0.126526	0.0439138
CD209	1	2.93e-08	9.98e-21	0.289415	0.231516	0.763244	0.188113	0.13772	0.223385
PLEKHG2	7.54e-10	1.17e-08	1	0.5382	0.728912	0.677949	0.176917	0.0763896	0.0671685
DLL3	1	1	1	0.226041	0.17469	0.230473	0.112437	0.110855	0.040327
PITPNM2	1	1	1	0.281703	0.264447	0.265535	0.113279	0.113163	0.0436312
NLRC4	1	1	0.157108	0.587255	0.547491	0.430126	0.171715	0.184174	0.192857
NRCAM	0.0933077	1	0.0399365	0.187173	0.260583	0.384571	0.125181	0.13729	0.199323
LAMB1	1	1	1	0.343324	0.366553	0.479864	0.158271	0.134504	0.24474
ABCC6	0.0891657	1	1	0.236511	0.325703	0.32299	0.12575	0.109473	0.0486567
CMTM6	0.563415	2.19e-18	2.21e-08	0.934312	0.968977	0.92643	0.0408074	0.0277934	0.0275789
RAPGEF4	1	0.0168479	0.0418514	0.123164	0.18226	0.0959846	0.0720113	0.118511	0.0686125
MAP3K20	1	8.3e-16	2.81e-17	0.766574	0.858185	0.600325	0.15851	0.0939183	0.0816127
SEL1L3	2.04e-16	1	1.36e-11	0.901851	0.727462	0.557757	0.0870694	0.140034	0.183304
MYO15A	2.45e-07	1	0.160623	0.245336	0.333267	0.376173	0.0883147	0.134553	0.030159
NLRP1	9.07e-10	1	5.35e-08	0.717162	0.614165	0.529874	0.174008	0.0968236	0.0689696
SLC17A6	1	0.207295	2.29e-13	0.074649	0.0858017	0.0108429	0.0584988	0.081903	0.00765859
ANGPT2	1	1	0.715042	0.262275	0.249226	0.321743	0.112241	0.163883	0.0657014
CD200	1	1	1	0.371169	0.445932	0.515632	0.140742	0.261173	0.253303
CCDC80	1	1	1	0.206265	0.239866	0.230531	0.123996	0.13822	0.163982
CEBPE	1	0.0236669	1.72e-08	0.268906	0.254149	0.425965	0.171273	0.141849	0.0486429
SLC7A8	0.0034393	1	1.28e-17	0.39359	0.433667	0.813233	0.134612	0.140777	0.198795
HECTD1	1.62e-11	1	1.92e-19	0.911328	0.875861	0.794568	0.0262943	0.0375225	0.0487071
TYRO3	1	1	1	0.23563	0.254728	0.279934	0.108845	0.15749	0.057535
TBX15	1	1	1	0.15732	0.138199	0.110846	0.124128	0.0928429	0.0358303
AGO1	1	1	1.36e-07	0.766583	0.754982	0.689324	0.0881242	0.0517981	0.0482087
GPATCH2	0.000108183	5.24e-05	1	0.627451	0.532433	0.582984	0.0743072	0.105301	0.0274446
XYLB	5.64e-17	1.96e-09	1	0.494459	0.207021	0.266529	0.128972	0.115321	0.114254
TMEM38B	1	1	1	0.682588	0.697433	0.727795	0.0995339	0.0800474	0.0817878
PSMD5	0.0658524	1	2.91e-14	0.716809	0.677155	0.589125	0.107833	0.0491049	0.0366921
PTGS1	5.45e-10	0.000149211	1	0.812787	0.564949	0.625534	0.101789	0.190473	0.207637
SH2D3C	1.9e-18	0.515548	0.00352888	0.80342	0.612736	0.605574	0.088092	0.118844	0.0661318
TBC1D2	0.000193897	0.00591946	1	0.519809	0.66037	0.598042	0.0979163	0.171515	0.102819
BTAF1	6.18e-06	1	3.34e-13	0.954557	0.936953	0.890105	0.0265271	0.0223298	0.0404551
IKZF5	1	3.54e-11	7.68e-06	0.597934	0.680528	0.604472	0.13742	0.0383268	0.0439709
BLNK	1	1.02e-13	6.39e-09	0.558062	0.31241	0.683795	0.266787	0.168936	0.204531
BAMBI	1	1	1	0.192821	0.214502	0.24429	0.103663	0.126954	0.0882949
HIVEP1	7.25e-12	1	0.0152187	0.62581	0.843424	0.87631	0.223746	0.0646754	0.11076
CRISP3	1	1	1	0.0791715	0.0748533	0.0615413	0.0769689	0.0699613	0.0230158
SIRT1	0.863767	5.63e-05	1	0.758787	0.805988	0.77356	0.08267	0.0473014	0.0250624
IFT74	2.28e-06	1	6.72e-07	0.647507	0.528923	0.396462	0.0875213	0.158049	0.161342
JAK2	0.250229	1	1	0.831106	0.795184	0.764963	0.115912	0.0772081	0.0808032
IL12RB1	1	1.58e-06	3.43e-17	0.588088	0.60465	0.393544	0.113528	0.125868	0.0457114
ABL1	0.0273347	1	3.29e-07	0.811736	0.756095	0.69121	0.0914693	0.077535	0.0616882
ABLIM1	1	2.76e-29	6.92e-20	0.475921	0.766384	0.259315	0.158602	0.1067	0.09465
NRP1	0.0416116	1	6.22e-09	0.467513	0.521439	0.769824	0.239637	0.127513	0.225149
H2AFY2	1	3.87e-05	0.0059923	0.707253	0.81942	0.664626	0.184945	0.0803176	0.145176
CATSPERG	1	1	1	0.32501	0.321082	0.32755	0.14114	0.123299	0.0458285
MTAP	1.21e-17	0.000553435	1	0.688833	0.457218	0.459106	0.115372	0.102532	0.0923403
GADD45B	1	1	1	0.89907	0.895634	0.901578	0.0826116	0.0638248	0.0793883
SERPIND1	0.700468	1	1	0.173284	0.245774	0.23747	0.0939636	0.129879	0.0634618
CECR2	1	1	0.00173437	0.236735	0.273062	0.379406	0.136446	0.126217	0.114147
P2RX6	1	1	1	0.210874	0.246409	0.258668	0.0864931	0.13384	0.0446442
OSM	0.812632	8.14e-10	0.0607481	0.489771	0.635669	0.494637	0.184221	0.134587	0.0697014
CABIN1	1	1.61e-11	5.9e-18	0.640106	0.581418	0.746191	0.0576125	0.106804	0.0625837
UPB1	0.0196454	1	0.0457009	0.231446	0.366162	0.455062	0.165196	0.27584	0.119888
ESS2	0.00014195	6.53e-14	0.39244	0.473161	0.640952	0.564054	0.171823	0.0598764	0.050709
SEZ6L	6.56e-09	5.24e-08	1	0.392465	0.126257	0.173188	0.217044	0.0912065	0.0404045
MICALL1	1	1	1	0.611948	0.616334	0.651306	0.0817312	0.100285	0.0540005
DEPDC5	1	1	2.31e-09	0.639954	0.610055	0.549099	0.06591	0.0759851	0.0530682
TTC28	1	7.07e-09	3.09e-17	0.379037	0.447971	0.163055	0.150347	0.151245	0.0378178
CENPM	1	1.72e-10	7.34e-08	0.527	0.303058	0.542482	0.27581	0.172558	0.0533006
2003-09-01	6.24e-06	1	1	0.60305	0.385807	0.35254	0.226195	0.209763	0.234118
TPTEP1	1	1	1	0.210699	0.202908	0.23433	0.0960739	0.118984	0.112908
CBY1	1	1	1	0.53637	0.510336	0.479398	0.135875	0.121285	0.0565153
RSPH14	1	1	1	0.211689	0.186731	0.161091	0.112328	0.102303	0.0428028
JOSD1	9.16e-06	7.25e-13	1	0.843656	0.913693	0.864433	0.0511939	0.0333872	0.0480482
RASL10A	0.000295354	1	1	0.256623	0.356981	0.403565	0.13112	0.147568	0.0399926
NEFH	1	0.102719	0.572625	0.519066	0.482416	0.597547	0.145294	0.154881	0.168104
MCAT	1	1	1	0.47303	0.431536	0.489255	0.154149	0.139808	0.043416
MCM5	1	1	1	0.834125	0.873181	0.842194	0.119969	0.0649175	0.0676594
RASD2	2.06e-16	1.28e-07	1	0.148773	0.434597	0.36621	0.111887	0.198457	0.0434977
TTLL12	1	1	1	0.708262	0.641643	0.623683	0.11917	0.0808715	0.038041
PDGFB	7.11e-09	1	0.603124	0.344522	0.493488	0.550575	0.12079	0.190136	0.068049
RBFOX2	1	1	0.014852	0.319999	0.339999	0.250092	0.0969633	0.14183	0.0543889
SYNGR1	2.42e-13	3.76e-08	1	0.561319	0.274715	0.359416	0.181314	0.159175	0.0434698
APOL4	0.00492306	0.00885356	1.46e-22	0.336378	0.371399	0.700181	0.118303	0.136414	0.128093
FOXRED2	3.63e-12	0.583339	1	0.546101	0.354545	0.343186	0.11481	0.131178	0.118206
EIF3D	0.422148	7.23e-13	0.000792406	0.985426	0.969913	0.98693	0.00681623	0.0143089	0.00662245
PVALB	0.98048	1	0.00150952	0.146053	0.187058	0.27249	0.0960696	0.118078	0.120584
NCF4	1	2.32e-15	6.04e-18	0.784174	0.705206	0.899094	0.0915114	0.0867288	0.051348
UPK3A	3.82e-10	1	5.36e-18	0.623706	0.520152	0.377373	0.116152	0.102784	0.0501132
KCTD17	1.12e-08	1	1.85e-20	0.52484	0.592388	0.736202	0.0817783	0.0902525	0.0284224
TRMU	1	1	1	0.598884	0.549023	0.57926	0.124715	0.0787145	0.0482032
CERK	0.0284986	1	2.13e-12	0.899157	0.847657	0.730342	0.0447496	0.126227	0.0795498
ZBED4	1	0.00126922	5.9e-19	0.73715	0.723422	0.593096	0.0636013	0.067182	0.0516586
MLC1	1	1	1	0.331963	0.414381	0.407441	0.160785	0.136847	0.0415191
CTSG	1	7.12e-15	4.17e-08	0.460208	0.257783	0.512678	0.231742	0.134469	0.106069
GZMH	1	0.000301864	1.79e-05	0.286457	0.206164	0.356303	0.181	0.143028	0.049489
GZMB	1	2.07e-09	0.00952912	0.490212	0.692196	0.519265	0.331482	0.131015	0.0795677
PYGL	1	1	1	0.729877	0.701786	0.776842	0.114799	0.115619	0.159125
CNIH1	1	0.185616	1.43e-14	0.905692	0.906164	0.830571	0.0586487	0.02599	0.0556364
AHSA1	1	1	0.0489937	0.836144	0.884132	0.900368	0.0876611	0.0263203	0.0211005
DAAM1	1	1	1	0.701388	0.684926	0.72366	0.117649	0.118924	0.132449
LGMN	0.120862	1	1	0.914349	0.947215	0.952486	0.0622266	0.0301829	0.0396695
ALKBH1	1	5.55e-19	2.23e-13	0.614605	0.681947	0.556972	0.0630047	0.0544532	0.0499015
SIX4	0.00047287	1	9.38e-16	0.180533	0.268176	0.542669	0.100648	0.194764	0.0385913
ASB2	3.85e-06	1	1.59e-06	0.480196	0.310734	0.188425	0.20565	0.179962	0.0386205
CEP128	1	0.00315602	1	0.697232	0.598672	0.693905	0.0929228	0.145863	0.118989
SRSF5	1	2.44e-06	1.31e-12	0.967182	0.982846	0.957912	0.0392128	0.00995808	0.0133653
SLC10A1	0.250249	1	5.39e-07	0.198339	0.248534	0.373142	0.123662	0.172669	0.0466964
SLC8A3	1	1.03e-08	6.63e-12	0.216851	0.305047	0.0455757	0.163867	0.166729	0.0240836
TCL1A	6.75e-10	1	0.00658732	0.471151	0.19753	0.138039	0.284989	0.140268	0.0298358
PAPLN	1	1	0.000553636	0.364669	0.366997	0.520817	0.296288	0.196151	0.0638481
ACIN1	1	1	5.44e-09	0.844284	0.832141	0.786224	0.0719921	0.0316579	0.0283908
APEX1	4.04e-25	0.000527311	0.00683952	0.976703	0.871323	0.846257	0.00703709	0.0639008	0.0836988
NFKBIA	0.261808	0.000385284	1	0.974966	0.994261	0.988447	0.0239765	0.00328093	0.00839246
EMC9	2.08e-08	0.000173248	1	0.621684	0.722408	0.69916	0.0851278	0.0488183	0.0681721
PROCR	0.0927708	1.29e-09	0.744948	0.513523	0.600682	0.517801	0.0761949	0.101037	0.079504
CD40	0.0124318	0.286687	4.6e-18	0.620302	0.666269	0.947392	0.165246	0.24374	0.0374679
SGK2	1	1	1	0.218203	0.23035	0.185074	0.109591	0.126364	0.0359551
NDRG3	7.05e-09	5.49e-27	2.31e-05	0.853588	0.67182	0.836446	0.0354527	0.078246	0.0753127
DOK5	1	0.665459	4.89e-07	0.188338	0.199321	0.0727204	0.116205	0.134857	0.0299185
NELFCD	0.000832147	0.0157998	1.67e-23	0.878872	0.863097	0.742712	0.0449648	0.0422696	0.0399966
SLCO4A1	1.37e-05	9.36e-09	1	0.44607	0.567667	0.50718	0.114179	0.102639	0.0666665
NTSR1	1	1	1	0.202896	0.191395	0.128971	0.133927	0.121119	0.0475075
SLC17A9	3.73e-08	1.06e-08	1	0.590042	0.440718	0.525429	0.105849	0.117549	0.0690282
EEF1A2	1.07e-19	3.92e-30	1	0.281015	0.770164	0.433763	0.127142	0.157815	0.0538125
CDC25B	9.82e-06	3.68e-05	1	0.772908	0.608114	0.646555	0.142184	0.0739556	0.0563407
RNF24	7.45e-20	0.000815825	0.886034	0.684372	0.839941	0.850352	0.0887017	0.0611247	0.0581692
TRIB3	1	1	1	0.520525	0.471609	0.504471	0.135744	0.173017	0.0687543
RASSF2	0.0576083	1	1.53e-05	0.972524	0.960744	0.919953	0.0109983	0.0255305	0.0564524
SEC23B	1	9.96e-10	1.29e-13	0.904557	0.919779	0.859855	0.029724	0.0334103	0.0304716
CCM2L	0.7604	0.0654526	6.48e-16	0.106764	0.162848	0.506689	0.106283	0.199731	0.0388796
PLCB4	0.768071	0.171782	5.77e-15	0.296217	0.259171	0.0201262	0.207823	0.168602	0.0182054
HCK	1	1.45e-05	1.15e-07	0.929778	0.938013	0.966313	0.0687819	0.0250032	0.0177631
KIF3B	1	0.000152947	0.111767	0.67679	0.733004	0.67043	0.0889374	0.0727273	0.0504471
MAPRE1	2.53e-06	0.994726	3.49e-23	0.97413	0.97025	0.939766	0.00807386	0.00857595	0.00976545
JAG1	0.000122213	1	6.7e-12	0.423518	0.518619	0.69397	0.154601	0.168627	0.0964699
E2F1	1	2.19e-05	0.251597	0.505503	0.552318	0.498858	0.0809491	0.120804	0.0439984
PXMP4	0.407259	8.58e-05	1	0.484268	0.387068	0.472685	0.0859673	0.126523	0.0625835
BPI	1	0.0237917	3.78e-12	0.261376	0.25719	0.484144	0.143771	0.117057	0.16005
ACTR5	7.57e-09	1	5.79e-16	0.69079	0.607397	0.476932	0.077519	0.0975517	0.0625202
PPP1R16B	0.000423518	4.13e-11	1	0.78939	0.662588	0.780676	0.0814925	0.0893459	0.138342
DHX35	6.62e-16	1	3.03e-09	0.682532	0.555348	0.49957	0.0646244	0.101938	0.0642544
SYNDIG1	1	0.336455	2.52e-13	0.116302	0.137681	0.292096	0.0773312	0.124148	0.0450579
APMAP	0.0467525	1.04e-05	1	0.880672	0.918328	0.894564	0.0473035	0.0231418	0.0371228
METTL4	1	4.39e-11	1.49e-06	0.582776	0.481444	0.629384	0.0997793	0.127841	0.0476702
CEP192	1.45e-09	1	2.55e-07	0.800127	0.728279	0.677295	0.0578457	0.0801443	0.0642668
ANKRD12	3.3e-08	3.84e-07	1	0.837844	0.914192	0.902544	0.0707004	0.0239775	0.0216095
RIOK3	4.81e-13	1.79e-23	0.812462	0.867592	0.93998	0.900915	0.0438143	0.0223634	0.0155107
MXRA5	1	1	1	0.237729	0.291706	0.262254	0.112066	0.131374	0.0460166
PSMD10	0.000283207	0.510804	1.85e-20	0.887672	0.865848	0.711521	0.0584668	0.0609631	0.0568201
RHOXF1	1	1	1	0.227391	0.159371	0.19704	0.191201	0.128531	0.0472052
NXT2	1	0.000891749	0.464627	0.722513	0.655452	0.747578	0.135205	0.10982	0.0606894
PRPS2	2.21e-15	1	2.95e-19	0.818232	0.745068	0.627012	0.0329034	0.0737614	0.0480042
AMMECR1	1	1	0.00603011	0.62715	0.647023	0.688388	0.0594828	0.0815536	0.0490806
SRPX	1	0.166092	1	0.262843	0.118877	0.15934	0.28176	0.104413	0.075621
LUZP4	1	0.0262781	1.96e-06	0.0593699	0.0773642	0.0168854	0.072372	0.083407	0.0172417
PLS3	4.23e-06	1	1.8e-16	0.540528	0.411035	0.132034	0.182462	0.196901	0.0966291
SMARCA1	0.881601	0.0489797	1	0.240716	0.390453	0.308643	0.157985	0.191019	0.195941
MTMR8	0.0705572	0.0113135	7.01e-20	0.355937	0.320453	0.0587955	0.127974	0.161464	0.0276679
ZC3H12B	1	0.0186468	0.000206614	0.190325	0.213968	0.0949526	0.15085	0.131768	0.0416494
PQBP1	3.47e-11	2.84e-13	1	0.754232	0.892632	0.857672	0.121119	0.0230767	0.0420541
TAZ	5.06e-06	1	6.96e-18	0.617094	0.672459	0.750426	0.115229	0.0459098	0.0336193
GATA1	0.000218584	1	5.23e-16	0.277804	0.337391	0.535865	0.105122	0.161311	0.0526042
GPR50	0.0302483	0.00935075	1	0.102125	0.212315	0.140696	0.071953	0.138768	0.0594511
RP2	4.3e-06	9.02e-29	2.74e-09	0.720242	0.904622	0.759345	0.171573	0.0263879	0.0402395
USP11	1	0.000360223	7.77e-05	0.688672	0.708876	0.644014	0.101313	0.0518554	0.0445096
PCYT1B	1	1	0.0149431	0.260475	0.262307	0.186753	0.127027	0.119502	0.0320182
BRS3	1	0.00402431	1.3e-11	0.0941144	0.106951	0.0234043	0.0816634	0.0866405	0.0208694
KLHL4	1	0.0182388	1.52e-12	0.0868601	0.0993751	0.00981093	0.0743901	0.103533	0.0102357
KLF8	0.00483021	8.42e-05	1	0.507271	0.339226	0.488555	0.133618	0.155895	0.230209
CENPI	6.92e-09	1	9.93e-05	0.379971	0.221219	0.136176	0.149852	0.142042	0.101422
BEX4	1	1.02e-06	1.34e-18	0.930144	0.921809	0.749623	0.0351669	0.0734145	0.123323
RUBCNL	1.88e-06	1	0.0315345	0.711535	0.502074	0.422603	0.224046	0.196847	0.241993
NDFIP2	0.00527984	0.0685018	2.43e-20	0.359082	0.423471	0.720867	0.166796	0.115291	0.125737
ACP5	4.9e-15	1	0.000381873	0.487588	0.804974	0.842049	0.205728	0.144848	0.176673
UGGT2	3.95e-13	1	0.226943	0.590843	0.421935	0.403126	0.131002	0.119876	0.065656
RGCC	1	0.000223316	0.462123	0.835568	0.936327	0.836084	0.139963	0.0714379	0.118466
VWA8	4.38e-18	3.34e-16	1	0.654551	0.298531	0.45441	0.113358	0.158673	0.141292
DHRS12	1	1	1	0.485253	0.474547	0.448239	0.0959313	0.10987	0.0454244
MEDAG	1	1	0.010654	0.224554	0.199489	0.103159	0.13564	0.132062	0.0356091
OLFM4	1	1	0.000398026	0.188705	0.1891	0.0976516	0.106636	0.119866	0.0282642
ZNF423	1	1	1	0.135945	0.137422	0.0774181	0.102772	0.115065	0.0350665
CCL22	3.24e-25	1	2.79e-18	0.310742	0.985069	0.998795	0.208519	0.0145611	0.00235503
PARD6A	1.02e-12	8.3e-15	1	0.527049	0.314471	0.446348	0.0980091	0.134968	0.0415367
NDRG4	8.23e-13	1	0.0101396	0.233134	0.422287	0.47134	0.135213	0.145353	0.0518186
SLC38A7	1	3.28e-08	3.68e-14	0.472216	0.383544	0.652536	0.132037	0.171624	0.101408
TANGO6	8.68e-06	5.75e-18	0.0154058	0.571978	0.357118	0.546615	0.129238	0.1413	0.0688572
SMPD3	1.66e-16	0.0127448	1	0.549323	0.215221	0.177979	0.205931	0.139231	0.053123
MLYCD	0.960846	1	1	0.484735	0.528502	0.532683	0.0895866	0.0985418	0.0465217
NECAB2	1	1	1	0.213856	0.204309	0.194934	0.133455	0.115888	0.0452808
COTL1	1	5.83e-12	2.5e-06	0.928013	0.915713	0.963448	0.08974	0.0417389	0.0254352
TSC2	1	1	0.268437	0.610075	0.648879	0.682688	0.127632	0.0589406	0.0426981
NME4	0.00176893	1.46e-11	1	0.852407	0.738659	0.829801	0.0921372	0.096517	0.0501929
HAGHL	0.0390072	1	4.69e-15	0.465246	0.488645	0.641222	0.0936809	0.136628	0.045423
SLC7A5	1	6.28e-08	4.04e-06	0.742334	0.825631	0.696137	0.156449	0.0870237	0.0719313
EEF2K	2.57e-07	4.28e-16	1	0.793774	0.618979	0.744239	0.0994345	0.110964	0.0713793
ZNF174	1	0.00245552	0.0992907	0.5288	0.555763	0.500591	0.0864453	0.0835656	0.0463268
CLUAP1	1	5.96e-11	3.91e-23	0.533941	0.488237	0.765131	0.0851231	0.121533	0.0809307
UBFD1	1	1.56e-05	3.76e-14	0.705014	0.715862	0.610374	0.0822065	0.0572494	0.0451113
EARS2	1.29e-10	0.000845398	1	0.646491	0.491248	0.537224	0.0874769	0.131965	0.0447294
GGA2	0.00830776	1.12e-10	1	0.869607	0.787624	0.857389	0.0679754	0.0675262	0.0417168
XYLT1	0.484533	0.111177	1	0.655058	0.746747	0.733921	0.148345	0.204487	0.0748118
IL21R	0.0142294	1	1.77e-09	0.456507	0.553079	0.674096	0.191311	0.099105	0.0964412
AQP9	8.23e-07	1	1	0.23507	0.497161	0.581843	0.241051	0.29132	0.245537
CORO2B	1	1	1	0.177229	0.191796	0.143199	0.110116	0.115205	0.0550214
HERC1	1.36e-24	0.00288156	0.0018769	0.891309	0.745894	0.723786	0.0247562	0.0662435	0.0790903
MTFMT	0.000496143	2.26e-19	4.66e-05	0.722133	0.528109	0.72436	0.0556454	0.150681	0.178671
AP3B2	0.00157076	1	4e-10	0.170566	0.238024	0.381652	0.0983745	0.149191	0.0629918
CD276	0.132241	3.92e-05	1.26e-24	0.348454	0.384416	0.898888	0.102225	0.202261	0.0694115
FAH	1	4.33e-06	1.27e-17	0.616199	0.607278	0.830046	0.148072	0.129758	0.074399
CEMIP	5.77e-12	0.000160807	1	0.101287	0.376742	0.286908	0.125729	0.252548	0.0372074
RPAP1	1	1.25e-10	3.35e-13	0.581686	0.482935	0.674416	0.0803071	0.139508	0.0424956
ZNF106	9.45e-22	1	1.54e-14	0.904758	0.810158	0.734654	0.028486	0.067171	0.0546863
CEP152	0.00393625	1	5.54e-12	0.631761	0.588443	0.46562	0.0874996	0.124861	0.0858959
ATP8B4	1	1	1	0.749322	0.830234	0.815386	0.285648	0.113247	0.117331
TJP1	1	1	1	0.277008	0.336172	0.375622	0.127333	0.139337	0.124738
BMF	6.63e-12	4.04e-09	1	0.639153	0.807671	0.763081	0.145669	0.0573144	0.0754396
VPS18	1	1	0.151114	0.643349	0.69392	0.723814	0.161189	0.0620288	0.0351264
OIP5	0.360501	1	0.00272457	0.414569	0.291489	0.205885	0.225009	0.120949	0.0804698
PDGFRL	0.459775	3.93e-07	1	0.396577	0.625223	0.441562	0.177026	0.203889	0.276522
FZD3	7.35e-07	1	1	0.581193	0.341133	0.344751	0.219085	0.162149	0.177676
RIPK2	1	0.316511	0.85072	0.846018	0.904696	0.8303	0.11638	0.0424541	0.0961097
NBN	1	0.00029095	7.23e-07	0.795026	0.803303	0.881947	0.147437	0.0649811	0.0465648
SFRP1	1	1	1	0.255633	0.275194	0.277881	0.108397	0.12337	0.0322169
LAPTM4B	1	1	1	0.654621	0.724305	0.650631	0.151602	0.102851	0.137777
PLAT	0.00614639	1	1.37e-05	0.294834	0.398191	0.54951	0.146601	0.230566	0.148307
RAB2A	1.51e-15	0.00105785	1	0.794748	0.8631	0.860317	0.0449309	0.0245733	0.0197988
ZC2HC1A	1	1	0.000107428	0.54191	0.527952	0.454329	0.114571	0.0989222	0.0820725
IL7	1	1	1	0.386871	0.346933	0.391557	0.103176	0.165435	0.0984502
SNX16	1	1.01e-16	1.18e-11	0.470355	0.644313	0.332689	0.157742	0.168232	0.134906
TSTA3	1	0.0355819	0.129308	0.656569	0.644983	0.707521	0.138061	0.0643594	0.0750173
SQLE	5.1e-06	3.96e-23	1.56e-05	0.836782	0.937853	0.84423	0.0814603	0.0276044	0.0688798
LEPROTL1	1	2.28e-07	0.00455957	0.848816	0.800915	0.860345	0.046271	0.0572586	0.0444963
TNFRSF10A	1	1	1	0.519736	0.481747	0.431818	0.129982	0.144177	0.0908836
NEFM	0.000310108	1	5.85e-05	0.192996	0.264342	0.353053	0.0870728	0.143428	0.05957
TUSC3	1	1	1	0.0881629	0.10805	0.0875769	0.0690545	0.0882757	0.0308311
MCM4	0.000592786	1	1	0.700045	0.554586	0.534997	0.186145	0.197895	0.0953139
BNIP3L	2.56e-05	4.49e-05	1	0.850233	0.942348	0.929292	0.0982544	0.0428483	0.0239919
KCNN4	7.46e-11	2.21e-08	1	0.454658	0.684941	0.625158	0.188326	0.0923414	0.0997589
CLASRP	1	1.04e-07	5.06e-12	0.694951	0.729032	0.596615	0.0909667	0.0498537	0.0815097
LIN7B	1	3.36e-10	1.71e-07	0.447943	0.322124	0.533535	0.171559	0.162114	0.0613085
PIH1D1	0.497358	1	1.05e-09	0.709702	0.756455	0.834842	0.110115	0.0634345	0.0473104
SLC17A7	1	1	1	0.229282	0.173792	0.183396	0.0991663	0.116548	0.0503038
RNASEH2A	2.37e-06	9.44e-19	0.0149421	0.66761	0.463901	0.636968	0.088988	0.144243	0.0557647
KLC3	0.00964835	1	2.45e-14	0.31168	0.355518	0.54505	0.130202	0.16253	0.038726
CD37	1	1	1	0.802728	0.830757	0.781138	0.19459	0.0816405	0.115183
RETN	1	3.05e-05	2.67e-15	0.477245	0.429849	0.684178	0.197386	0.17556	0.0924812
FCER2	1	8.47e-08	6.85e-22	0.24277	0.192229	0.772703	0.202753	0.194023	0.165737
MED25	1.12e-18	5.41e-25	1	0.637906	0.840379	0.761675	0.113925	0.044184	0.0382852
CCDC61	1	1	2.03e-11	0.460777	0.482723	0.626844	0.140036	0.13893	0.0533901
IL27RA	1	1.04e-06	2.25e-09	0.762004	0.806903	0.674801	0.0953945	0.0876681	0.0777891
ASF1B	1	2.47e-08	0.00103927	0.512886	0.30582	0.491307	0.312606	0.150802	0.0744309
AKAP8	1	1	1	0.789646	0.792611	0.794683	0.0422963	0.0462613	0.0377842
EPHX3	1	8.16e-08	3.31e-08	0.25698	0.354045	0.154229	0.150335	0.155686	0.0444887
AURKC	0.00566107	1	3.83e-13	0.287454	0.326015	0.469411	0.111684	0.134344	0.0440594
CCNE1	4.4e-06	0.000546825	1	0.536837	0.385823	0.445269	0.136629	0.129362	0.0855486
FBL	1	1	0.00637658	0.960425	0.956802	0.925379	0.0150857	0.0142394	0.0423131
CLC	1	0.000185537	2.2e-13	0.384097	0.33248	0.732046	0.244315	0.151098	0.223807
GPI	0.0760015	1	1.11e-06	0.867688	0.895628	0.938933	0.0692205	0.0584932	0.0508845
EBI3	2.43e-12	1	0.000301566	0.408069	0.716826	0.844104	0.223479	0.247111	0.158429
PRKD2	1	1	1	0.510227	0.503189	0.50233	0.0998049	0.0949145	0.0493159
HNRNPUL1	1	3.39e-10	1.75e-13	0.93201	0.954711	0.889017	0.044172	0.028743	0.0309537
DENND3	1	1	1.49e-05	0.674948	0.639213	0.507117	0.222843	0.198025	0.140515
CEACAM4	1	1	1	0.410425	0.401061	0.456208	0.134161	0.123639	0.0385727
NKG7	0.00165571	1	1	0.628144	0.723607	0.738598	0.144992	0.170346	0.107042
CEACAM5	0.174484	0.731673	8.1e-15	0.184288	0.177316	0.0430098	0.103832	0.130634	0.0208479
CRX	1	1	1	0.180484	0.198962	0.162875	0.126233	0.113472	0.0376839
PTPRS	1	1	2.26e-08	0.328907	0.315928	0.198586	0.103894	0.139705	0.0351257
GRWD1	0.505257	1	2.25e-13	0.734963	0.711895	0.611476	0.0876694	0.0754795	0.0416145
CLEC11A	1	1	1	0.42915	0.459072	0.457789	0.150275	0.100229	0.0323629
CARD8	4.52e-10	9.54e-19	1	0.808404	0.651439	0.76874	0.047786	0.115489	0.0800004
LIG1	6.98e-13	2.01e-09	1	0.609548	0.419808	0.487861	0.128293	0.107841	0.0413949
ZNF175	0.00701507	1	1	0.664902	0.519307	0.550561	0.154634	0.159561	0.086009
PLPPR2	0.00091467	6.73e-07	1	0.396037	0.531447	0.468099	0.149634	0.133799	0.0394644
RASIP1	0.142169	0.00730483	1	0.282794	0.42614	0.332469	0.12989	0.195296	0.0417019
BCAT2	1	1	1	0.684059	0.627575	0.666146	0.125383	0.0839126	0.0821329
LILRB5	1	1	1	0.372633	0.410046	0.50325	0.119956	0.125971	0.151427
KLF1	0.0001	1	8.58e-16	0.262679	0.338936	0.55181	0.132161	0.168773	0.0447287
COMP	1	1	0.859455	0.185273	0.187979	0.235226	0.0928848	0.113819	0.051125
UPK1A	1	0.0502414	0.0320955	0.19659	0.244869	0.121493	0.132748	0.142768	0.0358298
ATP4A	1	1	1	0.172532	0.236773	0.203253	0.100075	0.131679	0.0509881
PBX4	0.00359797	1	5.98e-10	0.31719	0.390661	0.564789	0.128397	0.202421	0.0599894
CDK6	1	1	8.78e-05	0.774384	0.753258	0.677131	0.0642225	0.134891	0.0898014
TFPI2	0.00292619	1	5.06e-12	0.147652	0.266809	0.610741	0.121225	0.256591	0.265747
PON2	1.23e-15	0.147788	0.436176	0.938718	0.851196	0.852477	0.0293476	0.0913889	0.0623355
ITGB8	2.76e-08	1	3.65e-06	0.134248	0.384212	0.605751	0.15572	0.319603	0.29124
WDR91	0.00187691	6.78e-12	0.796208	0.633928	0.76943	0.651551	0.108784	0.0999871	0.106023
CBLL1	1.18e-07	1.55e-19	0.0487234	0.778283	0.877777	0.821823	0.0845659	0.0287338	0.0348568
ZC3HAV1	8.78e-05	1	5.37e-12	0.927639	0.899094	0.841083	0.0400655	0.0543143	0.0411582
HOXA2	0.429365	1	1	0.250517	0.346041	0.335337	0.157254	0.124938	0.0633313
TSPAN12	0.0570028	0.398031	2.02e-16	0.235395	0.215638	0.0514899	0.105201	0.135101	0.0212302
CPED1	3.59e-19	1	9.77e-12	0.688014	0.326137	0.15648	0.168803	0.177745	0.103372
HIBADH	0.0917277	1	1	0.75125	0.655916	0.643048	0.0884275	0.15067	0.148313
GARS	1	1.41e-09	1.96e-22	0.930485	0.940619	0.859266	0.0274426	0.0240851	0.028904
EPHB6	3.21e-07	1	1	0.491564	0.36836	0.383436	0.120451	0.154977	0.039649
CCL24	5.51e-17	1	0.0011188	0.221474	0.565815	0.664122	0.115519	0.237106	0.177572
NUDT1	2.9e-08	1.2e-08	1	0.858626	0.752041	0.799682	0.130554	0.0579688	0.0468801
PTPRZ1	1	1	0.0293561	0.0985202	0.109033	0.0415832	0.0860468	0.0906026	0.0178623
TFR2	1	0.0808607	0.433899	0.342455	0.268067	0.36744	0.14885	0.135072	0.0548035
PPP1R17	1	1	7.99e-08	0.122588	0.158924	0.267034	0.0826001	0.139368	0.0458702
AGFG2	0.0392378	1	7.55e-12	0.451805	0.465869	0.615567	0.102416	0.15817	0.0543304
CLDN15	0.524084	5.77e-22	2.35e-11	0.651205	0.80472	0.582524	0.121065	0.0846904	0.081744
CEP41	2.56e-06	1	1.45e-11	0.497523	0.398167	0.241612	0.074485	0.151079	0.101429
ACTR3C	1	1	4.59e-09	0.298014	0.345947	0.508394	0.115947	0.227038	0.119643
GIMAP2	0.0451694	5.14e-15	0.000330152	0.623928	0.394028	0.657986	0.148116	0.157121	0.188075
BLVRA	2.42e-13	1	6.61e-07	0.805752	0.90587	0.944132	0.0911218	0.0604024	0.0349458
SLC1A1	1	1	1	0.112697	0.086419	0.0708455	0.0738699	0.0895695	0.0301258
FSD1L	3.32e-07	1.16e-06	1	0.303662	0.54236	0.460189	0.176988	0.144226	0.163257
MEGF9	1	1	1	0.693851	0.68122	0.668945	0.159424	0.130002	0.0760009
CORO2A	1	1	1	0.374938	0.383548	0.420532	0.080457	0.107879	0.1008
OGN	1	9.27e-07	0.0033516	0.196531	0.315031	0.145175	0.129484	0.162565	0.0844503
ECM2	1	1	1	0.202046	0.177852	0.195229	0.0969231	0.117186	0.0627967
SUSD1	7.38e-05	0.346021	1	0.872972	0.812315	0.817011	0.05708	0.0487681	0.0627288
TNFSF8	0.0981829	1	0.0906959	0.523257	0.572841	0.64707	0.190049	0.118629	0.114013
DOCK8	9.03e-11	1	1	0.933247	0.876287	0.880508	0.0326319	0.0705788	0.0352431
ELAVL2	1	1	1	0.0969512	0.0987186	0.0651416	0.0794197	0.0773809	0.0257505
NCS1	3.08e-05	1.32e-22	5.64e-06	0.370002	0.645038	0.381006	0.10531	0.139755	0.0898327
FUBP3	1	2e-15	8.2e-18	0.838477	0.869108	0.78479	0.0365082	0.03209	0.0270661
TYRP1	1	0.00553574	1	0.0512097	0.0703778	0.0274108	0.0813786	0.065849	0.0169605
MPDZ	1	1.52e-05	1.63e-05	0.170092	0.257105	0.0931478	0.109907	0.151638	0.0571885
DDX58	1	1	1	0.631824	0.686804	0.71545	0.178928	0.196461	0.225772
EDF1	5.76e-18	1	7.25e-16	0.9518	0.985675	0.991973	0.0530362	0.00455969	0.00332812
PIP5K1B	0.250239	1	0.127166	0.331869	0.26854	0.19624	0.130612	0.142836	0.0932425
APBA1	1	0.00776093	9.71e-05	0.316303	0.249684	0.380347	0.18542	0.129883	0.0588809
RASSF4	1	0.000143722	2.3e-10	0.770459	0.73684	0.930357	0.230712	0.156671	0.0363173
CXCL12	1	1.82e-07	2.48e-10	0.236786	0.294365	0.147117	0.118184	0.116846	0.0331325
TRDMT1	1.12e-17	0.00657729	1	0.539634	0.321964	0.323238	0.115274	0.109553	0.0593453
CDH23	6.45e-07	1	4.44e-21	0.631574	0.5395	0.302719	0.133222	0.115054	0.036625
KAZALD1	0.199079	1	1.93e-09	0.299138	0.327521	0.47979	0.127698	0.163323	0.040807
ANKRD26	9.45e-06	0.403639	1	0.495046	0.380992	0.410513	0.109338	0.123358	0.0755027
EDRF1	0.85497	0.0368915	2.36e-16	0.748056	0.725837	0.648254	0.081341	0.0523937	0.0330979
SH3PXD2A	1	1	1	0.584598	0.489806	0.577631	0.145925	0.15285	0.11197
STN1	4.87e-08	1	0.000291252	0.75316	0.678561	0.637533	0.0933046	0.0737511	0.0566306
MAP3K8	0.980457	1	1	0.849161	0.80015	0.800984	0.0795969	0.0874068	0.067121
DNAJC12	0.00476895	1	0.00191448	0.433591	0.333484	0.249894	0.166932	0.135859	0.095586
CRYBA1	0.00015461	1	5.13e-05	0.1897	0.283847	0.366675	0.104317	0.161101	0.0542355
GIT1	1	0.00195123	1.93e-06	0.665632	0.625621	0.714619	0.104432	0.0918688	0.0414742
CASC3	1	1	1	0.787734	0.849333	0.868577	0.162813	0.0367978	0.0404927
MTMR4	1	1	1	0.852526	0.832397	0.814489	0.0614478	0.055909	0.0893029
P2RX1	1	0.00150341	3.72e-11	0.617007	0.636422	0.444686	0.1628	0.108261	0.11624
KPNB1	1	1.3e-13	1.82e-10	0.95074	0.971936	0.934027	0.032757	0.0233148	0.0205828
RECQL5	2.35e-09	1	0.645059	0.499465	0.371316	0.356836	0.152047	0.107631	0.0552218
PIGL	1	1	0.0896645	0.505767	0.480764	0.43904	0.0785192	0.0910561	0.0529498
RASD1	1	0.00301596	0.0102662	0.495972	0.363186	0.541182	0.270923	0.219266	0.0637307
NUP88	8.82e-10	1	6.75e-20	0.899871	0.868781	0.780755	0.032922	0.0323512	0.0504586
BLMH	1	6.27e-07	1.64e-06	0.700666	0.746875	0.661525	0.0988706	0.0447032	0.0639917
CPD	7.74e-06	2.48e-06	1	0.672975	0.771674	0.718866	0.0788796	0.066	0.0886753
B9D1	1	0.259534	4.52e-10	0.352761	0.330442	0.480103	0.0889389	0.153841	0.0380652
CCL7	1	0.166094	2.74e-13	0.125686	0.111785	0.519339	0.140652	0.101931	0.335269
CCL2	1	5.2e-06	1.79e-18	0.420378	0.370521	0.920462	0.367882	0.293597	0.143131
CCL8	1	1	7.71e-05	0.3731	0.35939	0.695058	0.347779	0.243343	0.328658
CCL1	1.83e-08	1	2.53e-17	0.245002	0.402129	0.770323	0.100895	0.235558	0.171335
COL1A1	9.89e-06	1	2.85e-14	0.322507	0.411288	0.596916	0.122985	0.168603	0.047518
VAT1	3.29e-07	1	5.98e-19	0.590241	0.65386	0.818136	0.0888295	0.0682303	0.0833281
SLC16A6	7.88e-05	1	1	0.556451	0.72538	0.718518	0.174868	0.151589	0.14014
FAM20A	0.0730286	1	1.58e-05	0.275904	0.327903	0.482356	0.191916	0.178065	0.156641
MMD	1	1	1	0.807312	0.783764	0.796469	0.0889118	0.0776092	0.0846145
RCVRN	1	1	4.3e-05	0.311526	0.336283	0.171978	0.175488	0.180277	0.0558716
SLC9A3R1	1	1	1	0.810805	0.759623	0.773228	0.0900259	0.0915414	0.043299
MYH3	1.77e-11	1	6.17e-09	0.481847	0.316258	0.217549	0.137553	0.138837	0.051283
TMEM97	1	0.0163169	0.00527909	0.869086	0.898954	0.790471	0.0900351	0.0913524	0.128599
CDR2L	0.204603	1	0.106261	0.213485	0.289503	0.352367	0.143317	0.142094	0.0795736
GABRA4	1	1.79e-05	7.4e-10	0.0896222	0.149215	0.0364466	0.0628579	0.123587	0.0182522
NMU	0.0891519	1	1.65e-08	0.13368	0.127839	0.0302406	0.0755826	0.125184	0.0244851
LAMTOR3	1.07e-05	2.9e-17	0.0336456	0.840401	0.931338	0.886981	0.0825544	0.0271502	0.0281465
PF4V1	1	1	1	0.127005	0.17552	0.178203	0.0743117	0.107745	0.0286448
MANBA	1	1	1	0.859371	0.844564	0.852047	0.0601068	0.0788818	0.0486608
NDUFC1	5.82e-06	1	7.49e-16	0.762759	0.852461	0.942367	0.12857	0.0592195	0.0171451
TBC1D9	1	0.0413393	5.39e-13	0.86134	0.847715	0.716966	0.0722042	0.0891849	0.101187
INPP4B	1.1e-06	1	1.4e-15	0.334263	0.229274	0.0414618	0.143059	0.150633	0.0543195
KLHL2	1	1	1	0.654974	0.743777	0.723263	0.155646	0.0653612	0.0398454
WFS1	0.0654785	1.63e-10	0.27285	0.297293	0.157289	0.277076	0.149932	0.106734	0.0685075
GRPEL1	1	4.08e-05	0.000450486	0.838033	0.860844	0.808232	0.0483012	0.0400531	0.0610917
CLCN3	1	4.91e-07	3.84e-15	0.738628	0.748931	0.64937	0.0680299	0.047211	0.0519805
AADAT	0.00302228	1	5.06e-15	0.317167	0.219034	0.0367524	0.17383	0.149424	0.0201812
SLC2A9	4.48e-20	3.36e-10	1	0.618109	0.345234	0.394807	0.119598	0.10758	0.0780343
NEIL3	0.0730286	1	1	0.376735	0.243881	0.269383	0.215406	0.133589	0.0919345
TBC1D19	1.9e-05	0.142133	1	0.421354	0.260792	0.292399	0.165937	0.142634	0.0889544
CLNK	2.77e-06	2.82e-08	1	0.541268	0.276359	0.424795	0.208662	0.242857	0.261347
STIM2	1	2.04e-12	2.92e-13	0.736163	0.666933	0.812044	0.0745347	0.0989786	0.048968
BST1	6.89e-07	6.31e-24	3.18e-05	0.543474	0.224585	0.524532	0.162863	0.158092	0.0907083
SNX25	1	1	1	0.432815	0.445704	0.484256	0.142463	0.1115	0.0900365
FAM149A	0.499998	1	2.82e-06	0.330777	0.274899	0.139368	0.169788	0.173373	0.052946
CRYAB	1	0.399888	1.59e-06	0.171544	0.219091	0.0727601	0.0978075	0.165088	0.0561553
HTATIP2	1.12e-10	1.03e-20	0.859398	0.727764	0.875729	0.768839	0.0810866	0.0393365	0.113481
CTSC	0.139775	4.51e-30	2.5e-17	0.936953	0.782701	0.975335	0.0494935	0.0473699	0.0266434
CCDC34	7.85e-12	1	3.82e-05	0.493353	0.165906	0.0767013	0.276581	0.130098	0.0517002
ZBTB16	6.62e-09	8.58e-19	0.722398	0.300296	0.485909	0.374548	0.116068	0.0916585	0.0461927
FNBP4	0.0193984	1	1.05e-12	0.94271	0.93742	0.888732	0.0269964	0.0134993	0.0399249
SC5D	0.000978321	2.73e-32	3.08e-15	0.709884	0.891142	0.637703	0.0686455	0.0397364	0.0932986
CRTAM	1	1	1	0.278283	0.295113	0.180823	0.187525	0.188412	0.117808
VWA5A	1	8.47e-05	0.0809416	0.520894	0.411865	0.591656	0.141415	0.126978	0.216809
MS4A4A	8.23e-06	3.85e-08	1	0.60358	0.266575	0.482211	0.201528	0.188159	0.355571
HPX	1	0.00227932	0.031345	0.233415	0.30072	0.210298	0.085398	0.123396	0.0409039
TRIM3	1	0.00233217	1	0.438242	0.508377	0.482407	0.11329	0.109763	0.0451247
CEP164	0.450128	1	1	0.677769	0.643151	0.649394	0.0922724	0.0449296	0.0588721
PDHX	0.287882	1	5.12e-11	0.732464	0.768536	0.819135	0.0810099	0.0416838	0.0317741
SLC1A2	1	1	0.037878	0.274741	0.336502	0.46123	0.180282	0.216402	0.169445
CD5	1	1.98e-21	1.21e-15	0.585935	0.816847	0.449495	0.221478	0.121456	0.107046
SLC22A18	1	2.76e-16	8.97e-16	0.606052	0.404455	0.696263	0.0688129	0.189576	0.0309412
SLC35F2	1	1e-13	4.4e-23	0.704145	0.724519	0.148999	0.105735	0.217656	0.0622067
EXPH5	0.0117614	1	2.19e-06	0.303149	0.216177	0.109144	0.155419	0.13479	0.0618491
HPS5	1	1	1	0.869196	0.873851	0.854223	0.0575884	0.0861062	0.0684132
VWF	1.02e-06	1.6e-08	1	0.087236	0.284252	0.131334	0.0755666	0.188219	0.0341056
P3H3	3.79e-05	1	5.72e-05	0.288701	0.357812	0.445171	0.0976614	0.147035	0.0344192
PPFIBP1	0.0107877	1	3.09e-09	0.318036	0.38413	0.611303	0.119945	0.148929	0.196513
CD69	1	1	0.0175074	0.724871	0.703482	0.550217	0.293897	0.237387	0.231582
CAPRIN2	8.31e-13	1	6.1e-11	0.663487	0.500947	0.367128	0.104216	0.135985	0.101252
SLC11A2	1	1	1	0.798605	0.792271	0.81324	0.0798822	0.0881676	0.0894635
MLEC	0.000168297	1	1	0.905781	0.856149	0.834181	0.0423552	0.0563539	0.088866
MVK	1	1	1	0.407859	0.43162	0.429131	0.129919	0.163506	0.0744387
IL23A	1.94e-06	1	0.000849382	0.359292	0.522254	0.60012	0.163581	0.240014	0.073162
LIN7A	1	7.22e-05	4.62e-16	0.158866	0.14371	0.437151	0.0997631	0.0925354	0.197221
TNS2	1	1	0.872665	0.294956	0.312301	0.379171	0.112205	0.129752	0.0344087
GLI1	1	0.0155492	0.569606	0.263074	0.207746	0.292084	0.126222	0.116034	0.0456851
PPM1H	0.00324544	1	1	0.57449	0.392441	0.426787	0.221658	0.190724	0.0749483
TRPV4	1	1	0.1375	0.34451	0.339538	0.434506	0.108482	0.134074	0.0898294
RAD51AP1	6.58e-15	1.15e-07	1	0.670428	0.294236	0.376868	0.2003	0.153959	0.187075
CUX2	1	9.14e-05	0.0012041	0.400646	0.242207	0.392068	0.276695	0.15124	0.0345614
DUSP16	6.38e-06	1	3.02e-19	0.515144	0.581605	0.759018	0.115969	0.097558	0.0785154
OAS3	1	1	1	0.778407	0.826126	0.728946	0.187404	0.13938	0.222006
ART4	1	1.88e-08	9.8e-14	0.206865	0.284229	0.061079	0.110476	0.15335	0.033017
ARHGDIB	5.19e-11	1	1	0.993822	0.960305	0.974336	0.00660329	0.0804798	0.0275679
GTF2H3	1	1	0.00201734	0.640206	0.646892	0.599709	0.0953452	0.0634975	0.0408653
EIF2B1	3.93e-12	0.718444	1	0.882194	0.841819	0.833093	0.0292006	0.0247419	0.0359066
SLC38A1	0.0271679	1	0.00300216	0.930278	0.914309	0.690104	0.0640115	0.0406412	0.242388
ENDOU	1	1	1	0.181357	0.21695	0.150993	0.123014	0.134162	0.0595071
VDR	0.070964	0.0871636	8.11e-18	0.646097	0.67906	0.849353	0.145159	0.0961748	0.0621674
COPZ1	1	1.1e-07	9.21e-12	0.85582	0.851285	0.922895	0.0902836	0.043629	0.0341002
MRPL51	0.00191336	0.210305	5.88e-20	0.902829	0.935518	0.987551	0.0732794	0.0333091	0.00590373
ACRBP	6.3e-08	1	1	0.541006	0.404743	0.411702	0.163508	0.14286	0.0529941
ING4	1.3e-06	1	0.44079	0.642378	0.722356	0.742987	0.0828435	0.0534592	0.0476049
SPSB2	9.07e-07	1	1.29e-05	0.584002	0.662682	0.71214	0.112848	0.0850182	0.0315812
ENO2	2.72e-13	1.74e-09	1	0.19022	0.570788	0.4054	0.125533	0.277125	0.115219
PTPN6	1.33e-07	0.542169	1	0.944347	0.871813	0.886794	0.0458965	0.116201	0.0733706
APOBEC1	1	1	0.235742	0.170748	0.149059	0.0912285	0.0936321	0.107328	0.0298132
GOLT1B	0.000485914	1	5.71e-07	0.701245	0.781748	0.828673	0.129308	0.0541284	0.0359424
PRKAB1	0.0791063	1	1.7e-06	0.714897	0.745973	0.798892	0.0727141	0.0623992	0.0418712
CMAS	1	1	1	0.804365	0.804421	0.812107	0.0877156	0.0401349	0.0341804
HCFC2	1	1	0.658476	0.636417	0.581377	0.562916	0.0919574	0.10506	0.0601854
FRK	1	1	1	0.18404	0.215111	0.239768	0.124529	0.130085	0.228105
MAK	1	1	1	0.269621	0.322664	0.332467	0.114182	0.173507	0.0744518
PAK1IP1	1	0.00207886	3.19e-12	0.781836	0.780187	0.630657	0.0901893	0.0606918	0.116118
NEDD9	5.96e-23	1	9.4e-08	0.768806	0.373659	0.28052	0.128414	0.137826	0.147042
TPD52L1	1	0.360919	3.21e-13	0.233487	0.232759	0.0431919	0.133126	0.160519	0.0266873
SASH1	1	1	1	0.27066	0.34063	0.426815	0.155353	0.147409	0.182165
UST	0.464599	1	0.0658512	0.648838	0.574697	0.521427	0.0948068	0.158118	0.125575
FBXO5	1	0.738276	1	0.689223	0.693907	0.639826	0.131611	0.0552025	0.0907272
FANCE	0.000271619	1	5.27e-12	0.591766	0.510986	0.384653	0.153322	0.114368	0.0434131
RHAG	1	1	1	0.179454	0.143114	0.145149	0.162917	0.10113	0.0425628
STK38	1	2.96e-07	1.4e-15	0.866922	0.888797	0.77899	0.0628699	0.0406619	0.0688935
PHACTR1	1	1	0.00277787	0.764115	0.768336	0.701589	0.13445	0.0688265	0.0606234
ICK	0.114957	1	4.05e-14	0.687858	0.669112	0.554329	0.0456495	0.0615134	0.0814376
CD83	9.49e-12	1.01e-16	1	0.935942	0.995272	0.974041	0.0818808	0.00329664	0.0400266
SAYSD1	1	1	1	0.606905	0.603436	0.599011	0.080011	0.0796436	0.0527416
CAP2	1	1	1	0.134528	0.172781	0.118263	0.0931145	0.114468	0.0341618
TREML2	1	2.39e-14	1.5e-13	0.546624	0.351795	0.717993	0.167612	0.205016	0.0939305
TSPO2	0.529591	1	1	0.249602	0.30689	0.348503	0.118781	0.128243	0.0385376
GPR63	1	5.41e-09	3.66e-09	0.208374	0.332151	0.0855339	0.144216	0.177404	0.0530595
COL9A1	1	0.000612817	1	0.212303	0.303261	0.197061	0.132007	0.129363	0.0360635
ALDH5A1	6.24e-06	1	0.287945	0.505456	0.314629	0.269817	0.226561	0.14636	0.0522058
CRYBG1	1	2.54e-10	2.07e-11	0.774314	0.721503	0.861433	0.103047	0.0807797	0.0326103
VNN1	1	0.00339771	2.43e-10	0.393611	0.436671	0.152223	0.18372	0.229476	0.197082
C6orf62	2.05e-09	1	5.68e-11	0.949304	0.969249	0.978982	0.0234072	0.00962925	0.00640051
SOBP	1	1	0.895115	0.253681	0.21403	0.304954	0.149248	0.128932	0.0793118
SNX3	2.45e-11	1	0.0296541	0.991328	0.979545	0.973551	0.00576071	0.0110029	0.0157462
TRIM38	1	0.00059108	7.7e-09	0.823455	0.846982	0.782352	0.0857808	0.0461606	0.0371529
FIG4	1.3e-15	1.46e-06	1	0.855306	0.729379	0.752854	0.0534333	0.0830209	0.0975316
ARFGEF3	1	1	1	0.177542	0.251315	0.1956	0.115861	0.146418	0.0278525
SLC16A10	5.36e-19	1.4e-20	1	0.196412	0.784529	0.507103	0.199998	0.192288	0.172909
ADGRG6	5.38e-11	1	0.000297425	0.613865	0.344528	0.232572	0.221871	0.178423	0.192103
SLC22A2	1	1	0.00180422	0.147983	0.161933	0.0855526	0.0969405	0.0956185	0.0337314
PHF1	1.37e-11	0.432691	1	0.583005	0.721766	0.726756	0.146174	0.0502622	0.0462239
PDE10A	0.0110554	1	4.07e-13	0.200218	0.178557	0.0237171	0.118463	0.146253	0.0157317
TFEB	5.17e-05	0.000179852	1	0.568165	0.431006	0.506811	0.178296	0.123547	0.0345934
SMOC2	1	0.267032	2.57e-08	0.175621	0.195737	0.0704556	0.107838	0.130696	0.0252821
BYSL	0.00580582	1	5.55e-06	0.658287	0.587396	0.518102	0.117056	0.133228	0.0644883
MRPL2	1	1	1	0.634063	0.623527	0.653311	0.12341	0.0833231	0.0522883
VEGFA	1.29e-06	2.21e-12	1	0.470072	0.831269	0.683874	0.290166	0.118581	0.0885574
TTK	0.139818	1	0.000656544	0.427034	0.269748	0.12361	0.30155	0.168709	0.122338
ENPP5	1	0.00885305	1.84e-06	0.132202	0.179282	0.0632457	0.0870964	0.135313	0.0340231
CEP72	1	1	1	0.412017	0.347636	0.407118	0.170271	0.128435	0.0366049
SEMA5A	1	1	1	0.285192	0.24515	0.185308	0.218014	0.123208	0.0392437
C7	1	0.038453	2.91e-05	0.0995965	0.109457	0.0330938	0.0968205	0.0908764	0.0127417
KIF20A	0.00130436	1	1	0.412895	0.183979	0.145656	0.311744	0.143409	0.126493
NNT	8.2e-10	0.000151062	1	0.855708	0.756323	0.779644	0.0570245	0.0672152	0.0688535
HMGCR	1	2.41e-20	1.04e-14	0.861517	0.934522	0.799698	0.0680844	0.0224583	0.0712919
COL4A3BP	1	4.67e-07	1.56e-19	0.830417	0.857128	0.725612	0.103394	0.0383019	0.0558839
HAND1	1	1	0.000902449	0.172345	0.16688	0.25323	0.140534	0.138041	0.0447562
PCDHB5	0.000198021	1	1.23e-11	0.0520012	0.0996007	0.208163	0.0680364	0.102333	0.0459313
PCDHB7	1	1	1	0.0904697	0.0932786	0.0485947	0.0794201	0.0803588	0.0189555
RNF130	1	1	1	0.899257	0.868155	0.801839	0.108259	0.150052	0.18687
THG1L	1	1.29e-07	8.66e-13	0.665572	0.62143	0.765964	0.0723433	0.118321	0.0445351
CNOT6	0.140575	9.43e-05	1	0.749378	0.806553	0.776588	0.0669709	0.0375694	0.0355897
IL12B	1	1	2.9e-08	0.155518	0.15895	0.35812	0.11848	0.121705	0.239935
CCNG1	0.644987	0.00851892	5.11e-18	0.913726	0.903801	0.816798	0.0278383	0.0387512	0.0496255
POLR3G	1.91e-05	9.5e-06	1	0.446554	0.290598	0.38141	0.114083	0.14128	0.061019
LMNB1	3.35e-09	1.06e-09	1	0.68149	0.891154	0.771514	0.136601	0.0663193	0.168519
GOLPH3	2.96e-07	1	1.01e-11	0.911538	0.88936	0.868022	0.028626	0.0164015	0.0155885
FAM172A	7.05e-13	1	0.0459647	0.773118	0.645163	0.628053	0.0692956	0.119763	0.0894589
TARS	0.00555316	1.44e-12	0.127146	0.834804	0.886361	0.843581	0.045431	0.0323451	0.0322952
ST8SIA4	1.84e-21	1	1.06e-05	0.725205	0.897489	0.919238	0.100006	0.043796	0.0450952
LIFR	1	3.9e-05	3.01e-15	0.144292	0.174066	0.0147	0.109044	0.137434	0.0164673
TRIM23	1.95e-07	4.22e-29	4.79e-08	0.441499	0.649442	0.455968	0.108496	0.066036	0.0606956
TTC33	8.1e-07	1.1e-22	0.000162469	0.395388	0.603512	0.469274	0.178513	0.0635927	0.0617238
DPYSL3	3.19e-06	4.31e-07	1	0.182637	0.402522	0.241351	0.146944	0.207625	0.0519058
PDGFRB	1	0.0467707	1	0.276543	0.201202	0.329563	0.173418	0.157358	0.0383712
ATP6V0E1	0.39103	0.184751	1.63e-15	0.985001	0.987097	0.997913	0.0107257	0.00714502	0.000536501
BNIP1	1.88e-06	1	0.324005	0.612275	0.527876	0.506909	0.0697679	0.110767	0.0785749
STC2	0.409401	0.899096	7.28e-14	0.219184	0.215855	0.0532059	0.0929752	0.148326	0.0238879
BCL6	1	1	1	0.93243	0.940467	0.936535	0.070942	0.0712757	0.0423589
ARL6	1	1	1	0.251533	0.195025	0.229345	0.105531	0.123207	0.0851515
RBP1	1.49e-05	1	4.49e-18	0.190872	0.263573	0.557887	0.100209	0.136881	0.172883
LRRC31	1	1	1	0.0656926	0.11204	0.0588656	0.0566171	0.112259	0.067185
WNT5A	9.45e-06	1	1	0.149798	0.348184	0.330478	0.11232	0.247218	0.157973
COL7A1	1.02e-12	1.36e-19	1	0.330296	0.663276	0.484312	0.156199	0.170275	0.0445976
HES1	0.0487292	1	1.33e-13	0.329656	0.373002	0.599576	0.152442	0.182364	0.0819063
ECT2	9.86e-11	2.19e-08	1	0.546377	0.316454	0.413717	0.127626	0.155862	0.0908955
BBX	1	0.0634905	8.76e-12	0.820529	0.841118	0.727027	0.169527	0.0961676	0.0707844
GBE1	1	3.39e-10	0.00606829	0.762637	0.823608	0.749053	0.065899	0.121142	0.0572752
C3orf52	1	1	1	0.272362	0.349871	0.288834	0.138064	0.196528	0.184016
PLXNA1	1	1	1	0.54364	0.546262	0.578158	0.178196	0.132581	0.0834301
CSPG5	1	1	1	0.232411	0.248653	0.269301	0.121918	0.11816	0.0395358
KLHL18	2.31e-05	1	1	0.639454	0.553793	0.572529	0.0652829	0.100125	0.0516057
CISH	1	1.12e-16	1.22e-24	0.440798	0.28623	0.85646	0.15327	0.190519	0.0720395
WDR48	0.17543	9.71e-22	2.6e-10	0.815094	0.875623	0.758115	0.0379947	0.02898	0.0853836
COMMD2	0.00109646	0.0628554	9.21e-22	0.787844	0.813633	0.927807	0.0609766	0.0593214	0.02602
ABCC5	0.00081562	1	1.1e-06	0.64944	0.55307	0.436712	0.1266	0.113043	0.127587
KLHL24	2.26e-05	9.41e-07	1	0.671082	0.780941	0.725761	0.0951699	0.0748216	0.0792054
SLC4A3	1.05e-12	1	0.390394	0.685971	0.472222	0.470724	0.196768	0.174242	0.076559
RTKN	1	5.03e-06	0.000273536	0.449776	0.320188	0.506278	0.181676	0.179632	0.0491955
IL1A	1	1	1	0.329261	0.424317	0.498671	0.226104	0.262787	0.291615
CCL20	1.89e-07	0.000380571	1	0.134276	0.424949	0.328444	0.123956	0.270718	0.275982
ZAP70	1	1	0.00021249	0.362516	0.327872	0.258841	0.0952405	0.129156	0.0373832
STEAP3	3.8e-15	2.77e-13	1	0.606487	0.319315	0.429264	0.159844	0.13964	0.0533679
TFCP2L1	1	1	1	0.26754	0.24168	0.260216	0.0841889	0.129406	0.0565226
TP53I3	5.28e-22	1	1.09e-16	0.610318	0.773218	0.825687	0.118077	0.0342927	0.0294468
OTOF	1	0.0654514	1.72e-05	0.247269	0.30899	0.167512	0.103353	0.173361	0.0409502
CYTIP	7.02e-10	3.33e-15	1	0.944805	0.986022	0.957978	0.0346939	0.00871657	0.0431652
TANC1	0.0137158	1	1	0.338869	0.247225	0.20128	0.1452	0.138315	0.0431652
MPV17	1	2.6e-14	1.01e-12	0.862974	0.805699	0.912099	0.0727908	0.0470785	0.0345711
ITGA4	1	1.8e-05	1.29e-05	0.778295	0.709946	0.856637	0.116279	0.119532	0.104103
IFIH1	0.0038114	2.64e-05	1	0.833058	0.932423	0.86557	0.102434	0.0469351	0.106044
CLIP4	1	5.17e-06	4.96e-12	0.411739	0.352594	0.598817	0.159685	0.155611	0.137506
EVA1A	1	1	1	0.115819	0.148532	0.122814	0.10221	0.0968604	0.0397486
WDR75	0.0394675	0.0424188	4.41e-19	0.862514	0.844696	0.654937	0.0622627	0.0923006	0.0999783
STAT1	1	1	1	0.961013	0.953793	0.911118	0.0375913	0.0495321	0.0796031
IGFBP2	1	0.00029637	7.36e-20	0.278596	0.286453	0.59993	0.121915	0.172457	0.105784
IGFBP5	1	1	1	0.294307	0.226538	0.208565	0.151542	0.140557	0.162211
KCNJ13	0.15886	0.0567916	1	0.225981	0.369099	0.317748	0.165862	0.156987	0.0788675
GNLY	1	1	0.00173424	0.251019	0.225472	0.120085	0.162305	0.130838	0.0391419
KDM3A	1	1	1	0.72147	0.812307	0.795073	0.150282	0.0816091	0.0491263
IL1R1	7.62e-17	1	7.01e-16	0.34228	0.75935	0.936054	0.292069	0.184156	0.040681
IL1RL1	1	7.21e-06	0.000262303	0.268038	0.380671	0.182443	0.148777	0.184449	0.110276
IL18R1	1	7.58e-09	7.01e-20	0.846135	0.818288	0.278325	0.103343	0.236817	0.15345
FHL2	1	0.127617	1	0.369311	0.455024	0.386805	0.176289	0.114529	0.0765732
MLPH	1	0.0262907	1.83e-15	0.200104	0.213779	0.413287	0.0869018	0.149101	0.0427412
CNPPD1	0.703963	0.024419	6.18e-17	0.897915	0.91259	0.981504	0.0551001	0.0427792	0.0107526
SLC5A7	1	1	1	0.066358	0.0804733	0.0418143	0.0656704	0.0939738	0.0178707
TPO	1	1	0.000600742	0.130759	0.142867	0.0578592	0.0845137	0.121081	0.0272446
PROC	1	2.14e-08	5.44e-07	0.46403	0.616216	0.34303	0.210478	0.193438	0.0566491
ID2	1	1	1	0.909824	0.95594	0.944347	0.132145	0.0392247	0.055539
GORASP2	1	1	1	0.872372	0.88758	0.887611	0.0417374	0.0225092	0.0222129
QPCT	2.59e-07	1	4.63e-17	0.668464	0.754673	0.922087	0.168105	0.193621	0.0997615
DLX2	1	1	1	0.322075	0.390014	0.41155	0.146666	0.120248	0.0538669
LCT	1	1	0.023821	0.245397	0.240924	0.157192	0.136111	0.137862	0.0391175
PLCL1	6.09e-11	9.8e-05	1	0.296602	0.532475	0.49904	0.135772	0.185674	0.126481
ORC2	1	1	0.89053	0.68008	0.688055	0.6462	0.0700101	0.0714282	0.0617289
PLEK	1	0.00161415	1.86e-11	0.985501	0.989804	0.970488	0.0145369	0.00794291	0.0213044
TRAK2	1	1	1	0.766343	0.753002	0.732037	0.0628173	0.0385346	0.0609478
PCYOX1	0.152805	1.14e-08	1	0.67157	0.516108	0.646239	0.134781	0.115108	0.11775
EPAS1	2.29e-15	1	3.08e-15	0.165973	0.433944	0.684659	0.152524	0.196226	0.123727
CD207	1.43e-06	0.0713195	1	0.387081	0.652755	0.617379	0.216036	0.230512	0.200159
NFE2L2	4.31e-20	9.43e-06	1	0.872596	0.965368	0.962797	0.0705267	0.011743	0.0132328
EPHA4	1	1	1	0.272985	0.252925	0.191897	0.147364	0.139612	0.0803423
PARD3B	1	1	0.552136	0.258266	0.287401	0.187577	0.128755	0.136453	0.0372473
ALMS1	0.000920888	2.37e-11	1	0.606856	0.459066	0.579998	0.103829	0.122563	0.0681464
PRRX1	1	1	1	0.265866	0.278861	0.31805	0.134784	0.144027	0.144041
GPX7	1	0.000160806	3.77e-19	0.568322	0.563256	0.0661876	0.223655	0.233916	0.0290709
ICMT	1.15e-19	1.05e-06	1	0.71974	0.576185	0.595735	0.0611353	0.0725784	0.0675579
STXBP3	1.84e-06	0.0114333	1	0.803347	0.887917	0.875444	0.096557	0.0217452	0.0362956
ERRFI1	1.24e-07	7.41e-06	1	0.238633	0.483193	0.406224	0.177289	0.174287	0.117399
KIAA1324	1	1	0.0105233	0.185553	0.179758	0.243814	0.118632	0.121358	0.0452814
KCNC4	1	1	2.6e-06	0.302495	0.321325	0.432769	0.115928	0.142181	0.0408595
TRIM62	1	0.164491	5.16e-12	0.413219	0.404411	0.589531	0.112293	0.170112	0.0659857
MEF2D	1	1.34e-18	4.96e-10	0.813431	0.911004	0.79899	0.1025	0.0466526	0.0308158
SWT1	1	2.29e-07	4.12e-07	0.558399	0.614614	0.473516	0.0985267	0.0859835	0.116438
DNAJC6	1	1	1	0.28002	0.279035	0.243338	0.156237	0.153258	0.087754
SMG7	0.409401	6.28e-05	1	0.843614	0.801924	0.838804	0.105527	0.0477656	0.0366223
NCF2	1	1	0.0428453	0.881573	0.856968	0.946663	0.0928031	0.193424	0.047834
GADD45A	4.19e-22	1	1.53e-07	0.564838	0.850048	0.901181	0.140086	0.075599	0.0620937
WLS	1	1	1	0.25592	0.267411	0.304363	0.11347	0.130547	0.105809
RGS2	1	1	1.44e-06	0.961254	0.954627	0.894704	0.043872	0.0624746	0.0779609
RPE65	1	0.627013	1.89e-09	0.0812495	0.0809917	0.0120057	0.0830908	0.086656	0.00998978
UCHL5	1	1	1	0.724913	0.707108	0.693349	0.0952016	0.0488963	0.0739391
CTH	1	1.39e-08	3.48e-10	0.269646	0.372031	0.142237	0.122541	0.165396	0.0792558
CRYZ	1	4.49e-12	1.38e-07	0.707533	0.553657	0.766824	0.101386	0.178461	0.0920396
CD58	9.45e-19	0.00299778	0.816632	0.800952	0.943493	0.947747	0.153239	0.0255798	0.0219699
NR5A2	1	1	0.645009	0.126265	0.146957	0.0816581	0.0778077	0.0998323	0.0328302
OSCP1	1	1	1	0.254433	0.258424	0.201131	0.144835	0.124064	0.0540609
NID1	1	1	1	0.44067	0.46591	0.56584	0.186083	0.153741	0.19563
MTR	1	0.00112225	5.06e-15	0.752576	0.740419	0.589501	0.0628376	0.111227	0.0838912
MYCL	1	1	1	0.57531	0.437356	0.514184	0.240078	0.156857	0.0764768
SIPA1L2	1	0.715387	1	0.627556	0.67762	0.617407	0.183385	0.179562	0.0910845
ZNF684	1	4.86e-08	4.43e-06	0.349927	0.247121	0.42554	0.149534	0.14264	0.0643644
KCNQ4	1	1	1	0.309987	0.276857	0.320384	0.106301	0.164479	0.0653671
RIMS3	3.97e-05	1	1	0.515627	0.32456	0.310931	0.233195	0.147767	0.0518516
ETV3	2.48e-09	1	0.689689	0.708007	0.908676	0.903058	0.187917	0.0331	0.0777638
ACADM	1	1	2.88e-05	0.869227	0.861239	0.822266	0.0532936	0.0561858	0.0463346
SLAMF1	1	4.86e-06	3.33e-16	0.298808	0.239003	0.760106	0.225777	0.292329	0.154697
PADI2	1	1	1	0.53075	0.517543	0.546967	0.201165	0.128467	0.223867
UAP1	0.927398	1	1	0.688843	0.755334	0.7557	0.108327	0.0720417	0.075914
RGS4	1	0.169342	1.65e-07	0.187937	0.208079	0.0728091	0.13192	0.145068	0.0262804
RAB29	1	1	1	0.791748	0.834288	0.75589	0.15512	0.0836715	0.109202
ID3	5.2e-10	3.54e-16	1	0.343793	0.707817	0.530957	0.238252	0.185131	0.096436
P3H1	0.225689	0.0407021	1	0.666106	0.702223	0.685457	0.0400754	0.063218	0.0370969
SLC2A1	8.11e-05	1.53e-16	0.0175062	0.792168	0.925275	0.814582	0.104942	0.0723251	0.0626063
AKR1A1	1.85e-17	0.0363249	0.272812	0.954845	0.885305	0.869306	0.0241735	0.0506171	0.0652449
TMED5	1	1	1	0.906432	0.934619	0.926486	0.0481437	0.0143774	0.0199621
CNN3	0.000128474	1	0.0174017	0.199718	0.350196	0.416056	0.119093	0.236686	0.160645
F3	1	1	1	0.322831	0.344689	0.41473	0.122237	0.133737	0.0685667
FASLG	0.14617	1	1	0.109779	0.176009	0.17683	0.108841	0.111845	0.039717
PRDX6	0.00011043	0.000104881	1	0.937684	0.95683	0.9477	0.0192013	0.0270403	0.0253758
HSD11B1	1	1	5.68e-08	0.208009	0.239588	0.438293	0.115637	0.189857	0.213739
IRF6	1	0.000316971	6.51e-07	0.245395	0.276894	0.130428	0.176665	0.123612	0.0393884
DIEXF	1	4.98e-07	1.39e-07	0.550059	0.485579	0.606643	0.0679377	0.118768	0.0531019
SERPINC1	1	1	1	0.132373	0.120612	0.10841	0.123007	0.0927285	0.0344656
RSRP1	0.209102	0.00622213	2e-19	0.897674	0.890016	0.78281	0.0543391	0.0402536	0.0480053
MAN1C1	0.0128993	0.00875696	1.05e-21	0.356579	0.412135	0.725149	0.198299	0.166032	0.118919
NEK2	0.000509948	1	1	0.387083	0.184645	0.171138	0.248596	0.126713	0.110402
DHDDS	7.7e-09	1	9.9e-13	0.641738	0.732563	0.80342	0.095328	0.0550368	0.0453275
CENPF	2.91e-10	0.000322846	1	0.532083	0.22429	0.286128	0.231145	0.131583	0.208293
STX12	1	1.47e-06	1.1e-14	0.845666	0.832108	0.922423	0.0446991	0.0335151	0.0533259
IFT46	0.0842359	1	1	0.515949	0.443822	0.460857	0.114114	0.119878	0.105272
MMP8	1	5.13e-06	9.58e-12	0.199674	0.288989	0.0551719	0.142884	0.182795	0.140427
ZNF541	3.76e-06	1	2.33e-07	0.203375	0.295452	0.41568	0.114456	0.155568	0.030106
KIF14	0.000843654	1	1.07e-13	0.487943	0.335202	0.108432	0.268361	0.163493	0.0954431
CAMSAP2	1.4e-20	1	1.25e-20	0.442869	0.679663	0.832285	0.121077	0.0956567	0.0625966
MREG	1.65e-08	1	1.43e-08	0.430822	0.602819	0.799065	0.204515	0.209188	0.118653
NRP2	5.65e-14	1	2.71e-19	0.253424	0.559943	0.93654	0.127809	0.274565	0.0797155
C1orf54	1	1	9.22e-07	0.757405	0.840767	0.942484	0.199649	0.0815759	0.0556123
LRMP	3.54e-11	1	1	0.900126	0.764749	0.742413	0.0445752	0.147745	0.141606
USP35	1	1	1	0.401237	0.390689	0.380908	0.10774	0.126415	0.0532918
FILIP1	1	0.755062	1.05e-09	0.191843	0.191096	0.0590523	0.112456	0.134481	0.029159
UBE3D	7.17e-07	3.15e-05	1	0.447226	0.2988	0.357966	0.108192	0.127026	0.0590128
SGIP1	1	1	1	0.0944646	0.094925	0.0833205	0.0733784	0.0841587	0.0352358
TNFAIP3	0.00182797	1	1	0.92416	0.874948	0.799275	0.0614918	0.0674991	0.150448
ARG1	1	0.0310846	2.77e-13	0.203256	0.186652	0.0320408	0.132535	0.125658	0.035151
FBXL5	7.58e-16	1	8.64e-07	0.881942	0.792744	0.756114	0.0622133	0.037198	0.0518485
VAMP8	7.34e-14	1.12e-13	1	0.985846	0.95212	0.969442	0.00522278	0.0293324	0.0237299
OLFM3	1	1	0.156199	0.0811117	0.0771449	0.0332992	0.072419	0.0782891	0.0205342
PKD2	0.00219693	1	1	0.661362	0.747614	0.746583	0.132041	0.0971178	0.0625882
SPP1	9.9e-13	1	4.51e-08	0.39642	0.772232	0.875545	0.1989	0.229101	0.204805
CCNI	1	0.000307306	1.28e-09	0.990521	0.992955	0.98615	0.00852834	0.00543976	0.00485522
RARRES1	1	0.616072	1.57e-07	0.269196	0.258884	0.421538	0.108642	0.144045	0.134939
KLF12	0.0116179	1	1	0.637472	0.480411	0.507035	0.135216	0.192427	0.221456
PCDH17	1	1	1	0.239691	0.216065	0.249845	0.110542	0.10789	0.0448112
LDAH	6.56e-12	1	0.0681631	0.662641	0.55728	0.530974	0.0765901	0.0740205	0.0777041
CCND2	1	1	2.7e-07	0.854046	0.814606	0.646244	0.121485	0.162134	0.144013
SATB2	1	0.000283906	8.2e-08	0.24832	0.20346	0.355351	0.127919	0.13315	0.0638592
GDA	1	5.83e-10	1.94e-15	0.169342	0.25233	0.0409224	0.119839	0.14401	0.0253771
TJP2	1	1	1.11e-06	0.665894	0.673562	0.825253	0.138271	0.171302	0.0718764
C2orf40	1	1	1	0.139755	0.159426	0.199866	0.0876981	0.0986363	0.0344051
C1orf198	0.00618436	1	1	0.51155	0.580733	0.588912	0.104954	0.0658231	0.0541467
CTNNAL1	2.98e-09	1	0.00747024	0.509526	0.711606	0.785892	0.205454	0.110984	0.144156
CNTRL	7.85e-14	1	4.4e-12	0.845848	0.75685	0.654862	0.0627826	0.041742	0.100559
HDHD3	1	1	1	0.581023	0.619354	0.614016	0.113848	0.0727187	0.0531089
NR4A3	0.00330813	1	0.000237753	0.683242	0.897286	0.905837	0.269452	0.0407525	0.122574
VPS4B	1	7.16e-11	0.000150109	0.892955	0.932259	0.90974	0.0606157	0.015931	0.0122213
DCAF4	1.82e-16	1	2.03e-08	0.597056	0.396678	0.287309	0.0812227	0.160454	0.0813534
PGF	1	1	0.0381	0.269847	0.293313	0.370009	0.121198	0.13332	0.0390308
LTBP2	0.726147	1.92e-12	0.000815641	0.353121	0.479199	0.352887	0.119102	0.126061	0.0455908
TGFB3	1	1	1	0.367202	0.325939	0.306513	0.152223	0.130538	0.0566723
ZC2HC1C	1	1	1	0.191194	0.21866	0.153244	0.130294	0.133157	0.0465429
GPR68	0.0618135	0.0698984	3.62e-18	0.312455	0.360257	0.67804	0.206873	0.201202	0.087748
FAM98A	1	1	1	0.777078	0.751473	0.747933	0.108999	0.0468473	0.0614013
AFTPH	0.00304069	1	0.000246153	0.87246	0.895811	0.91378	0.0382184	0.0273639	0.0233733
LGALSL	3.89e-10	0.15593	1	0.256394	0.466356	0.47194	0.150174	0.156536	0.0887591
CNRIP1	3.88e-06	0.228218	1	0.238962	0.377415	0.370546	0.15284	0.130165	0.0771649
OGFRL1	1	1	1	0.819682	0.922892	0.926098	0.172228	0.0291769	0.022134
NKX2-3	0.177388	1	6.98e-08	0.139692	0.180097	0.292201	0.0876254	0.128076	0.0433637
GPAM	7.35e-19	1	0.000217054	0.48979	0.245051	0.183589	0.0950997	0.14143	0.0847037
CUTC	1	8.3e-12	7.52e-14	0.783921	0.729655	0.854006	0.0430242	0.0904951	0.0402782
PPP1R3C	1	0.000128388	0.000265963	0.167082	0.240579	0.0978408	0.124246	0.145692	0.0376639
CNNM1	1	0.907124	1.26e-09	0.144224	0.164911	0.0596197	0.0712715	0.117574	0.0291788
HELLS	5.56e-06	1	0.000527719	0.530652	0.385332	0.270232	0.135216	0.152173	0.223531
TCTN3	1.19e-11	2.16e-23	0.164205	0.760006	0.922517	0.801853	0.0675688	0.0813721	0.100329
KCNIP2	1	1	6.77e-05	0.279028	0.310699	0.430266	0.126561	0.147516	0.0895665
GOT1	1	1	4.59e-05	0.801703	0.782765	0.709511	0.0936521	0.0619167	0.0851663
DUSP1	1	1	0.0513265	0.952799	0.962817	0.91038	0.0641332	0.0204218	0.0765645
MLANA	1	1	1	0.185079	0.182325	0.236926	0.107542	0.131648	0.0792031
MTHFD1L	1	1	0.000318835	0.744748	0.725107	0.663291	0.11712	0.0700042	0.0799227
LRP11	1	5.33e-09	4.89e-16	0.393222	0.311572	0.542221	0.100889	0.157558	0.0420548
CCDC170	5e-08	0.0638209	1	0.412622	0.241207	0.271484	0.12472	0.124531	0.165021
PLEKHG1	1	1	0.0593639	0.263683	0.356872	0.470602	0.157428	0.222676	0.205802
MYCT1	1	1	2.34e-10	0.226466	0.194517	0.0582492	0.135886	0.129456	0.022125
CYSTM1	2.07e-17	1	0.000249688	0.727076	0.836704	0.867961	0.0607074	0.0579237	0.0611893
CENPL	1	0.547202	1	0.422143	0.482111	0.442297	0.165766	0.093554	0.0639003
TNFSF18	1.7e-11	6.75e-09	1	0.16909	0.532804	0.38875	0.141001	0.237151	0.216298
GPR31	2.11e-05	1	1	0.234935	0.379385	0.399005	0.140023	0.175807	0.0568911
ACAT2	0.000553577	1	1	0.755514	0.870401	0.86875	0.12301	0.0694177	0.0678456
KCNJ5	1	0.87929	2.62e-11	0.28157	0.28275	0.450257	0.105556	0.15708	0.0353023
MSANTD2	1	1	1	0.588102	0.579125	0.619531	0.0835371	0.0944248	0.0417289
SLC10A7	0.0070595	1	8.06e-08	0.621429	0.565606	0.495599	0.138744	0.133749	0.0662623
PLXDC2	0.4051	0.0134494	1	0.723569	0.848339	0.818491	0.191112	0.174961	0.134526
UFM1	1.42e-11	0.00200798	1	0.831923	0.892929	0.888601	0.0502296	0.0280899	0.0263559
SMAD9	0.0268502	0.0114987	1	0.43402	0.28634	0.344288	0.166084	0.126599	0.0391089
HSPH1	1	0.522575	0.00846271	0.890375	0.894156	0.928186	0.0708537	0.0360189	0.032225
EGR1	1	6.78e-05	5.39e-09	0.745859	0.698323	0.841349	0.130109	0.0652933	0.0883708
PLS1	0.00436099	1	1.35e-13	0.307725	0.253861	0.0874018	0.139518	0.147989	0.0393881
NR2C1	0.000287186	1	5.22e-11	0.750576	0.711652	0.637017	0.0621245	0.0393178	0.067155
DUSP4	2.19e-09	1	1	0.325404	0.612492	0.612959	0.204331	0.197798	0.238966
SORBS3	1.27e-06	1	5.27e-20	0.5906	0.635976	0.828339	0.0785809	0.103697	0.0702128
EPHX2	0.230613	0.015545	1.9e-18	0.182424	0.172985	0.0167827	0.106027	0.131738	0.0232186
NPPB	1	1	1	0.218339	0.248051	0.253819	0.0925472	0.123721	0.0390233
CRISPLD1	3.82e-05	1	1.82e-16	0.246634	0.184411	0.0241607	0.132762	0.149537	0.0148152
RDH10	1	0.974052	0.0563484	0.423418	0.388491	0.520997	0.164931	0.163031	0.118999
EPX	0.0385518	1	2.24e-12	0.2092	0.263029	0.507245	0.113398	0.14919	0.172178
SCPEP1	6.76e-12	3.98e-09	1	0.85402	0.665719	0.721582	0.0753986	0.145176	0.172116
TMEM131L	1	0.00572551	1	0.822369	0.735184	0.794596	0.10563	0.101141	0.129633
CEP89	1	0.00852053	4.1e-12	0.45752	0.437553	0.592886	0.103579	0.150479	0.0571857
TAS2R10	0.11304	1	0.737368	0.282114	0.210291	0.16415	0.136847	0.104809	0.0579336
PDZRN3	0.572583	1	1	0.263324	0.19953	0.153578	0.139454	0.116033	0.0354889
CSTA	1	0.00566239	8.35e-17	0.575482	0.636387	0.944758	0.283297	0.220978	0.0334357
DEPDC7	1	0.000219277	0.535145	0.327643	0.423387	0.304622	0.114305	0.155667	0.0709126
CAT	5.02e-11	5.28e-08	1	0.971118	0.90952	0.937315	0.0150705	0.0604642	0.0399808
GJA3	1.44e-10	1	5.2e-09	0.219786	0.364987	0.486628	0.0907441	0.166374	0.0438697
TNFSF10	1	1	0.0832808	0.81826	0.77097	0.59485	0.17077	0.234286	0.271708
CXCR4	1	6.26e-12	3.65e-05	0.868732	0.974851	0.89886	0.120805	0.0389031	0.0831248
FLT3	0.00160197	1	0.115603	0.909388	0.819129	0.617864	0.0518507	0.143838	0.280492
UBL3	1	0.000139228	0.000621468	0.882411	0.894277	0.832682	0.0453114	0.0766153	0.0825386
FYTTD1	0.000188415	1.37e-07	1	0.833691	0.916557	0.889446	0.0899754	0.0228724	0.0331173
XPNPEP2	0.0156914	4.49e-10	1	0.230596	0.386727	0.254664	0.131704	0.138056	0.0632738
OCRL	1	0.00503623	5.32e-05	0.662742	0.681747	0.607946	0.0824759	0.0717874	0.0904189
LAX1	1	1	1	0.242653	0.208795	0.17584	0.117657	0.114341	0.0394544
KIAA1191	1	1	1	0.851255	0.881321	0.864109	0.0567421	0.0349623	0.0426909
CD244	0.000456894	1	2.67e-15	0.583267	0.472422	0.178644	0.202414	0.218084	0.0748795
LY9	3.15e-05	1	0.0179381	0.600379	0.446757	0.34062	0.174688	0.311737	0.0392383
SERAC1	0.52136	0.0355847	7.27e-17	0.525398	0.491185	0.31158	0.106133	0.118971	0.0648853
ANXA11	1	3.69e-06	6.46e-11	0.844097	0.860737	0.932253	0.114382	0.0371149	0.0270153
ZNF205	1	0.0109506	3.42e-12	0.387928	0.367697	0.554562	0.151477	0.164614	0.0376557
ODF2L	1.08e-11	1	1.01e-08	0.531296	0.378462	0.248757	0.0944584	0.133142	0.13571
TRMT13	9.7e-14	3.09e-08	1	0.736233	0.565777	0.626101	0.0729687	0.124483	0.0880278
ZMIZ2	3.11e-09	4.5e-28	1.02e-05	0.838222	0.951271	0.858283	0.0664532	0.0199904	0.0476691
EEPD1	1	1	1	0.375136	0.451764	0.468569	0.172512	0.194708	0.108488
HNRNPA2B1	0.313215	1	9.43e-14	0.988116	0.987994	0.973238	0.00976527	0.00654943	0.00932402
POLM	1	1	1	0.555389	0.554183	0.611054	0.156579	0.120616	0.0435476
RECK	2.29e-15	1	1.55e-09	0.547399	0.390962	0.293798	0.0969743	0.11907	0.0772978
PLAU	1	8.46e-07	1.37e-12	0.53266	0.481063	0.780106	0.19093	0.140459	0.168668
SRGN	0.0105432	3.94e-22	1.01e-08	0.984772	0.997853	0.985398	0.0167726	0.00287995	0.0126142
BICC1	4.66e-07	1	1.36e-18	0.309551	0.213494	0.0395262	0.140388	0.136855	0.027293
P4HA1	1	0.0929939	0.124346	0.838283	0.857118	0.787615	0.0670141	0.114068	0.0971802
SLC25A16	3.71e-06	1	3.94e-16	0.618039	0.562508	0.438552	0.071871	0.0863935	0.0670077
RASSF8	1	1	0.0127417	0.367013	0.386871	0.476659	0.176621	0.153312	0.0629674
GIPC1	0.00060496	5.03e-12	1	0.666155	0.49374	0.617411	0.126935	0.140743	0.034796
CCDC70	1	3.95e-13	4.56e-05	0.112947	0.244524	0.0776492	0.0827194	0.13751	0.0304507
ATP7B	1	0.00034524	1	0.231516	0.341382	0.219674	0.175064	0.147523	0.061629
NLN	1	0.0120735	6.87e-05	0.437056	0.391687	0.571628	0.173079	0.151447	0.16502
CENPK	9.31e-11	1	0.000826729	0.533299	0.294673	0.226356	0.195946	0.145393	0.14745
OPTN	0.101571	0.0446599	3.58e-18	0.49692	0.534347	0.863562	0.183677	0.215929	0.0898556
NCKAP1L	1	1.68e-07	5.9e-13	0.962391	0.956234	0.9807	0.0203206	0.0206248	0.0091495
SPATS2	1	1	1	0.654572	0.66771	0.710951	0.11348	0.0817137	0.0648651
CDK2	0.00166689	1.44e-08	1	0.621341	0.851432	0.720291	0.216251	0.0419454	0.14038
LRP1	1	1	0.796235	0.433649	0.381499	0.529099	0.302195	0.178363	0.162484
HOXC11	0.000152429	1	1	0.184743	0.287986	0.280209	0.0953732	0.137244	0.0365287
NFE2	1	1	1	0.459043	0.416629	0.513677	0.272874	0.221421	0.174392
IKZF4	1	2.25e-06	2.49e-22	0.411337	0.396367	0.670076	0.138702	0.160434	0.0718545
STIL	2.48e-09	1.17e-14	1	0.626256	0.38839	0.531845	0.145628	0.134152	0.103029
HJURP	0.80439	1.7e-08	0.507916	0.43349	0.189926	0.324104	0.286479	0.103099	0.125461
AMD1	1	2.81e-11	3.72e-20	0.908489	0.921062	0.842647	0.0259586	0.0310332	0.0319753
NDUFAF4	1	0.100196	1	0.672048	0.625901	0.71326	0.0930302	0.10543	0.111164
SERPINA7	1	2.21e-05	5.91e-16	0.0661012	0.0932329	0.00914083	0.0581034	0.0890311	0.00822052
RAB9B	1	1	1	0.268463	0.248258	0.263307	0.122208	0.142065	0.0431765
ESX1	1	0.044202	0.222052	0.149975	0.114914	0.175221	0.0896552	0.0914785	0.0316367
TNFAIP6	0.515963	1	0.881613	0.324185	0.446857	0.583944	0.249295	0.257356	0.291482
ACVR1C	0.0876603	1	4.59e-05	0.246865	0.330402	0.480871	0.101091	0.204289	0.199853
LPGAT1	1	1	0.00952816	0.802897	0.757007	0.698334	0.0954916	0.0516606	0.097602
BATF3	1	1.45e-11	4.17e-08	0.755661	0.544581	0.911391	0.262908	0.264857	0.0613773
G0S2	1	1	6.82e-05	0.477373	0.528831	0.749957	0.293294	0.258838	0.11106
KCNJ2	1	0.000855552	1.08e-14	0.375117	0.368783	0.679391	0.153958	0.248947	0.115339
RAP2C	1	0.0113717	0.0288353	0.853481	0.855657	0.88639	0.078455	0.027979	0.0245988
EXOSC9	1	0.0116863	2.5e-10	0.82282	0.834364	0.714864	0.0680538	0.0929015	0.077128
PFKFB2	0.0126641	0.0106001	1	0.46548	0.279998	0.358479	0.226591	0.138231	0.162034
GPR83	1	1	1	0.21754	0.208362	0.166704	0.121581	0.112126	0.0369899
ACSL3	0.489603	0.969663	1	0.818939	0.858859	0.843016	0.0632417	0.0315112	0.0621603
CHPF	0.0837561	0.91938	3.37e-15	0.429586	0.46062	0.631369	0.138885	0.145476	0.0348819
DNPEP	1	1	2.91e-05	0.715252	0.726644	0.779429	0.0803654	0.0551592	0.0506897
FAM210B	0.0742942	3.35e-20	1.88e-08	0.653933	0.458338	0.674764	0.0955531	0.154094	0.0473266
PI3	1	1	1	0.19274	0.226579	0.234981	0.119934	0.154866	0.0492444
KCNS1	1	1	1	0.308061	0.286262	0.270246	0.105203	0.138601	0.0499043
PARD6B	1	1	1	0.381195	0.403341	0.441676	0.130589	0.142556	0.0558543
PLCG1	1	1	1	0.4854	0.442972	0.413212	0.0938146	0.121911	0.0426857
CSE1L	1	0.0780408	1	0.917567	0.915847	0.933009	0.0488498	0.0208202	0.014177
PTGIS	1	1	1	0.224449	0.181335	0.16913	0.121543	0.110585	0.0367206
PPP4R1L	1	1	0.0149431	0.446484	0.449158	0.558826	0.124576	0.16862	0.0973191
PMEPA1	0.00352916	0.000158823	1	0.393593	0.51731	0.431639	0.263305	0.182854	0.0507261
DDX27	1	1.22e-07	0.0346632	0.841685	0.799719	0.846962	0.0558024	0.0412567	0.0271118
BCAS4	1	1.07e-10	1.91e-06	0.589302	0.444743	0.626793	0.138986	0.153635	0.0523449
IQSEC2	0.115609	2.33e-05	1	0.424153	0.550797	0.481027	0.142135	0.103236	0.0634052
VAMP7	1	1	1	0.894671	0.900333	0.900919	0.0392686	0.0304591	0.0279342
IRGC	1	0.0548008	0.0747176	0.180944	0.225409	0.126673	0.108245	0.124594	0.0343912
CEACAM8	1	0.0417689	1.79e-14	0.144112	0.148921	0.343037	0.132197	0.102521	0.129256
USP9X	1	1	1	0.886479	0.885557	0.874074	0.0353094	0.0217153	0.0263329
F13A1	1	0.0010708	8.88e-09	0.482169	0.395659	0.783641	0.343645	0.268195	0.28103
TRERF1	1.38e-06	0.0158012	1	0.728077	0.605157	0.635182	0.0917908	0.109739	0.123154
BTN2A2	1	1	1	0.708584	0.74872	0.761127	0.0618581	0.0876814	0.118067
XPO5	1.39e-15	1	0.00433254	0.675481	0.755846	0.774405	0.048142	0.0468525	0.0314273
ABCC10	1	3.07e-07	1.36e-19	0.565277	0.529947	0.691038	0.0547961	0.116032	0.0420068
HIST1H1A	1	1	1	0.376588	0.421158	0.408575	0.0999443	0.110093	0.0649577
TREM1	0.0251414	3.45e-07	1	0.414952	0.719543	0.473306	0.2942	0.228716	0.264051
COL21A1	1	0.0384562	1	0.152109	0.208033	0.121707	0.118395	0.124645	0.0347143
GLO1	1	2.79e-11	6.8e-23	0.937032	0.949471	0.842199	0.0340198	0.0321565	0.0287871
KCNK17	1.15e-16	0.699417	0.0206169	0.547427	0.254356	0.224348	0.199995	0.116587	0.0488674
RIOK1	1.46e-13	1.8e-16	1	0.839892	0.687608	0.767295	0.0595881	0.0650565	0.0806133
NRN1	5.28e-05	2.52e-05	1	0.193944	0.326595	0.252992	0.112877	0.129444	0.060998
ATXN1	1.23e-15	1	6.08e-14	0.669242	0.801325	0.877356	0.102783	0.0821087	0.0394347
DEK	1	6.68e-05	1	0.952416	0.939876	0.95003	0.0156152	0.0140129	0.0107398
CRISP1	1	1	1	0.0940747	0.100861	0.0645532	0.0830847	0.0835964	0.0293154
RUNX2	1	7.74e-08	1.74e-12	0.77603	0.871681	0.530768	0.180065	0.0483258	0.195473
LRRFIP1	1	1	1	0.962715	0.959917	0.952823	0.0265237	0.0193464	0.0385799
CXCL6	8.42e-12	1.93e-10	1	0.154719	0.363307	0.270337	0.09222	0.149919	0.108704
EREG	3.66e-05	1.3e-06	1	0.431765	0.679107	0.567955	0.242942	0.16175	0.162218
AHNAK	6.82e-07	1	7.67e-10	0.976558	0.963413	0.936626	0.0217698	0.0231512	0.0337624
SH3TC1	5.68e-13	1	3.24e-13	0.791701	0.688958	0.588156	0.172556	0.0912964	0.0471066
BBS2	3.27e-17	0.00532578	1	0.691325	0.489159	0.502547	0.0659067	0.160619	0.0918969
GOT2	2.14e-13	1	2.14e-18	0.889453	0.799617	0.668077	0.0606281	0.0727811	0.0696921
GPR18	1.94e-20	5.4e-12	1	0.727111	0.33263	0.449657	0.109095	0.201525	0.125688
TMTC4	1.13e-21	1	1.84e-13	0.698887	0.450141	0.243193	0.0617484	0.181779	0.102778
RAP2A	1	1	0.466979	0.877872	0.876228	0.895988	0.0412758	0.0262646	0.0294519
ABCC4	1	1.57e-11	7.12e-05	0.707883	0.581598	0.755857	0.0579648	0.190124	0.109634
C17orf53	1	1	0.748818	0.50629	0.507566	0.441847	0.237044	0.101758	0.0675567
2006-09-01	1	1	0.148626	0.832009	0.824616	0.771351	0.108128	0.0817078	0.0905703
NDUFA1	0.0130948	1	2.38e-11	0.900261	0.981307	0.99159	0.102126	0.0113638	0.00344774
AMELX	1	1	0.216076	0.1721	0.179419	0.0876306	0.117594	0.132205	0.0388338
PTGER2	1	0.000197397	1	0.617411	0.728102	0.613078	0.202998	0.171894	0.141267
FAM193A	1	1	1	0.791117	0.76464	0.770832	0.0495957	0.0362674	0.0469291
MYH2	1	1	1	0.150316	0.184023	0.104339	0.103398	0.123062	0.0270496
MRPS7	0.00688374	0.334861	2.19e-18	0.77932	0.807187	0.901221	0.0633503	0.0571256	0.0263448
GGA3	1	1	0.0177187	0.772962	0.780182	0.807445	0.0586781	0.0402076	0.0295898
DDX31	2.07e-11	1	0.0182671	0.590122	0.475554	0.475529	0.0612306	0.125206	0.0443478
IL1B	1	1	1	0.713069	0.841581	0.766527	0.318991	0.197619	0.235774
PAX8	1	0.00246997	5.66e-16	0.360151	0.363203	0.662259	0.12218	0.206051	0.0510914
INSIG2	1	1	1	0.714073	0.774174	0.752661	0.0844338	0.0744329	0.121653
PSD4	3.25e-12	1	5.72e-05	0.800039	0.684817	0.642851	0.0716701	0.102394	0.0740385
SLC25A23	1	8.4e-19	5.45e-13	0.459601	0.231807	0.590951	0.178665	0.174852	0.0829154
TNFSF9	1	1	0.000561259	0.575529	0.544414	0.680601	0.163325	0.169411	0.0660004
MED1	1	6.97e-06	2.21e-16	0.809747	0.827124	0.754963	0.0799781	0.0279019	0.0316111
CD70	3.5e-05	1	1	0.422003	0.544585	0.531284	0.141274	0.145454	0.0792424
C3	1	1	1	0.345056	0.366266	0.388613	0.185181	0.12959	0.197926
FOSB	0.0279963	0.046532	2.71e-19	0.838942	0.823308	0.558149	0.152128	0.0983563	0.0993888
RTN2	1	6.21e-06	8.26e-21	0.381774	0.365475	0.680937	0.109174	0.187422	0.0316854
GPCPD1	0.00820513	1	1.27e-12	0.80356	0.746102	0.617185	0.105781	0.123669	0.081063
CD93	1.83e-15	0.080458	0.990432	0.920639	0.728494	0.712789	0.0892844	0.149071	0.123203
CST8	1	1	0.251585	0.136375	0.130906	0.0711888	0.0954872	0.0963473	0.0271737
PSMF1	1	0.0510095	1.15e-06	0.908164	0.910673	0.876586	0.0513302	0.0369595	0.0306313
CSTL1	1	1	1	0.0936451	0.119678	0.0775745	0.0781691	0.0943538	0.0267739
BFSP1	0.00576894	1	1	0.231755	0.161942	0.121752	0.111386	0.0998111	0.0373945
LAMP5	1.13e-10	1	7.04e-12	0.520353	0.236534	0.0537313	0.291356	0.184882	0.036133
MRPS26	0.297347	1.28e-13	0.000339355	0.771351	0.662418	0.786968	0.0723597	0.122722	0.0317497
ZNF436	6.88e-15	0.0380612	1	0.422313	0.579033	0.592653	0.118535	0.0846977	0.0670129
RALY	1.68e-05	0.615736	1	0.901046	0.939075	0.93695	0.0471425	0.0153289	0.0178018
CEP250	0.00332994	4.69e-12	0.405111	0.476119	0.310398	0.461571	0.0966325	0.14455	0.0572836
ST3GAL3	4.65e-11	1	0.166953	0.529601	0.40989	0.399432	0.0646835	0.121081	0.0566523
XRCC3	1	1	0.189485	0.512494	0.47823	0.56308	0.143521	0.119377	0.051004
PDCD2L	2.4e-13	1	1.76e-05	0.699739	0.50904	0.466402	0.120702	0.161645	0.0691504
IRF3	1	0.825943	1	0.754143	0.720174	0.747543	0.06916	0.0450438	0.043716
STAT5A	1	1	1	0.847814	0.880381	0.853382	0.0911449	0.0718018	0.0601614
PRKCG	1	1	1	0.230631	0.226352	0.232327	0.11749	0.11506	0.0390774
CFP	1	1	0.0203688	0.834144	0.860896	0.801596	0.138662	0.0663626	0.0754548
L3HYPDH	1.34e-07	3.15e-17	0.718737	0.554268	0.350516	0.511541	0.0905325	0.129453	0.106474
HSPA2	1	1	4.32e-08	0.300543	0.329822	0.502638	0.107583	0.216731	0.112511
PZP	1	1	1	0.212565	0.207753	0.237118	0.125385	0.110034	0.0891531
OMG	1	0.134694	1	0.367118	0.300914	0.395542	0.102198	0.153305	0.0874489
WDR60	1	0.000186682	1.55e-17	0.655074	0.660147	0.414903	0.0793705	0.165253	0.0822472
TIMM8A	2.26e-11	1	3.76e-06	0.541947	0.383196	0.284381	0.0905174	0.160739	0.131837
ZC4H2	0.000167154	1	1	0.335937	0.201143	0.203942	0.149376	0.113291	0.0707642
RGS13	1	0.0172139	1	0.270954	0.411156	0.34585	0.155656	0.160462	0.222695
ZNF484	1	1	1	0.399967	0.451945	0.493892	0.190331	0.130875	0.0638034
BCL11B	0.182337	1	0.00149947	0.16379	0.210468	0.293735	0.115251	0.145896	0.0409627
YEATS4	1	1	1	0.705943	0.732626	0.703655	0.103928	0.056497	0.0526604
TAS2R4	1	1.04e-05	6.83e-07	0.193466	0.271263	0.0864678	0.129551	0.157293	0.0636692
IDUA	0.0553713	7.76e-06	1	0.513768	0.646308	0.602805	0.176193	0.0597971	0.042166
EMC1	1	1	1	0.720547	0.702326	0.725801	0.0812069	0.0445972	0.052218
SIN3B	1	0.0103156	1	0.619151	0.566657	0.630127	0.0847678	0.0979436	0.0457085
CHTF18	1	3.34e-05	1	0.574649	0.462108	0.564962	0.0923228	0.137949	0.0452435
ECHS1	0.0102622	1.9e-07	1	0.904377	0.871536	0.901839	0.0579736	0.0310614	0.0326403
GNG11	1	1	1	0.485891	0.435388	0.582169	0.217032	0.222567	0.209936
PTPN12	1.82e-09	0.00365562	1	0.810977	0.903966	0.896184	0.113752	0.0438044	0.0452292
STYXL1	0.0122761	1	1	0.789579	0.828848	0.851841	0.0861	0.0847303	0.0417122
STEAP4	1	0.00676195	1.36e-09	0.26991	0.260871	0.644827	0.173533	0.22118	0.29137
RBM48	3.39e-08	1.99e-16	1	0.485064	0.670697	0.587607	0.163296	0.0535301	0.0610266
ZFP36	1	1.76e-13	7.48e-11	0.956719	0.978524	0.927588	0.0405785	0.0383598	0.0402058
RASL11B	1	0.09393	4.29e-07	0.23139	0.251309	0.107318	0.139481	0.145303	0.0412331
KDR	1	3.12e-07	9.84e-07	0.173293	0.260794	0.0875068	0.129519	0.15492	0.0332702
PPAT	9.7e-14	0.0186458	1	0.653396	0.446521	0.448576	0.124727	0.119222	0.0891778
A4GALT	6.5e-21	7.55e-21	1	0.192102	0.681292	0.507406	0.157348	0.176656	0.0904565
CDC42EP1	1.46e-09	1	1.45e-09	0.366803	0.481887	0.586463	0.112325	0.130808	0.0628073
MPST	6.03e-11	1.27e-09	1	0.56584	0.756325	0.718402	0.162569	0.0526025	0.048908
RAC2	5.34e-16	3.63e-05	1	0.987165	0.923368	0.927681	0.0121997	0.102958	0.0718023
CPA4	1	1	1	0.176734	0.199038	0.12721	0.112363	0.116127	0.0364129
PRKRIP1	1	1.27e-10	1.07e-06	0.746275	0.790202	0.72352	0.0703457	0.0278976	0.0431949
SMO	1	0.000345256	4.72e-06	0.379638	0.289883	0.502435	0.174773	0.192174	0.0648732
MYO1B	1	1	1	0.340711	0.440339	0.455043	0.149745	0.125492	0.175533
GAD1	1	2.21e-11	2.06e-12	0.266006	0.367819	0.130304	0.1488	0.145068	0.0557594
TWSG1	2.78e-08	0.00125453	1	0.750095	0.844215	0.830576	0.0815602	0.107069	0.0833822
CGNL1	1	1	1	0.162198	0.186016	0.267592	0.0795164	0.134811	0.168813
TMOD2	1	4.61e-08	9.6e-13	0.434891	0.332586	0.6705	0.207342	0.204556	0.129721
INO80	1	1.85e-07	1.11e-14	0.75797	0.78375	0.695037	0.0645296	0.0301023	0.0424086
IVD	5.22e-12	0.00890241	1	0.629781	0.441834	0.461384	0.129233	0.144853	0.115379
KNSTRN	1	1	1	0.545412	0.455584	0.497481	0.135857	0.120732	0.0842777
ISLR	1	2.45e-07	1.24e-07	0.165595	0.24387	0.083031	0.113002	0.135918	0.0329533
THAP10	1	1	0.00362089	0.188815	0.230239	0.325969	0.154573	0.13757	0.0449816
PALLD	1.53e-07	8.82e-12	1	0.313616	0.752645	0.473913	0.218221	0.309837	0.114104
DCTD	8.72e-09	0.00160207	1	0.894942	0.850392	0.860861	0.0360446	0.0387409	0.0278993
PIMREG	1	1	0.185374	0.332997	0.256733	0.355773	0.278764	0.139929	0.0444568
PLD2	1.05e-21	5.46e-09	1	0.559001	0.800578	0.772364	0.0936063	0.0621158	0.0941049
CCNT1	1	1.9e-14	2.02e-20	0.860086	0.890386	0.779355	0.0487676	0.037617	0.0342707
PUS7L	3.04e-16	1	1.22e-05	0.608483	0.480371	0.434721	0.0703165	0.0987419	0.0765469
SLC44A2	1.35e-06	1	1	0.770127	0.655429	0.638663	0.116433	0.085918	0.0885607
AP1M2	0.00133948	1.86e-06	1	0.143998	0.27	0.180538	0.113089	0.125093	0.0488136
ADCY4	1	4.28e-08	4.83e-08	0.457807	0.537597	0.381898	0.162586	0.115144	0.068463
PARP2	4.95e-15	1.78e-06	1	0.69552	0.533766	0.580495	0.0488368	0.136265	0.101494
EAPP	1	1	1	0.806698	0.800335	0.781981	0.0694043	0.0370592	0.0425854
MIS18BP1	1.26e-05	1	9.69e-13	0.896749	0.84253	0.702049	0.040099	0.0965369	0.126575
REEP5	7.97e-11	6.3e-24	0.0293536	0.956526	0.895651	0.943591	0.0189003	0.03003	0.0283085
FGF13	1	1	1	0.241393	0.276113	0.257003	0.134629	0.119989	0.0423359
CHRNA10	2.83e-08	5.55e-23	0.00167804	0.355626	0.558196	0.414585	0.124749	0.0807013	0.053321
CDKN1C	2.16e-07	1	1.14e-14	0.335948	0.465469	0.676354	0.160053	0.181657	0.048119
SGO1	0.0573356	1	1	0.462946	0.327737	0.311673	0.197762	0.135338	0.159931
LBP	1	1	0.00541485	0.12344	0.124419	0.191082	0.0955231	0.101522	0.104582
GAMT	1	2.64e-09	1.38e-06	0.537892	0.387277	0.615277	0.146324	0.188635	0.044977
PUDP	1	6.65e-05	0.382159	0.69567	0.640993	0.706513	0.0571595	0.0937829	0.0427811
ERMARD	2.12e-06	1	1	0.720503	0.648699	0.649996	0.0739834	0.0674448	0.0440324
MOSPD2	0.118895	0.94419	1	0.688934	0.744663	0.726676	0.0763463	0.0602248	0.0687178
DOCK6	1	1	1	0.242908	0.188128	0.194572	0.123619	0.11573	0.041705
ELOF1	1	4.27e-06	1.7e-17	0.715693	0.732738	0.525158	0.104059	0.101684	0.0865517
PLVAP	1	0.0370924	6.83e-12	0.361326	0.356088	0.581369	0.169031	0.181967	0.0483282
TULP4	1	1.47e-09	0.00409051	0.668889	0.534086	0.68373	0.111022	0.157868	0.0685584
RSPH3	1	2.79e-06	1	0.629041	0.692394	0.629875	0.0976588	0.0687675	0.0648308
BMP15	1	1.64e-05	1	0.0820807	0.156182	0.0689263	0.0802678	0.104683	0.0327977
AFDN	2.2e-14	0.544705	0.407273	0.501074	0.693393	0.729044	0.141784	0.0977432	0.126294
STK33	1.58e-05	1	7.79e-17	0.221712	0.144537	0.025006	0.144932	0.110585	0.0139482
NDUFA10	8.62e-06	0.0127405	1	0.885082	0.839984	0.850459	0.0486224	0.0354302	0.0349937
FCHO1	1e-10	9.25e-17	1	0.639704	0.332639	0.556757	0.159623	0.182224	0.118465
KLHDC7B	1	8.3e-06	2.39e-15	0.334284	0.288386	0.544282	0.140195	0.162658	0.0562084
LSM4	3.12e-15	0.000421828	1	0.900973	0.799182	0.80698	0.0602521	0.0511963	0.034881
SULT4A1	1	1	6.05e-06	0.204288	0.211213	0.085102	0.127165	0.134644	0.0321422
CAMSAP1	1	0.0216303	1	0.744458	0.794672	0.749651	0.100498	0.0505939	0.0521145
ZBTB46	1	1.37e-16	1.08e-10	0.712039	0.833905	0.68994	0.169857	0.0555054	0.0565686
TNNI2	3.56e-13	0.000646714	1	0.674717	0.515563	0.547504	0.0949095	0.116982	0.0548552
COL5A1	1	0.296307	1	0.417798	0.454436	0.389441	0.156809	0.122752	0.0362042
CYP2E1	2.11e-10	1	0.214911	0.625924	0.332686	0.276301	0.23337	0.201288	0.0908371
CEP85	1	3.2e-15	6.37e-15	0.681705	0.739301	0.578546	0.0466074	0.080165	0.0764959
LAMA5	1	1	1	0.581735	0.467146	0.519942	0.235654	0.22585	0.0552692
EXOSC2	1.77e-09	2.88e-09	1	0.69853	0.567134	0.628618	0.0715219	0.0968688	0.085315
CHMP2A	1	1	1	0.947289	0.951993	0.945094	0.0184351	0.00996791	0.0110612
METTL26	1	0.042194	1	0.731972	0.69627	0.728582	0.0955281	0.048974	0.0334038
EIF2S3	0.243462	6.86e-05	1	0.948195	0.927729	0.942003	0.0170502	0.0216836	0.0232413
MAP3K10	1.14e-08	0.00105811	1	0.496568	0.565601	0.563374	0.0570067	0.0739327	0.0381567
SMPDL3B	4.87e-05	1	1	0.352729	0.186268	0.200837	0.168604	0.120315	0.113486
CCDC62	0.00245514	0.324063	1	0.333614	0.228255	0.248654	0.109585	0.160372	0.101348
ZNF426	1	1.45e-19	7.03e-17	0.52247	0.631509	0.40293	0.12165	0.0904559	0.0831672
MPP1	0.184342	1	1	0.81826	0.868298	0.848809	0.0700961	0.104867	0.122094
C12orf65	7.24e-09	4.57e-13	1	0.586603	0.736152	0.671864	0.112032	0.0502538	0.061605
SLC35D2	1	0.286651	1	0.643267	0.704066	0.683071	0.119439	0.072258	0.045453
UBA1	1	1.1e-09	1.62e-14	0.931688	0.946926	0.892276	0.0350048	0.0238822	0.0247303
AKAP12	0.0367769	0.000207419	1	0.302201	0.467757	0.359481	0.141891	0.184543	0.120156
BPIFA3	0.00373939	1	1	0.163526	0.246359	0.26489	0.0848103	0.13636	0.0488955
DEFB118	1	1	0.264115	0.130229	0.148566	0.0782843	0.0916765	0.102505	0.0259208
EDA2R	1	1	1	0.280046	0.271582	0.259735	0.112995	0.135923	0.0584442
ZNF227	1.08e-10	1.04e-10	1	0.556237	0.646974	0.60747	0.0551067	0.0565675	0.0391601
GSE1	5.48e-07	1.55e-08	1	0.796681	0.685452	0.750753	0.135451	0.0890244	0.0440915
SH3BGRL	1	5.74e-07	1	0.958179	0.936091	0.955386	0.0321095	0.0225087	0.0206788
NFATC1	1	1	1	0.647706	0.690039	0.664607	0.111518	0.05206	0.0407529
PPT1	8.4e-05	5.07e-12	1	0.976848	0.939617	0.96939	0.0265359	0.0584	0.0354565
RAB11FIP4	1	0.00227949	0.00314204	0.502248	0.406729	0.644077	0.257454	0.241652	0.0998552
ABCB7	0.0319034	0.0470028	3.63e-19	0.823814	0.811306	0.699541	0.0472312	0.0459352	0.0538507
TRAF3	1	1	0.00285097	0.65288	0.670994	0.734451	0.10758	0.120014	0.0851887
ADGRE3	1	1	1	0.387592	0.237246	0.222322	0.244686	0.164414	0.185708
AOC3	1	2.22e-05	1	0.265411	0.365465	0.270727	0.106907	0.132416	0.0510004
ACLY	7.58e-07	1	5.97e-10	0.941559	0.921313	0.89222	0.0276408	0.0239971	0.0266734
DIAPH1	1.16e-06	1	2.63e-13	0.944952	0.901127	0.824393	0.0430497	0.0934728	0.0609978
EXOC4	1	2.71e-07	6.16e-05	0.778302	0.733155	0.802245	0.0680061	0.0564057	0.042405
C1orf159	1.53e-16	6.76e-11	1	0.299189	0.532855	0.508244	0.165215	0.0958679	0.045372
MAP1B	1	1	1.9e-06	0.261965	0.239173	0.131971	0.111241	0.133959	0.0348252
IL13RA1	0.438179	1	1	0.908849	0.961661	0.972986	0.0895805	0.0353119	0.00897781
CKMT2	1	1	1	0.226174	0.259116	0.207683	0.133931	0.129812	0.0470452
KHDRBS3	1.58e-23	0.00395731	0.00425095	0.34818	0.584639	0.623939	0.0999072	0.0758404	0.109553
FMO5	1.34e-09	1	5.22e-06	0.478436	0.34902	0.269819	0.0916944	0.135397	0.0687525
PRKAB2	1	1	1	0.653288	0.681684	0.644486	0.0938293	0.0683316	0.0672396
ZNF132	0.0276627	1	0.526811	0.255229	0.321247	0.375299	0.118825	0.135156	0.0412682
THAP1	1.46e-17	1	3.4e-16	0.642093	0.747651	0.824291	0.0673225	0.0597668	0.0292707
ACTR10	4.22e-07	4.8e-22	0.000692984	0.82391	0.907687	0.849918	0.064901	0.0242552	0.0291955
LGALS3	4.85e-07	1	1	0.686125	0.914172	0.921877	0.234592	0.0446413	0.0343829
DHX30	2.34e-05	1	8.91e-05	0.761937	0.742441	0.706545	0.128488	0.0422083	0.0495698
RAF1	1	1	0.0167721	0.875699	0.87994	0.853569	0.0466741	0.0261364	0.0287105
PPARG	1.58e-13	1	6.86e-08	0.239833	0.525592	0.70662	0.148443	0.243943	0.119916
NUP210	3.72e-24	0.00301606	0.00288855	0.873497	0.477967	0.451419	0.0686552	0.177446	0.139166
FCRLA	0.000707507	1	1	0.437158	0.232101	0.206438	0.269682	0.138968	0.0397431
ENOSF1	1	1	1	0.599851	0.624265	0.553671	0.180142	0.182811	0.143103
TRIM5	4.14e-08	3.2e-08	1	0.718633	0.853868	0.803854	0.111163	0.0794039	0.0794384
CNGA4	1	1	0.908809	0.279338	0.238742	0.179086	0.122336	0.131694	0.121537
TRIM22	9.71e-05	1	1	0.956614	0.900397	0.900583	0.0231849	0.0777034	0.0851555
ILKAP	1	1	1	0.787968	0.809575	0.83264	0.0999438	0.0408334	0.0381353
RAMP1	3.88e-25	2.71e-13	1	0.225273	0.88722	0.872229	0.187305	0.0655335	0.029166
SERPINF1	1	0.158216	1	0.743956	0.590633	0.696529	0.189717	0.20335	0.127359
JCHAIN	1.85e-14	1	3.4e-05	0.539008	0.161421	0.103295	0.279833	0.15041	0.164056
ITGB4	1	1	1	0.326761	0.303269	0.2732	0.16241	0.125297	0.0322068
CLEC10A	1	0.00145155	9.37e-07	0.790552	0.757507	0.937679	0.221443	0.227113	0.0769975
GUCY2D	1	1	1	0.304921	0.284722	0.329705	0.138295	0.138348	0.0319792
DLG4	0.00433317	4.41e-07	1	0.377184	0.594285	0.498471	0.224654	0.200415	0.1006
PCBD2	1	0.000141926	0.000793833	0.596968	0.527251	0.639816	0.084583	0.130715	0.0629725
NIP7	1	1	1	0.80596	0.825456	0.818397	0.0760021	0.0383155	0.0588315
TERF2	1	1	1	0.717648	0.730256	0.739672	0.075567	0.0442817	0.0481102
PCED1A	0.0387754	3.5e-06	1	0.6716	0.738129	0.691789	0.0761793	0.0638862	0.0503732
RIN2	1	1	1	0.628733	0.692029	0.614278	0.243557	0.21053	0.150211
ATP1A4	1	1	1	0.155966	0.189735	0.164334	0.129353	0.119203	0.0435938
NES	1	1	5.13e-05	0.245021	0.249823	0.363593	0.141168	0.13983	0.0602971
BCAN	4.47e-11	0.226045	1	0.342133	0.470761	0.488319	0.115654	0.110615	0.0477259
RAB25	1	1.91e-05	0.00279594	0.154717	0.23716	0.0891459	0.129159	0.150282	0.0251544
ACY3	4.76e-06	2.41e-13	1	0.378013	0.175882	0.313186	0.158553	0.121901	0.0487571
ALDH3B2	1	1	1	0.207596	0.212274	0.254622	0.0996905	0.129788	0.0392847
TESMIN	1	1	0.000799274	0.314636	0.254017	0.14283	0.197263	0.12972	0.0402452
NASP	1	1.09e-13	2.66e-13	0.763683	0.665047	0.850982	0.08195	0.107965	0.0520531
LPIN3	1	1	0.476973	0.281299	0.277843	0.357475	0.112439	0.133119	0.0414924
PPP1R3D	6.59e-19	1	1.35e-09	0.527588	0.664822	0.712532	0.085755	0.0619539	0.0361219
PATJ	0.254339	1	0.0654773	0.417429	0.32804	0.242691	0.161651	0.147953	0.204235
NMUR2	1	1	0.00527849	0.0955573	0.100075	0.147516	0.0735444	0.0923671	0.0451352
ZMYM5	1	1.39e-17	1e-10	0.581495	0.692926	0.53439	0.123023	0.0629763	0.0597592
USPL1	0.225707	0.0152201	1.73e-18	0.798955	0.779226	0.630185	0.069425	0.0899781	0.0661505
POMP	1	1	0.000813849	0.958123	0.972486	0.981359	0.0270273	0.0116128	0.00527436
ALOX5AP	1	1	1	0.8942	0.912002	0.941975	0.158792	0.151034	0.065297
WASF3	1	1	1	0.289378	0.360855	0.418704	0.157865	0.169501	0.0772114
PIK3C2B	2.72e-13	7.55e-17	1	0.528321	0.277024	0.429253	0.103682	0.151286	0.0789546
CHIT1	1	0.152182	1	0.279504	0.375829	0.349418	0.14519	0.130788	0.202299
CCNA1	1.47e-07	1	6.56e-13	0.177052	0.356379	0.673596	0.178582	0.259839	0.192424
KL	1	1	1	0.137386	0.174356	0.105118	0.0902195	0.11276	0.0321066
STARD13	0.438501	1	4.91e-13	0.304804	0.280288	0.10106	0.133882	0.145378	0.054603
BEX1	1	1	1	0.358977	0.316387	0.383378	0.118186	0.141196	0.0858817
SLC39A11	5.59e-15	2.1e-27	0.140604	0.732163	0.320006	0.648689	0.0556994	0.185018	0.106957
EPHB2	1	1	2.8e-10	0.388031	0.384955	0.576288	0.102122	0.152678	0.13304
PRAM1	0.244874	6.29e-06	1	0.71804	0.519736	0.693284	0.165306	0.23038	0.056162
PDE6B	1	1	1	0.414431	0.364829	0.368823	0.107904	0.132961	0.0375806
LGALS12	1	2.15e-12	5.23e-16	0.396341	0.482939	0.246394	0.112291	0.128161	0.0438076
FOPNL	1	1.35e-06	0.0976106	0.868806	0.835464	0.877627	0.0394684	0.0451023	0.0512846
LARGE1	1	1	1	0.210785	0.249869	0.256476	0.102117	0.127642	0.0327403
SLC2A11	1	1.08e-06	2.21e-09	0.442157	0.578207	0.331419	0.105374	0.203936	0.042532
GIMAP6	1	0.177748	1	0.417294	0.358779	0.464226	0.22614	0.130689	0.0812947
NTS	1	1.07e-05	1.33e-17	0.135287	0.16651	0.0100281	0.110495	0.134044	0.0122668
TMTC1	1	1	1	0.229887	0.22848	0.380212	0.124407	0.137923	0.270898
SWAP70	4.3e-24	2.4e-05	0.327344	0.805294	0.949347	0.954945	0.0923468	0.0277431	0.0171361
ARNTL	0.000164791	2.4e-10	1	0.654663	0.77659	0.724157	0.151422	0.0466836	0.0611067
LYVE1	1	1	1.21e-08	0.256651	0.23321	0.0903506	0.217357	0.149408	0.0355781
RRAS2	1	0.000537081	2.53e-14	0.428753	0.39518	0.634596	0.143316	0.192364	0.0424336
ZFC3H1	0.833489	1	0.0213721	0.875855	0.858617	0.829726	0.0444155	0.0324389	0.0442589
MEN1	0.895073	1	0.618902	0.554392	0.529099	0.50936	0.150215	0.0971755	0.047525
PEBP4	1	1	1	0.2121	0.239838	0.20401	0.121884	0.131271	0.0421391
CTIF	1	1	1	0.484903	0.50225	0.549379	0.1112	0.128614	0.0342942
MRO	0.000496103	1	0.000466364	0.279616	0.203327	0.141735	0.10634	0.112558	0.0524248
IRAK2	0.001877	1.91e-20	1.81e-06	0.59622	0.873273	0.626251	0.244606	0.0880057	0.117604
ARL8B	1.06e-17	1.78e-15	1	0.910158	0.964136	0.950313	0.0305111	0.0139918	0.0172887
EDEM1	2.19e-08	3.81e-19	0.235641	0.879567	0.95863	0.905995	0.0778887	0.0212435	0.0595696
CHL1	1	8.86e-09	7.07e-10	0.158224	0.249059	0.0959589	0.0788441	0.135741	0.0693194
TRPM1	0.0374295	1	9.3e-05	0.20054	0.160211	0.075186	0.102915	0.115243	0.0242003
TSPAN2	0.0263746	1	1	0.381424	0.258497	0.267884	0.173265	0.159634	0.0854463
GSTM5	1	1	0.0138003	0.24305	0.220467	0.134448	0.114658	0.140389	0.0584774
GSTM3	0.00279642	1	5.39e-09	0.222175	0.314274	0.505576	0.106289	0.201634	0.168118
SYT6	0.79622	1	0.454957	0.171581	0.217157	0.271792	0.0998164	0.126864	0.0484459
VAV3	2.7e-23	9.25e-06	1	0.901125	0.622948	0.586722	0.0633023	0.153148	0.209077
PSRC1	1	7.6e-07	0.292636	0.402675	0.245346	0.409381	0.217602	0.150272	0.0352499
HMGCS2	1	1	1	0.118644	0.13878	0.162252	0.0700311	0.0976488	0.0355503
PTPN22	1	1	1	0.789189	0.712166	0.773532	0.0939396	0.204476	0.148143
SORT1	0.0487311	1	1	0.768916	0.667916	0.691189	0.111104	0.131916	0.100526
WNT2B	1	1	5.28e-05	0.321519	0.35955	0.475916	0.132009	0.177472	0.0734674
PTGFRN	1	1	1	0.511709	0.505892	0.538674	0.160875	0.169263	0.0846962
NOTCH2	1	1	0.000580627	0.839869	0.844073	0.784501	0.102519	0.0451398	0.0567283
TRIM45	1	1	0.000264135	0.392867	0.361209	0.287435	0.0965909	0.140388	0.0618365
ARF3	1	0.000612721	3.64e-15	0.864774	0.897284	0.952178	0.110389	0.029361	0.0162499
TMEM106C	4.23e-06	1	1	0.631208	0.447668	0.422285	0.197099	0.137862	0.108815
RSAD2	1	0.088474	1	0.65262	0.82355	0.592069	0.214201	0.210185	0.364727
ANO3	1	0.38342	9.75e-07	0.0974018	0.127608	0.031282	0.0741651	0.115513	0.0232498
IL6ST	0.362386	1	5.81e-10	0.797963	0.831048	0.90268	0.10005	0.0474653	0.0558239
FST	1	1	0.467079	0.162597	0.200435	0.273457	0.0980453	0.119644	0.129327
NAV1	1	1	1	0.705215	0.706313	0.712924	0.18502	0.155379	0.17035
IL2RA	2.19e-05	1	5.44e-05	0.309959	0.494587	0.687218	0.146265	0.261091	0.252376
IL15RA	1	0.189261	1.42e-13	0.327384	0.350366	0.798183	0.235699	0.343597	0.123342
HRH4	1	1	1	0.119636	0.157305	0.121721	0.0980289	0.125367	0.175597
TMEM241	1	5.46e-06	0.00127009	0.316861	0.20962	0.402087	0.226193	0.154193	0.0704415
CABLES1	0.295804	1	1	0.375834	0.50626	0.463532	0.13879	0.190848	0.132378
DOCK2	2.94e-14	1	4.83e-06	0.974555	0.904027	0.895344	0.0179933	0.107762	0.0631349
EMP1	1	1	1	0.747157	0.763376	0.693975	0.199665	0.237589	0.196185
RERG	1	1	1	0.183851	0.182504	0.204743	0.127108	0.116115	0.0364985
SPX	0.151083	0.0691712	2.28e-17	0.126323	0.1205	0.00973154	0.0947781	0.10989	0.00885274
LRP4	1	1	1	0.207671	0.219705	0.248423	0.11532	0.117405	0.0338857
RAB33A	8.59e-05	1	0.00805251	0.551828	0.654268	0.719597	0.148784	0.115555	0.0945701
STK26	1	1	1.81e-06	0.879402	0.87452	0.823679	0.0444267	0.0526128	0.0539045
PIWIL4	1	1	1	0.53633	0.475098	0.507322	0.0734495	0.129898	0.140928
SPOCD1	0.0102031	0.415053	8.02e-18	0.176169	0.224483	0.49841	0.129481	0.168906	0.0589063
CDCA8	1	1.28e-08	0.000267856	0.495176	0.329975	0.502832	0.271308	0.130938	0.0712414
CYP2J2	0.00599225	1	1.29e-07	0.229758	0.1561	0.0603552	0.171632	0.115041	0.0296258
ZCCHC11	1	1	2.37e-07	0.626986	0.586565	0.480278	0.104262	0.120169	0.116972
DSC2	6.44e-10	1	2.42e-23	0.410948	0.522157	0.879126	0.165549	0.125166	0.0623934
DTNA	0.409432	1	1	0.453544	0.573756	0.603935	0.227432	0.190072	0.159894
TIMM10	1	0.000230363	0.00245498	0.782014	0.755398	0.852056	0.142958	0.0913101	0.055296
APLNR	0.0359152	1	6.63e-12	0.152501	0.190951	0.332434	0.101426	0.126238	0.0358649
PDGFRA	1	1	0.00300289	0.244993	0.228076	0.133559	0.108846	0.140642	0.0834699
COL4A2	2.74e-13	1	0.0012365	0.227395	0.42073	0.498284	0.117158	0.150742	0.0394988
DZIP1	1	0.940008	3.9e-09	0.157659	0.156787	0.0446862	0.112781	0.124346	0.0221289
ARHGAP32	4.96e-23	1	1.92e-12	0.698168	0.481693	0.350242	0.0663937	0.122044	0.109907
ACRV1	1	1.14e-10	4.02e-15	0.128149	0.235805	0.0395449	0.0876456	0.153063	0.0172039
ANXA1	1	0.00231907	4.46e-05	0.960229	0.984869	0.978333	0.0734503	0.0277085	0.0145937
TMEM2	6.52e-08	1.47e-14	1	0.574275	0.853678	0.717883	0.242344	0.0999113	0.133408
AGTPBP1	2.68e-07	1	3.48e-16	0.880882	0.84004	0.744752	0.0500147	0.0488753	0.058769
FAM189A2	0.0307936	1	0.000323329	0.150874	0.204601	0.294954	0.0818606	0.11414	0.128382
ADAM19	1.69e-09	1	0.634993	0.850263	0.953643	0.955634	0.108487	0.034433	0.0536631
SDS	1	1.83e-09	2.36e-17	0.52082	0.629142	0.277113	0.141061	0.226281	0.0937721
TBX3	1	1	0.00414337	0.311122	0.328378	0.244657	0.10964	0.113045	0.0446565
DTX1	8.35e-10	1	7.32e-11	0.354718	0.464758	0.583566	0.0997126	0.140016	0.0356403
TRAFD1	0.000609163	1	0.0677778	0.78419	0.847287	0.883983	0.0803142	0.0660802	0.0734074
CCDC146	6.04e-18	5.46e-18	1	0.659027	0.409806	0.550955	0.0573516	0.154495	0.091398
PNPLA8	1	2.82e-05	4.01e-06	0.74729	0.773434	0.699852	0.120064	0.0434456	0.0354064
HILPDA	9.62e-09	4.63e-25	0.000246262	0.512087	0.852172	0.561051	0.145547	0.140648	0.11975
MDFIC	1	1	5.88e-08	0.629345	0.663565	0.764426	0.230863	0.0921655	0.0411666
EPHA7	1	1	1	0.109949	0.12007	0.083101	0.0897145	0.113677	0.109319
ELF5	1	1	1	0.144131	0.173719	0.129711	0.0851028	0.114941	0.0381886
PRRG4	0.0063433	1.31e-05	1	0.571973	0.717581	0.651091	0.193124	0.0804851	0.0993301
CD63	2.3e-24	1	7.68e-20	0.889955	0.97352	0.995503	0.0468664	0.0114538	0.00257805
GDF11	0.0448992	1.27e-11	0.0738602	0.342862	0.454641	0.341533	0.0905423	0.117824	0.0525711
TESPA1	1.8e-07	1	0.0348743	0.469421	0.295462	0.231584	0.150319	0.15318	0.155986
TROAP	1	1.1e-08	0.000135055	0.508641	0.312883	0.505629	0.232667	0.15843	0.0745705
PAN2	9.86e-11	1	4.33e-18	0.776891	0.678981	0.462568	0.059384	0.128375	0.0694452
KCNH3	1	0.00337831	6.56e-09	0.355432	0.302714	0.468062	0.10956	0.161062	0.0407477
LTV1	2.32e-10	2.51e-17	1	0.912381	0.821527	0.886168	0.0575973	0.04719	0.0361299
HEY2	1	0.084583	1.03e-10	0.171355	0.203077	0.0665471	0.080534	0.135114	0.0248907
MICAL1	1	1	1.29e-09	0.922785	0.908607	0.848552	0.0346351	0.0670526	0.0560971
DYSF	1	1	0.00479939	0.435069	0.367482	0.545788	0.261164	0.162775	0.172746
GNS	1	1	1	0.953238	0.954346	0.912603	0.0319602	0.0363714	0.0856436
KIAA0513	1	1	1	0.661145	0.642572	0.60414	0.151683	0.154825	0.122831
AGT	1	0.000217907	9.85e-11	0.217099	0.255678	0.0910698	0.115255	0.134613	0.02906
PCNX2	2.03e-10	1	3.8e-09	0.501725	0.343578	0.267713	0.136407	0.132092	0.0333951
URB2	0.305476	0.428728	6.95e-15	0.595139	0.573444	0.442309	0.0830769	0.094041	0.0625428
ABCB10	0.00063012	1	1	0.769355	0.828445	0.839607	0.0690373	0.0483185	0.0704968
STX6	1	2.58e-14	9.96e-23	0.782633	0.832914	0.639057	0.0553018	0.0811757	0.0398913
NPL	0.0143169	1	1.01e-07	0.373221	0.432833	0.699821	0.142534	0.15455	0.236337
FAM129A	2.67e-05	2.65e-09	1	0.887448	0.961492	0.924683	0.139365	0.0319694	0.0617298
GPR55	1	1	1	0.367574	0.430606	0.464389	0.149828	0.244254	0.162954
ITM2C	2.48e-06	0.306257	1	0.900368	0.803891	0.794501	0.074411	0.0753642	0.136713
SERPINE2	0.0993036	1.95e-08	1	0.155644	0.443068	0.215672	0.0997711	0.235361	0.192522
TMBIM1	5.23e-15	1	0.000100676	0.773048	0.924273	0.935031	0.111805	0.0256863	0.0367805
CYP27A1	7.97e-10	3.97e-12	1	0.402685	0.700663	0.535744	0.115947	0.187043	0.198481
ARMC9	0.411602	0.31357	1	0.313053	0.445727	0.383773	0.115408	0.196763	0.150887
TGFBRAP1	1	0.167708	0.0473269	0.665607	0.622774	0.699597	0.110286	0.0947052	0.0678412
ALDH1L2	3.57e-09	0.00676175	1	0.326098	0.470301	0.455062	0.100516	0.119813	0.0926167
SCYL2	3.51e-08	4.73e-13	1	0.863541	0.915888	0.894555	0.0440182	0.0213459	0.0188287
APPL2	1	1	1	0.691038	0.721776	0.751778	0.0788024	0.0493771	0.0584785
SLC41A2	1.9e-07	1.99e-11	1	0.762563	0.888102	0.827251	0.108038	0.0365444	0.0918227
FLNB	1	1	1	0.794888	0.732859	0.693302	0.149891	0.140767	0.13221
VPS36	0.00176873	2.92e-06	1	0.871748	0.799663	0.83189	0.0731584	0.0436	0.0404439
RNASEH2B	1.77e-15	1	1.99e-16	0.7585	0.633117	0.518289	0.0858907	0.0806524	0.0700895
CKAP2	0.0430985	1.58e-11	0.0886543	0.761498	0.679821	0.772789	0.0557917	0.0671439	0.0930833
TBC1D4	0.214911	1	1	0.684379	0.758774	0.817618	0.154475	0.15748	0.0865574
SUCLA2	0.00285074	1.74e-07	1	0.791085	0.729331	0.774246	0.0499343	0.0574035	0.0451185
MED4	0.00025677	3.31e-05	1	0.795745	0.861952	0.838421	0.0706561	0.0289356	0.0569378
COG3	1	1	2.84e-09	0.699202	0.701601	0.641488	0.112905	0.0433326	0.0359145
SPRY2	1	1	0.000403595	0.593232	0.554733	0.377931	0.170725	0.219135	0.188997
EDNRB	1	4.38e-09	2.81e-17	0.291232	0.370313	0.0458302	0.132073	0.188412	0.0560978
RCBTB2	1	1	1	0.703288	0.809182	0.775493	0.210676	0.0808393	0.0809137
LCP1	0.309406	1	1	0.994322	0.996778	0.996129	0.00977466	0.00165956	0.00244156
SCRN1	1.52e-15	2.63e-20	1	0.922297	0.747641	0.844127	0.0305922	0.101225	0.114614
TNS3	0.00219672	1	0.00192668	0.858654	0.798096	0.724848	0.0704138	0.110941	0.124723
GPNMB	4.5e-06	1	8.85e-08	0.313763	0.553179	0.780242	0.213411	0.302976	0.271386
KDELR2	0.615589	1	0.0118304	0.887013	0.910146	0.927097	0.0465136	0.0247691	0.0281242
IL6	1	1	4.47e-06	0.360819	0.411554	0.710515	0.275933	0.290462	0.264752
AOAH	0.000358783	1	1	0.796513	0.689417	0.604528	0.206857	0.138645	0.270886
MYO1G	4.53e-12	3.25e-10	1	0.839446	0.952982	0.900471	0.0934456	0.0306314	0.0869462
ALPK3	1	1	1	0.268811	0.316556	0.325673	0.0974068	0.129975	0.0547641
CIB2	0.000423571	1	2.4e-14	0.448986	0.36728	0.156676	0.147444	0.1717	0.10324
TEX2	1.29e-08	1	0.255716	0.806819	0.644899	0.642662	0.120913	0.153665	0.0587883
BRIP1	1	0.354246	1	0.245567	0.205155	0.384106	0.119882	0.160346	0.265888
RTP4	1	0.263274	1	0.423768	0.578146	0.446451	0.255408	0.214528	0.240779
2007-03-01	4.08e-05	5.94e-26	1.96e-08	0.894209	0.949671	0.908638	0.054255	0.0104327	0.0187903
BLK	1	5.67e-07	0.00161264	0.301339	0.125337	0.275666	0.286534	0.119726	0.0342852
EPRS	1.6e-11	1	0.0011722	0.92629	0.865947	0.851585	0.0468925	0.0487235	0.0306678
KCTD3	3.58e-10	1	2.83e-20	0.709679	0.630333	0.417793	0.0619982	0.0975309	0.0770028
RPS6KC1	1	0.000424425	0.000890355	0.718054	0.763464	0.677841	0.0952668	0.0830607	0.0744371
IL36G	1	1	0.000120465	0.140358	0.201592	0.281435	0.126354	0.205564	0.0869851
IL1RN	1	1	1	0.699849	0.79154	0.87744	0.300871	0.241281	0.143988
IL36RN	0.0288448	1	6.77e-14	0.167071	0.222105	0.451426	0.105006	0.181297	0.0493499
GYPC	1	1	1	0.718953	0.756105	0.688675	0.187847	0.0866855	0.135292
GAD2	1	1	1	0.154014	0.170151	0.16963	0.0718258	0.10636	0.0346066
NIPSNAP3A	1	1	1	0.81681	0.832696	0.824193	0.0568629	0.0298254	0.0362349
ODF2	0.0782069	1	2.86e-05	0.764489	0.724347	0.687484	0.0892888	0.0440597	0.0368222
TOR1B	2.34e-08	1	1	0.724876	0.827088	0.847256	0.097886	0.0647975	0.0763806
SMC2	4.66e-13	1.88e-10	1	0.715238	0.501844	0.602653	0.0843948	0.143579	0.102597
KLF4	2.05e-11	1.02e-08	1	0.898862	0.744398	0.789523	0.0872824	0.0843877	0.115756
TOR1A	1	0.00944909	0.103848	0.838131	0.87452	0.85108	0.0781664	0.0194713	0.0224516
ST6GALNAC4	1	1	1	0.640687	0.632189	0.669599	0.1131	0.105149	0.0463339
ANGPTL2	1	1	0.362407	0.187157	0.183306	0.233683	0.0841729	0.116891	0.0403429
ZFP37	1	3.62e-06	1.37e-20	0.267265	0.288813	0.0270256	0.12963	0.167925	0.0183158
SLC31A1	0.145359	1	1	0.750438	0.806355	0.781003	0.0996456	0.0666866	0.141249
TLR4	1	1	0.284873	0.44469	0.508871	0.648245	0.254807	0.225595	0.297076
PRPF4	1	3.04e-08	4.79e-17	0.870714	0.894896	0.804954	0.051548	0.0348943	0.0261298
TEX10	1	1	1	0.740148	0.732659	0.699625	0.047849	0.0424273	0.0652156
GARNL3	8.13e-08	1	1	0.345362	0.191905	0.182149	0.137754	0.126562	0.0877404
ENPP2	1	3.88e-15	2.31e-17	0.709723	0.476038	0.925496	0.207311	0.253482	0.0528111
MYC	1	0.201482	5.4e-08	0.633353	0.648239	0.820471	0.218829	0.156421	0.0881715
NOV	1	1	1	0.238747	0.268267	0.294031	0.148158	0.162453	0.0647469
CD72	8.02e-15	1	0.000860907	0.694722	0.514131	0.490406	0.127581	0.116485	0.0456784
TMEM8B	1.52e-08	1	1.39e-21	0.760027	0.650723	0.351452	0.142006	0.134665	0.0592332
DENND4C	1	1	1	0.781762	0.745117	0.70659	0.0997655	0.101928	0.183237
KLC4	1	7.23e-07	0.00300249	0.467095	0.549167	0.470985	0.114038	0.0966097	0.041587
ZSCAN9	1	6.94e-13	3.71e-18	0.607983	0.670368	0.424728	0.0918098	0.113093	0.0749887
PIM1	1	1	6.09e-08	0.652121	0.612383	0.846397	0.1744	0.256345	0.055358
GMPR	1	1	1	0.528709	0.468335	0.569734	0.166599	0.20111	0.161149
IRF4	1	6.85e-09	1.05e-18	0.787809	0.743969	0.962837	0.167735	0.164014	0.0316333
FLOT1	1	1.34e-08	1.21e-05	0.863116	0.893441	0.846649	0.0498532	0.0316324	0.0392815
PGBD1	5.53e-11	2.03e-05	1	0.449512	0.22602	0.25794	0.157617	0.13425	0.0663315
ATAT1	0.107455	1	1	0.435377	0.468861	0.509963	0.0704368	0.114958	0.063666
RNF144B	1	1	1	0.86299	0.853001	0.88537	0.0716716	0.0795201	0.0539414
NRM	0.0363444	1.87e-16	3.85e-05	0.739443	0.626898	0.762175	0.0414447	0.0918624	0.0873568
FGFBP2	1	1	1	0.108107	0.0758584	0.0357765	0.122421	0.0769169	0.029151
CPEB2	1.01e-07	1	7.46e-11	0.669027	0.79671	0.87815	0.149406	0.0765525	0.0559812
MYO7A	1	0.0334337	2.78e-05	0.232882	0.202325	0.34921	0.167272	0.128216	0.039103
ARRB1	1	2.68e-16	1.64e-13	0.762532	0.692265	0.879999	0.223075	0.0772059	0.0502517
RAB30	1	6.83e-07	3.29e-19	0.62715	0.584106	0.901319	0.182041	0.205563	0.0778622
NARS2	5.23e-23	0.00140202	0.0228412	0.712824	0.424527	0.408601	0.0674882	0.154326	0.073188
SLCO5A1	0.0161772	1	6.29e-05	0.357272	0.47732	0.669632	0.181671	0.263659	0.219977
SDCBP	7.39e-10	5.71e-21	0.225611	0.858073	0.970397	0.934153	0.133931	0.0106821	0.0348
DDX60	1	1	1	0.619036	0.571791	0.43876	0.177145	0.233986	0.326257
NXPE4	1	1	1	0.0968064	0.156515	0.0904977	0.0742165	0.122495	0.0371741
SORL1	1	3.45e-09	2.42e-17	0.675338	0.784795	0.343588	0.24812	0.185818	0.120418
TRPC6	1	1	1	0.174243	0.17776	0.106711	0.180722	0.151063	0.133054
MMP7	0.0673881	4.1e-11	0.107463	0.151437	0.413848	0.189051	0.103924	0.277549	0.200535
RDX	1.06e-10	1	1.57e-16	0.701096	0.79507	0.927004	0.101689	0.0823873	0.0337325
ARHGAP20	2.68e-08	1	1.12e-15	0.333095	0.209083	0.0597621	0.151169	0.129562	0.0419212
MMP13	1	1	1	0.181159	0.25313	0.271708	0.124666	0.160466	0.160164
TMPRSS13	1	1	0.0122037	0.404515	0.4429	0.536701	0.104396	0.117792	0.130147
CASP5	0.863758	1	1.72e-07	0.237367	0.207321	0.0446442	0.18826	0.232812	0.0982159
ALKBH8	3.14e-16	1.57e-12	1	0.536185	0.173386	0.267386	0.172507	0.128992	0.0984427
MAP2K5	2.48e-08	0.0239153	1	0.662536	0.535904	0.59181	0.0456411	0.159703	0.0698842
THBS1	4.23e-14	1.51e-09	1	0.268911	0.846831	0.668906	0.284077	0.131351	0.270416
NUSAP1	1.06e-12	1	0.00182819	0.823627	0.631264	0.57605	0.128249	0.106367	0.13319
KIF23	1	1	0.0159809	0.463126	0.464474	0.583675	0.232002	0.131375	0.112462
UACA	0.0426001	1	0.000584733	0.308806	0.245557	0.146461	0.108823	0.156804	0.109349
SMAD6	1	1	0.000670043	0.474672	0.454282	0.40239	0.105359	0.156541	0.0425878
PLCB2	1.79e-11	3.45e-10	1	0.891375	0.707789	0.782978	0.0866185	0.11738	0.138401
DUOX1	0.103889	1	0.00634307	0.290653	0.345433	0.435937	0.114342	0.123163	0.103184
SLC28A2	1	0.147789	0.172568	0.1752	0.210943	0.128266	0.105824	0.113798	0.0427127
BCL2L10	1	1	1	0.220242	0.276842	0.253489	0.115872	0.12843	0.0447858
BCAR3	1.92e-07	6.53e-24	0.000100701	0.525751	0.804109	0.580152	0.177752	0.107572	0.083768
TTLL7	0.320555	1	0.0110569	0.239618	0.173964	0.109816	0.14703	0.11772	0.102982
FNBP1L	1	0.0426367	2.7e-15	0.614988	0.609163	0.798696	0.10119	0.0940191	0.111893
GTF2B	1	1	1	0.90409	0.913624	0.897809	0.0398417	0.0276548	0.027289
IFI44L	1	1	1	0.762492	0.737539	0.514691	0.240814	0.237274	0.400385
GIPC2	1	0.00870844	1.19e-05	0.171112	0.208435	0.10163	0.103563	0.118744	0.0328989
IFI44	1	0.430685	0.00970742	0.833721	0.841147	0.588114	0.144945	0.208927	0.365776
SLC44A5	1	0.00258535	3.82e-12	0.166379	0.185961	0.0364372	0.112445	0.135679	0.0245292
DNASE2B	1	2.72e-05	5.14e-06	0.132228	0.207739	0.0560638	0.10908	0.144171	0.040758
SELENOI	1	1	0.247536	0.616755	0.596295	0.655684	0.0843589	0.133745	0.0499908
CYP1B1	6.9e-25	1	2.26e-16	0.194479	0.877182	0.959776	0.136097	0.101977	0.0721087
ACTR2	1	1	1	0.983731	0.988565	0.990787	0.0147336	0.00335455	0.00322145
SLC5A6	1	1	1	0.760312	0.742743	0.730984	0.118738	0.0570142	0.124118
ATRAID	3.32e-07	1	0.00171091	0.942591	0.913269	0.900847	0.0274921	0.0359496	0.0212018
TRIM54	1	1	1	0.243485	0.285499	0.306123	0.106907	0.137818	0.0432367
MFSD13A	1	1.78e-05	6.04e-11	0.500135	0.431743	0.62676	0.125081	0.170868	0.0569249
CYP2C8	0.00155979	1	5.83e-17	0.191869	0.151368	0.0101285	0.136111	0.133786	0.0104798
CH25H	1	7.92e-08	5.18e-18	0.350282	0.270933	0.748101	0.235518	0.160564	0.204956
CUZD1	0.114969	1	9.12e-13	0.322117	0.274228	0.0946677	0.154821	0.143261	0.139575
TACC2	1	1	0.0534795	0.220923	0.247355	0.319691	0.088895	0.128209	0.0353295
CEP55	1.12e-11	1.44e-19	1	0.581306	0.152547	0.366595	0.285892	0.11588	0.19318
EXOC6	5.98e-17	9.43e-13	1	0.812957	0.605936	0.681946	0.072314	0.100082	0.112847
RBP4	1	1	1	0.247267	0.266091	0.347006	0.122027	0.130685	0.199361
DBR1	1	1	1	0.595651	0.551214	0.544574	0.0965351	0.0783441	0.0630072
DNAJC13	5.88e-08	1.14e-05	1	0.868788	0.795224	0.814183	0.0580311	0.0338788	0.0344465
GPR87	1	0.00150295	2.37e-11	0.104941	0.129459	0.0181416	0.097208	0.109809	0.0147488
ANXA7	3.54e-10	0.000275075	1	0.909939	0.950614	0.947586	0.0399032	0.0148409	0.0118188
OIT3	1	0.572743	1	0.13559	0.199127	0.136015	0.0981159	0.119807	0.0299286
ADAMTS14	1	1	4.8e-09	0.296607	0.303663	0.455034	0.131258	0.138348	0.0698085
TET1	1	0.00151208	9.57e-18	0.31663	0.31876	0.0243709	0.150501	0.191311	0.0215244
DNA2	1.25e-11	1	7.03e-15	0.47445	0.310952	0.123916	0.127791	0.145374	0.0946377
ATIC	7.27e-17	4.27e-05	1	0.91798	0.762764	0.775334	0.0608264	0.112646	0.0822018
SMARCAL1	1	2.85e-07	0.339923	0.723718	0.673212	0.722875	0.0540923	0.0824976	0.0216445
BARD1	1	1	9.12e-09	0.630402	0.644937	0.476607	0.262868	0.119835	0.113362
HECW2	1	1	1	0.268073	0.185396	0.169214	0.159585	0.121259	0.0470573
IDH1	1	8.09e-13	4e-10	0.867429	0.827573	0.919691	0.0753932	0.0508767	0.048834
ITGAV	4.14e-14	0.00260052	1	0.631238	0.815182	0.800798	0.110469	0.0798195	0.121514
SLC40A1	2.79e-18	0.00335952	1	0.718992	0.365575	0.357209	0.141069	0.170093	0.18378
SECISBP2L	4.02e-15	0.000658317	1	0.649275	0.814617	0.811519	0.135747	0.0318024	0.0391906
GLCE	1.01e-10	3.96e-21	0.581621	0.728119	0.435366	0.647292	0.124186	0.15329	0.125754
SHF	4.87e-06	0.000208712	1	0.320104	0.454956	0.41883	0.118625	0.115159	0.063997
PARP16	1.07e-09	1	6.65e-11	0.627598	0.524831	0.439869	0.067104	0.132034	0.063344
FAM13A	1	1	0.000456898	0.516365	0.541938	0.684925	0.175203	0.202736	0.0813701
HERC6	1	0.00173837	1	0.625733	0.746766	0.564317	0.174183	0.169238	0.257427
COPS4	1	1	1.01e-05	0.840851	0.842237	0.774258	0.0515665	0.0353517	0.0751584
HNRNPD	0.0531863	0.513229	1	0.9923	0.990867	0.992043	0.00733269	0.00364219	0.00319119
PRKG2	0.142146	0.00523628	5.74e-20	0.218939	0.204084	0.0128345	0.13006	0.146752	0.00916099
GPAT3	1	3.55e-15	5.35e-14	0.854228	0.946041	0.733391	0.222574	0.100324	0.166047
RAP1GDS1	0.00770617	1	1	0.883665	0.840075	0.836773	0.0517232	0.0607244	0.0382359
MMRN1	0.0307914	1	1.64e-06	0.231783	0.132509	0.0519475	0.215037	0.106129	0.0322507
TRPC3	0.00200405	1	1.4e-06	0.125004	0.103384	0.0452395	0.0584095	0.0857378	0.0174549
NAAA	0.0137994	1.43e-17	1.94e-05	0.884029	0.767089	0.901484	0.0974941	0.0865997	0.0740227
CXCL9	0.0662373	1	1	0.648775	0.403378	0.401487	0.273881	0.348855	0.353638
SCARB2	1	1	0.225698	0.855166	0.896361	0.748993	0.119454	0.0697492	0.22499
USO1	1	1	0.272598	0.920973	0.935724	0.942881	0.0277964	0.0123263	0.0105444
ANXA3	1	1.2e-06	4.8e-19	0.213162	0.197725	0.577206	0.116898	0.151895	0.175724
CENPE	0.139039	1	1.37e-07	0.539825	0.417892	0.205805	0.271523	0.177391	0.148838
LEF1	1.14e-08	1	3.32e-05	0.388529	0.260059	0.180743	0.111965	0.136821	0.0755315
EGF	1	0.000278722	3.63e-12	0.157829	0.207668	0.0472615	0.0950788	0.151919	0.019751
PAPSS1	1	1	1	0.85338	0.839601	0.815493	0.0792475	0.0534881	0.0632944
SLC39A8	1.81e-08	1	1	0.689401	0.803976	0.828185	0.109746	0.109829	0.0976607
FBN2	1	1	1	0.426023	0.35859	0.324704	0.200163	0.146828	0.2121
PARVG	8.64e-09	1	2.19e-09	0.944354	0.8876	0.808332	0.0313757	0.0926675	0.0953246
PDE6H	0.113684	1.98e-09	0.812648	0.148383	0.285511	0.155997	0.117723	0.13352	0.0396089
ERP27	1.45e-19	1	1.29e-12	0.680248	0.379649	0.179319	0.143141	0.177239	0.0754718
CPNE8	1	4.65e-12	1.45e-05	0.737851	0.611217	0.765133	0.0730633	0.177701	0.0742329
TMEM117	1	7.61e-06	7.54e-05	0.269093	0.205131	0.362855	0.110136	0.117336	0.143831
TAPBPL	1.84e-09	3.48e-11	1	0.805724	0.691783	0.748899	0.070679	0.0567058	0.0708586
PHLDA1	4.71e-20	1.74e-12	1	0.42554	0.874041	0.770744	0.197625	0.0773798	0.160608
TMEM19	0.278761	1	1	0.720104	0.651854	0.674115	0.121105	0.0912371	0.0665953
DUSP6	1	1	0.645069	0.73595	0.70109	0.59927	0.123024	0.196278	0.190919
LUM	1	1	0.138263	0.194192	0.221455	0.166646	0.167047	0.177974	0.261642
AMDHD1	1	1	1	0.307954	0.249658	0.285399	0.164503	0.120135	0.0376046
ASCL1	1	1	1	0.144175	0.165265	0.180935	0.0719712	0.11481	0.0455216
GAS2L3	1	1.75e-08	4.39e-11	0.598511	0.513036	0.751694	0.165663	0.158387	0.119806
MTMR6	1	5.17e-06	3.35e-07	0.802191	0.84477	0.761563	0.0884362	0.0578699	0.0648302
SLC46A3	5.92e-13	1	0.0160791	0.875622	0.667369	0.572207	0.0932896	0.191254	0.223075
SLC7A1	1	0.00126189	1.49e-12	0.829397	0.845701	0.677892	0.100003	0.0572406	0.117322
SLC39A5	0.0786644	0.110632	1	0.287538	0.383627	0.367798	0.130755	0.13984	0.0429106
TARBP2	6.05e-06	1	1.7e-08	0.598684	0.632278	0.684126	0.047251	0.0737334	0.0298645
RDH16	0.00237619	0.715366	1	0.246982	0.103099	0.110218	0.174854	0.0866102	0.0408553
ACVRL1	0.00386131	1.98e-08	1	0.473194	0.289452	0.427861	0.195696	0.151599	0.0683912
N4BP2L1	1	1	1	0.798955	0.808587	0.819626	0.106748	0.0706768	0.128632
CELA1	1	1	1	0.148878	0.143985	0.175772	0.110301	0.0964484	0.0429583
CSAD	1	1	0.0495854	0.686945	0.675748	0.621777	0.0699919	0.0617834	0.0879345
ESYT1	0.00679717	1	3.73e-06	0.927543	0.880911	0.835864	0.0659611	0.118273	0.0817103
TMBIM6	1	0.635857	3.18e-08	0.985725	0.987543	0.991076	0.00765215	0.00281913	0.00327098
LPAR6	3.06e-08	1	0.0035059	0.65302	0.864911	0.899705	0.277612	0.0813761	0.0740024
DIAPH3	5.98e-05	1	4.87e-10	0.39745	0.279383	0.108672	0.182864	0.165998	0.0895256
MBNL2	0.00222602	1	1	0.664757	0.729983	0.75828	0.112292	0.168592	0.0710121
RAB20	0.424853	1	1.17e-05	0.415405	0.517906	0.684154	0.252382	0.197645	0.0885749
REM2	0.615737	1	1	0.401608	0.304037	0.351531	0.160504	0.137906	0.0465471
TMX1	1	0.00730038	4.18e-07	0.919782	0.950034	0.923586	0.0663031	0.0187745	0.0213492
FRMD6	1	0.134032	0.00521289	0.224369	0.255309	0.152258	0.12928	0.128369	0.0466882
SLC38A6	1	1.23e-16	5.85e-16	0.572767	0.386903	0.819682	0.145444	0.1915	0.174064
DCAF5	1	0.674507	8.72e-09	0.794325	0.777069	0.712205	0.0846422	0.0529309	0.0407868
GPR65	1	0.0317377	1	0.803994	0.741118	0.790417	0.0757367	0.0884448	0.132634
JDP2	1	0.867646	1	0.600082	0.644833	0.603307	0.167669	0.0743595	0.0458548
FBLN5	1	1	0.0348723	0.328393	0.31478	0.244998	0.118915	0.126514	0.040533
MFAP1	7.03e-18	1	0.000174336	0.697472	0.828389	0.839911	0.115631	0.0304678	0.0155702
HDC	1	0.00294811	0.000409191	0.266504	0.195125	0.326413	0.181937	0.108818	0.127117
BNIP2	1	1	1	0.92226	0.92907	0.912528	0.0206614	0.0176012	0.0351939
PSTPIP1	5.34e-06	1.89e-06	1	0.781073	0.625044	0.710463	0.119745	0.146937	0.064583
ETFA	1	1	1	0.911725	0.912927	0.922162	0.0603848	0.0368104	0.0205718
BCL2A1	1	1	0.00508239	0.569206	0.651171	0.773053	0.193251	0.180148	0.163711
HMG20A	1	1	1	0.739373	0.706249	0.724995	0.0629021	0.0462039	0.0530911
SCAPER	0.0127405	1	1	0.606316	0.516723	0.553895	0.0956058	0.123306	0.0600815
TSPAN3	6.19e-08	1	3.54e-19	0.903703	0.864474	0.747115	0.0529559	0.0442798	0.0801553
TLNRD1	1	0.434714	9.24e-05	0.604224	0.574762	0.693723	0.153213	0.137076	0.0512282
PIF1	1	0.537262	0.384217	0.472087	0.395698	0.504922	0.190129	0.145292	0.042464
BBS4	0.00045063	9.73e-05	1	0.533026	0.38051	0.467917	0.0947557	0.156315	0.106792
PML	1	0.255874	1	0.652492	0.707307	0.629375	0.1288	0.0891015	0.12317
HAPLN3	1	1	1	0.458492	0.415201	0.491195	0.263952	0.225325	0.145584
RHCG	1	1	7.28e-06	0.239303	0.262243	0.350401	0.10596	0.140032	0.0503426
WDR93	1	1	1	0.175154	0.163157	0.122632	0.0860486	0.103702	0.0435902
TICRR	0.057667	0.035034	1	0.343688	0.204355	0.236574	0.179363	0.119705	0.0746349
IQGAP1	1	9.28e-14	1.01e-19	0.952533	0.930205	0.987826	0.0313722	0.027709	0.00353976
CDR2	1	1	1	0.68828	0.716329	0.727456	0.112025	0.0737562	0.064336
IGSF6	1	0.833407	4.35e-10	0.738619	0.770645	0.939187	0.239293	0.214825	0.0666342
ABCC12	1	1	1	0.109828	0.0819765	0.0747283	0.0807673	0.0674065	0.0247344
CDH11	1	1	1	0.178752	0.138294	0.180022	0.120035	0.09379	0.0272624
ZCCHC14	1	0.349314	2.2e-07	0.55651	0.545767	0.425505	0.0745143	0.151194	0.107504
IRF8	4.97e-13	1	2.31e-05	0.985099	0.909076	0.786401	0.0219224	0.084398	0.167585
COPS3	1	1	1	0.923208	0.936596	0.921335	0.0428833	0.0193979	0.0285389
TOB1	1	1	1	0.810361	0.803526	0.764977	0.11685	0.0567205	0.0550747
SKAP1	1.47e-08	1	0.000212462	0.259422	0.124829	0.053234	0.15197	0.110899	0.0294082
LRRC46	0.000843647	1	1.31e-10	0.361403	0.302479	0.179879	0.107987	0.130462	0.0453766
C17orf64	0.587658	1	0.00634288	0.292735	0.330645	0.41338	0.120834	0.144822	0.0452777
SS18	1.3e-05	0.765195	1	0.783674	0.866146	0.862876	0.0937481	0.0228084	0.0220385
PRELID3A	1	1	1	0.440583	0.317476	0.361319	0.1903	0.139382	0.046668
MEP1B	1	1.04e-10	6.72e-07	0.119382	0.219827	0.0578686	0.107028	0.137038	0.0230453
GAREM1	1	1	5.63e-08	0.287501	0.28647	0.164663	0.105711	0.139203	0.0500581
SAT2	0.00162307	2.57e-12	0.505183	0.837914	0.907568	0.859743	0.0659743	0.038684	0.0476982
ELAC1	1	1	1	0.508816	0.451795	0.505963	0.0912856	0.140337	0.0702447
CBLN2	1	1	1	0.142034	0.168698	0.108635	0.0954552	0.127787	0.0332039
P3H4	0.000460019	5.27e-22	7.35e-07	0.284729	0.530544	0.28172	0.145844	0.114628	0.0408664
NT5C3B	1	1	1	0.678009	0.718735	0.672032	0.096049	0.0886423	0.095702
ERBB2	1	1	1	0.401604	0.382499	0.352435	0.114115	0.154419	0.0408024
ARL5C	1	1	1	0.255644	0.21767	0.176573	0.113315	0.118847	0.0350386
VAV1	5.62e-07	5e-09	1	0.770555	0.583846	0.692782	0.174249	0.136347	0.099261
PGGHG	1	1	0.0084134	0.470338	0.442141	0.374179	0.143415	0.123459	0.0685581
IL19	0.741172	1.5e-10	0.0201245	0.168864	0.415381	0.158278	0.127901	0.227499	0.179967
MYO1F	0.115594	1	1	0.859425	0.821555	0.833959	0.113743	0.0946504	0.0742674
SLC47A1	0.00120402	6.96e-12	1	0.35229	0.106028	0.24786	0.261529	0.0901931	0.141399
SIGLEC10	1	2.99e-19	2.3e-10	0.808057	0.577728	0.879612	0.126475	0.189963	0.0839673
ZNF614	1	5.09e-22	3.49e-12	0.442841	0.667521	0.377777	0.197678	0.111367	0.0547054
SLC2A5	1	3.51e-13	1.63e-06	0.372691	0.568085	0.345871	0.107091	0.189115	0.0624906
EPHA2	1	1.07e-05	8.2e-08	0.393196	0.282459	0.462925	0.208308	0.170606	0.0420214
CNKSR1	1	1	0.298983	0.344151	0.302393	0.241019	0.10296	0.145141	0.0420462
PLK4	2.37e-09	1	2.55e-09	0.624507	0.382423	0.197029	0.219288	0.186294	0.140062
SYTL1	1	1	1	0.534658	0.536081	0.519967	0.244999	0.162565	0.0598464
PIGK	3.61e-07	1	1.63e-11	0.682714	0.54425	0.32553	0.135453	0.20784	0.143421
KIF2C	0.776132	0.0644682	1	0.434041	0.221803	0.266048	0.269081	0.121512	0.055946
PTPRF	1.68e-11	1	0.00362089	0.176167	0.356989	0.409437	0.150819	0.118914	0.0559121
BEST4	1	1	1	0.286443	0.295281	0.308031	0.135947	0.133974	0.0398547
SLC44A3	1	1	1	0.111373	0.162134	0.144465	0.0633678	0.113235	0.0334062
IGSF3	4.43e-08	1	1	0.254774	0.463694	0.530444	0.127747	0.216476	0.223983
STRIP1	6.48e-05	6.03e-20	0.000154571	0.667171	0.762265	0.693655	0.08568	0.0369414	0.0382182
CD53	1	0.121957	0.00254895	0.972164	0.959066	0.973883	0.0182681	0.0528997	0.035226
GPR161	1	1	1	0.298502	0.244904	0.294223	0.102015	0.134892	0.0548703
ATP1B1	1	1	1	0.784309	0.827372	0.798976	0.161181	0.103079	0.102342
TIPRL	2.82e-12	1	3.73e-07	0.754253	0.87559	0.902495	0.119138	0.0462117	0.0188281
MPC2	1	1	1	0.864309	0.866801	0.84798	0.0518536	0.0461553	0.0429994
CREG1	5.13e-05	1	2.24e-11	0.887079	0.929298	0.969409	0.0693614	0.0342162	0.0294983
DCAF6	4.29e-13	1.37e-06	1	0.848302	0.922822	0.910011	0.0459364	0.0484049	0.0430889
UCK2	0.612495	1.69e-10	0.0273326	0.765318	0.678505	0.771122	0.0566079	0.09126	0.0412802
XCL1	1	1	1	0.172756	0.222115	0.19412	0.0923725	0.124311	0.0714104
MGST3	1	5.59e-05	3.96e-21	0.854608	0.87526	0.971847	0.101411	0.0520513	0.0166631
NUF2	5.53e-11	1	0.000731878	0.442549	0.21313	0.13849	0.179022	0.151046	0.155045
CRABP2	1	0.000300014	9.68e-12	0.362729	0.387737	0.195896	0.11159	0.139666	0.0935931
CTSK	1.26e-05	1	3.64e-14	0.593687	0.49807	0.299962	0.142088	0.157558	0.0924216
ANXA9	1	1	1	0.389967	0.419304	0.427147	0.105508	0.126104	0.0470664
SELENBP1	1	1	1	0.366761	0.373771	0.369173	0.120156	0.131315	0.0387144
DTL	1.04e-09	5.55e-07	1	0.454485	0.192734	0.277186	0.185411	0.128482	0.174018
INTS7	0.146181	1.92e-07	1	0.594642	0.471226	0.57866	0.0809908	0.146335	0.0612181
VASH2	1	1	0.0201261	0.289581	0.259246	0.372047	0.251496	0.142951	0.104726
DUSP10	1.99e-05	3.29e-23	3.51e-06	0.621607	0.820248	0.618205	0.138413	0.0622567	0.126214
TP53BP2	1	1.44e-05	1	0.836838	0.878292	0.840571	0.0555935	0.0321801	0.049349
ATP8B2	0.00294503	8.27e-17	0.00039256	0.523383	0.669029	0.523582	0.127131	0.0680337	0.100773
S100A8	1	1	1	0.823987	0.786712	0.830118	0.212791	0.284642	0.191461
SNAPIN	2.88e-05	1	4.88e-11	0.807765	0.835778	0.87335	0.042235	0.03829	0.0255948
KCNN3	5.2e-10	2.52e-10	1	0.218703	0.40417	0.332257	0.120975	0.125872	0.0424207
RIT1	7.1e-17	1	2.15e-11	0.656706	0.876221	0.928491	0.185995	0.0520326	0.0355653
HCN3	2.82e-15	3.47e-06	1	0.401162	0.597831	0.590056	0.121925	0.078696	0.0898183
FLG	0.128592	1	0.510563	0.195565	0.151641	0.108868	0.0911855	0.0948699	0.0437212
TTC13	3.27e-22	4.48e-09	1	0.824842	0.508329	0.568852	0.0364122	0.163137	0.168775
ACP1	1	1.76e-15	1.77e-07	0.891604	0.944216	0.889201	0.0593484	0.0205694	0.0171165
SNAP47	1	4.13e-10	8.09e-22	0.634927	0.657656	0.523393	0.0717324	0.0521572	0.0325484
FBXO28	0.0158796	0.0780559	1	0.794141	0.831494	0.81992	0.0491668	0.0292126	0.0278506
ITPKB	7.31e-09	0.856121	1	0.561277	0.374819	0.408795	0.152955	0.197614	0.041734
MBOAT2	1	0.0398757	6.39e-09	0.577016	0.559265	0.722665	0.1224	0.138084	0.10592
PSEN2	1	1	3.4e-05	0.594334	0.648125	0.759051	0.21512	0.130954	0.0753286
SOX13	0.171628	2.08e-06	1	0.315972	0.434987	0.350298	0.112971	0.144876	0.049769
ETNK2	1	1	1	0.186597	0.236996	0.175093	0.103336	0.120639	0.0390869
PPFIA4	1	1	0.000821149	0.411193	0.350119	0.26377	0.174536	0.165569	0.0312052
PTPN7	0.000269715	2.2e-13	0.484524	0.70235	0.594257	0.688691	0.0813709	0.0658224	0.0867023
HNRNPLL	7e-07	5.19e-13	1	0.690601	0.855759	0.781003	0.175882	0.059441	0.0781867
GALM	1	1	1	0.674423	0.616937	0.535305	0.148389	0.17255	0.188335
EML4	6.56e-10	0.374647	1	0.866838	0.775097	0.781657	0.0531339	0.0844085	0.0691493
REG3G	1	1	2.44e-11	0.18267	0.178234	0.0447679	0.124821	0.135467	0.0317476
DQX1	0.199066	0.575371	1	0.174456	0.25751	0.217549	0.107886	0.120679	0.0452647
ST6GAL2	1	1	1	0.171423	0.209841	0.135866	0.108382	0.11946	0.0451719
RALB	1	1	0.000815348	0.887522	0.896914	0.87108	0.0655641	0.0667007	0.0302958
TMEM177	0.00851816	1	1	0.467191	0.343867	0.317891	0.178218	0.129256	0.0645404
SLC20A1	2.07e-15	8.85e-05	1	0.929358	0.819083	0.828881	0.0498154	0.0697636	0.0673384
LYG1	1	1	1	0.423847	0.409752	0.418835	0.144459	0.14704	0.0542088
AFF3	1.89e-21	0.00213991	0.0751496	0.814435	0.452804	0.434987	0.071162	0.222818	0.0748352
UBXN4	1	4.6e-23	2.09e-15	0.93254	0.958992	0.916768	0.0247049	0.0116089	0.0124073
AMMECR1L	1	1	1	0.701817	0.765733	0.763795	0.138466	0.0514823	0.0327255
LNPK	0.00174587	2.64e-13	0.121604	0.603176	0.397617	0.596386	0.182477	0.171936	0.163351
CPO	1	1	1	0.165518	0.175289	0.105044	0.0984839	0.141663	0.0332213
DIS3L2	0.203469	1	0.00398682	0.603811	0.536363	0.496397	0.117401	0.0771609	0.0488721
RAB5A	2.42e-06	1	9.42e-20	0.816511	0.896186	0.949474	0.0960163	0.0258464	0.0201714
RBMS3	1	0.201482	3.54e-11	0.287907	0.249954	0.0811935	0.202996	0.138839	0.0302656
GADL1	0.343567	1	2.58e-06	0.103552	0.0776189	0.0273128	0.0805827	0.0682012	0.0153474
POMGNT2	1	1	1	0.489113	0.472612	0.50283	0.109118	0.115984	0.0425954
ACKR2	1	1	0.0167784	0.274589	0.268158	0.16913	0.15159	0.136571	0.037631
ITGA9	1	1	1	0.371291	0.403218	0.446343	0.14108	0.141217	0.145631
STAC	0.170688	0.000437509	3.87e-22	0.188946	0.205595	0.646727	0.108312	0.127335	0.186098
IQSEC1	1	1	1	0.862	0.827928	0.819581	0.0750657	0.0658819	0.0522986
PTPRG	1	1	0.18235	0.253627	0.27718	0.389561	0.147692	0.130305	0.169376
SLC25A26	1	0.875314	0.159714	0.695541	0.691883	0.743531	0.104926	0.071825	0.0343406
ARL6IP5	0.81948	1	1.15e-11	0.978088	0.980562	0.98954	0.0100474	0.00899522	0.00396458
LRIG1	1	1	1	0.546939	0.600032	0.567497	0.117769	0.155458	0.111741
ZNF660	0.00688415	1	3.27e-07	0.296401	0.233046	0.122342	0.122086	0.135773	0.110917
ABHD10	1.96e-13	2.61e-15	1	0.798804	0.579758	0.6851	0.108486	0.0919281	0.0883803
TAGLN3	0.029539	1	0.368255	0.161427	0.231352	0.271811	0.100415	0.141024	0.0451417
PLA1A	1	1	1	0.347324	0.334408	0.460016	0.155966	0.185858	0.202104
SRPRB	5.25e-09	0.000332798	1	0.839654	0.698977	0.723545	0.0827139	0.12277	0.129744
TMEM108	0.000376592	1	0.000722006	0.301166	0.128184	0.0651696	0.213575	0.0946671	0.0373956
MED12L	2.24e-06	0.415025	1	0.278337	0.142739	0.142394	0.141801	0.104654	0.0623856
EIF2A	2.01e-10	1	8.67e-12	0.931636	0.902237	0.862647	0.0317098	0.0343762	0.0296241
OSBPL11	1	1	1	0.756917	0.729043	0.760407	0.109672	0.0676998	0.0734978
TMEM44	1	1	1	0.386948	0.398427	0.47406	0.18625	0.17519	0.0391174
EAF2	0.00145063	1	1	0.794592	0.71729	0.739273	0.101203	0.0977938	0.0649502
SLC26A1	1	1	0.257112	0.317083	0.314042	0.388449	0.101497	0.132611	0.0431712
EPHA5	1	0.650537	2.48e-10	0.153813	0.167859	0.0409995	0.0929244	0.12647	0.017607
ENOPH1	1	1e-11	0.000788354	0.855458	0.801729	0.871141	0.0715014	0.0493849	0.0499665
TRMT10A	1	8.27e-18	2.67e-09	0.458618	0.298925	0.503136	0.0981365	0.136678	0.063487
SNCA	1	1	1	0.647855	0.644306	0.659718	0.155792	0.188641	0.0976588
CAMK2D	1	1	0.0051143	0.59191	0.635668	0.799355	0.298468	0.241513	0.0949458
ANK2	1	1	0.336347	0.169209	0.159186	0.0974508	0.0918222	0.110762	0.0379163
CCNA2	1	1	1	0.52209	0.450125	0.541014	0.310276	0.107842	0.109758
NAF1	1	2.86e-06	8.48e-16	0.501674	0.509867	0.283581	0.102188	0.13316	0.0801294
SFRP2	1	1	1	0.18998	0.16139	0.109674	0.131748	0.111195	0.0272183
PDGFC	0.711369	1	1.84e-05	0.551775	0.605361	0.749011	0.173331	0.171927	0.16409
CYP4V2	1.15e-13	1.62e-14	1	0.688362	0.399909	0.546274	0.107696	0.154363	0.155075
SRD5A1	0.40295	1.04e-13	0.000195255	0.723265	0.810147	0.712999	0.0794974	0.0691935	0.063684
MYO10	1	1	1	0.291865	0.307431	0.342292	0.11722	0.14684	0.0884112
FAM105A	7.16e-08	1	0.00226996	0.846499	0.756092	0.693512	0.06287	0.112924	0.122524
LHFPL2	1	0.442862	7.98e-09	0.592826	0.593982	0.797001	0.203976	0.157503	0.0976177
BHMT	1	1	1	0.178556	0.185613	0.165058	0.127745	0.0988721	0.0387997
IQGAP2	1	1	1	0.864704	0.835233	0.79585	0.0810942	0.131911	0.119489
CRHBP	0.776132	1	8.93e-08	0.389334	0.353306	0.242777	0.135632	0.134503	0.0476409
COMMD10	5.45e-17	1	3.56e-06	0.808498	0.652064	0.627876	0.0537002	0.164532	0.0902282
LECT2	1	1	1	0.0725079	0.0749053	0.0566288	0.0894986	0.063969	0.0251336
RNF145	0.000105882	1.49e-28	7.25e-11	0.76083	0.930266	0.735245	0.107818	0.0448303	0.0774789
RMND5B	1.6e-10	2.55e-08	1	0.617561	0.497416	0.557969	0.0574224	0.106231	0.0418216
FAM50B	6.5e-10	3.76e-14	1	0.591885	0.379571	0.508655	0.124141	0.142727	0.0545036
MYLK4	3.14e-07	1	2.04e-06	0.41	0.289547	0.194993	0.1448	0.12463	0.0480504
FARS2	3.63e-17	1	0.000697971	0.837795	0.609875	0.577026	0.0760057	0.183629	0.0977116
KLHL3	2.4e-06	1	5.45e-17	0.551588	0.416233	0.135513	0.160435	0.214265	0.0467162
DCDC2	1	1	5.02e-05	0.161159	0.147732	0.0664024	0.0925474	0.11723	0.0227908
TNFRSF21	3.31e-11	1	1.53e-13	0.862061	0.714727	0.528602	0.0910445	0.175357	0.1156
RNF44	1	1	1	0.745233	0.708326	0.728318	0.0732855	0.0968746	0.0528319
MUT	1	7.23e-09	5.32e-11	0.76705	0.798835	0.716001	0.0595917	0.0494015	0.0415257
RASGEF1C	1	1	1	0.234458	0.24527	0.310209	0.116181	0.115287	0.044533
TPBG	4.51e-09	1	7.66e-13	0.274697	0.390134	0.531595	0.10413	0.153653	0.041678
PRSS35	1	1	2.06e-05	0.221372	0.200295	0.0875605	0.134133	0.129097	0.0453538
RARS2	0.179312	1	1	0.821066	0.789944	0.77772	0.0536246	0.0340406	0.0352929
RNF217	1	0.000820772	0.00650531	0.422148	0.516524	0.377137	0.207773	0.164743	0.115331
RSPO3	1	0.0164937	1.97e-05	0.165973	0.205957	0.0788913	0.130518	0.142723	0.0610655
TMEM181	1	4.67e-07	5.35e-14	0.787333	0.80751	0.722002	0.0918563	0.0381331	0.0334933
PNLDC1	1	1	1	0.22603	0.124913	0.191775	0.223869	0.0971802	0.0399772
VIP	1	0.593859	5.15e-10	0.0859215	0.0995944	0.0242448	0.0695842	0.0909245	0.016944
VWDE	1	1.07e-05	7.61e-17	0.179055	0.20909	0.0251974	0.106151	0.144607	0.0126774
SDK1	1	1	1	0.266153	0.290813	0.329187	0.129335	0.124417	0.0496326
CREB5	1	3.64e-13	2.03e-10	0.670295	0.531727	0.781507	0.174776	0.146961	0.0886924
EGFR	0.32056	1	2.13e-09	0.328535	0.281329	0.169475	0.136645	0.117387	0.0251027
CDCA5	1	1	1	0.538931	0.336909	0.309882	0.30322	0.127307	0.0829232
IGFBP3	1	1	1	0.359325	0.27391	0.385381	0.223884	0.146439	0.0925847
NIPSNAP2	0.000679073	0.134667	1	0.863913	0.811368	0.819873	0.0577477	0.0315741	0.0331573
ZC3HAV1L	1	1	0.729861	0.294641	0.365731	0.432764	0.162693	0.125436	0.0955348
TMEM47	1	1	0.059018	0.224421	0.223447	0.145007	0.117743	0.121221	0.0443852
LANCL3	1	1	1	0.135072	0.182866	0.135492	0.0931051	0.116016	0.0406234
CASK	1	1	1	0.569659	0.569543	0.55654	0.0974384	0.112208	0.100202
KDM6A	1	0.627296	7.76e-05	0.798437	0.800778	0.742889	0.0560996	0.043756	0.0629582
SPIN2A	1	1	1	0.200729	0.233512	0.176461	0.108097	0.125198	0.0847174
MSN	0.00887379	1	1.99e-05	0.976075	0.97917	0.973999	0.0243137	0.00414145	0.00570221
ZMYM3	0.000609147	1.89e-25	1.52e-09	0.715654	0.489451	0.745397	0.0821112	0.157491	0.0853992
GPR174	3.78e-07	1	1.02e-16	0.268047	0.159993	0.0120127	0.16619	0.137143	0.0160945
LPAR4	0.0243978	0.221754	9.02e-18	0.24482	0.218595	0.038681	0.121695	0.138169	0.0263202
[truncated: 1,774 more rows]
