# Supplementary material for: An integrated analysis of human myeloid cells identifies gaps in in vitro models of in vivo biology
Source: Stem Cell Reports. 2021 May 13;16(6):1629–43. doi: 10.1016/j.stemcr.2021.04.010 (PMC8190595; doi:10.1016/j.stemcr.2021.04.010)
Supplement: Table S5. In vivo vs. ex vivo vs. in vitro macrophages, related to Figures 4 and 5 — Comparison of gene expression of in vivo (n = 61), ex vivo (n = 26), in vitro- (n = 96) derived macrophages (gut, synovial, Kupffer, microglia, macrophage). Columns refer to gene symbols, p values recalculated by Mann-Whitney-Wilcoxon rank-sum test, mean and standard deviation. [file mmc6.xlsx]

## Sheet: invivo_exvivo_invitro_pvals (9)
Rajab et al iMAC atlas Comparison of gene expression of in vivo (n=61), ex vivo (n=26), in vitro- (n=96) derived macrophages (gut, synovial, kupffer, microglia, macrophage). Columns refer to gene symbols, P-values recalculated by Mann-Whitney-Wilcoxon rank-sum test, mean and standard deviation.
	P-Value			Mean			Standard Deviation
	in vivo	ex vivo	in vitro	in vivo	ex vivo	in vitro	in vivo	ex vivo	in vitro
TSPAN6	1	1	1	0.277766	0.259925	0.370076	0.1469	0.257096	0.235479
DPM1	1	1	0.000211377	0.828857	0.847823	0.90017	0.107647	0.0455351	0.0393538
CFH	1	0.0941224	1	0.33396	0.174894	0.429512	0.188571	0.124325	0.255678
LAS1L	1.12535e-07	1	0.0155453	0.723663	0.638613	0.645758	0.0780237	0.0375436	0.0738261
ENPP4	1	0.00195723	0.00259471	0.665272	0.81491	0.564022	0.202159	0.0873894	0.181418
CD99	0.00183193	0.0787417	1	0.929984	0.97888	0.945574	0.0399367	0.0125513	0.0607669
HS3ST1	1	1	1	0.469964	0.593958	0.473699	0.188383	0.139613	0.162214
AOC1	1	1	0.00605747	0.287937	0.215884	0.442972	0.219551	0.221079	0.266636
WNT16	1	0.194191	1	0.18331	0.314132	0.177548	0.0947034	0.140509	0.126226
TMEM176A	1	1	1	0.72838	0.696592	0.661103	0.155943	0.119894	0.212871
KLHL13	1	1	1	0.169661	0.142698	0.193185	0.115741	0.0976701	0.122223
ALS2	1	1	1	0.588827	0.632389	0.585404	0.117437	0.0550248	0.0789809
TFPI	0.537645	1	0.00269344	0.352463	0.363276	0.525935	0.196091	0.261897	0.186825
SLC7A2	0.336321	1	0.134125	0.232458	0.332835	0.468211	0.214877	0.285123	0.296759
CD38	1	1	1	0.547773	0.426573	0.443686	0.21037	0.337466	0.255347
KDM1A	1	1	1	0.830555	0.841045	0.826868	0.0408195	0.0420947	0.0578935
RBM6	6.75028e-13	0.0509429	0.0310579	0.899964	0.719022	0.768538	0.0557344	0.0669061	0.108365
VPS50	1	1	1	0.642281	0.646813	0.601926	0.116784	0.0436778	0.0675151
NDUFAB1	1	1	1	0.857545	0.842729	0.873982	0.102901	0.0642209	0.080841
PDK4	0.0154636	1	1	0.894457	0.556336	0.703637	0.106793	0.338621	0.255821
SLC22A16	1	1	1	0.244449	0.193833	0.179371	0.154583	0.0665115	0.125421
SLC25A13	0.0915612	1	0.0101694	0.70336	0.742911	0.77555	0.0946203	0.0496654	0.0624473
ST7	1	1	1	0.598145	0.577107	0.588668	0.129019	0.0838734	0.100582
SLC4A1	0.0188855	1	0.160378	0.205389	0.115518	0.0960582	0.133937	0.0670663	0.0553882
DVL2	1	1	1	0.638092	0.714594	0.702855	0.125289	0.0406966	0.066565
SKAP2	9.67786e-07	1	0.000555054	0.910785	0.858991	0.82003	0.051791	0.0449648	0.113094
DHX33	1	1	1	0.564088	0.606714	0.555083	0.137869	0.11964	0.144367
THSD7A	1	1	1	0.122569	0.211692	0.155099	0.0807654	0.111485	0.0818249
LIG3	1	1	1	0.6111	0.571897	0.562906	0.0744731	0.062695	0.0675029
RPAP3	1	1	1	0.717118	0.685234	0.666717	0.0758861	0.0400479	0.0775824
ACSM3	1	1	1	0.379519	0.298683	0.336918	0.151306	0.255254	0.118503
SPPL2B	2.80679e-14	0.0266022	0.00875233	0.49476	0.681129	0.637708	0.10034	0.0590289	0.0685811
COPZ2	1	1	1	0.457275	0.522798	0.457644	0.144765	0.140456	0.189383
MPO	1	1	1	0.259348	0.210238	0.306023	0.179258	0.10513	0.222762
IBTK	1	0.251781	1	0.807149	0.868932	0.831739	0.0619947	0.0442962	0.0576817
ITGAL	1	1	1	0.841022	0.909052	0.838676	0.14158	0.048812	0.144136
LAMP2	9.55556e-10	1	1.37554e-08	0.920594	0.950544	0.958511	0.0359469	0.0163441	0.0168037
CACNG3	1	1	1	0.139931	0.237285	0.143385	0.0832331	0.132851	0.119596
MAP3K9	0.00949638	1	1	0.256173	0.372377	0.338665	0.10861	0.0551955	0.0786964
ALDH3B1	1	1	1	0.756411	0.818104	0.753981	0.0855274	0.0421389	0.113339
TTC22	1	1	1	0.198419	0.231598	0.145941	0.106991	0.133892	0.0963815
USH1C	1	1	1	0.160487	0.122223	0.103858	0.140025	0.0567948	0.0709326
PAF1	3.50201e-13	1	9.5553e-05	0.906827	0.83263	0.834284	0.0672531	0.0375484	0.057724
PRSS21	1	1	1	0.329104	0.27739	0.247388	0.242063	0.115772	0.226865
CEACAM21	1	1	1	0.530149	0.501981	0.48813	0.132845	0.151505	0.138188
GAS7	1	1	1	0.779825	0.832405	0.86541	0.148671	0.0895817	0.0760536
CEACAM7	4.22581e-12	1	2.86129e-07	0.229185	0.0587928	0.0570657	0.196886	0.0300625	0.0405858
RHBDF1	0.028659	1	0.198885	0.326117	0.383121	0.43399	0.117994	0.0644998	0.159083
SYN1	1	1	1	0.366976	0.345924	0.318481	0.182222	0.0566708	0.0894407
JARID2	1	1	1	0.86044	0.816834	0.783551	0.0664809	0.0900599	0.124555
NADK	0.0712928	1	1	0.826684	0.901108	0.877717	0.0831216	0.0462928	0.0566583
SYPL1	1.65596e-06	1	0.201401	0.785677	0.873528	0.861855	0.0647152	0.0466848	0.0757164
SPAG9	1	1	1	0.848628	0.89043	0.840966	0.0557594	0.0766503	0.088218
CELSR3	1	1	1	0.287655	0.310948	0.280287	0.139025	0.061186	0.0756898
AASS	1	0.194185	0.18323	0.35547	0.494472	0.306013	0.102574	0.169596	0.130847
PLEKHG6	1	1	1	0.349878	0.287699	0.305557	0.112414	0.0732483	0.0953186
PGLYRP1	0.000227198	1	0.00797262	0.124421	0.181533	0.239273	0.106219	0.0794186	0.13834
NFIX	1	1	0.00869024	0.527047	0.582252	0.407782	0.184433	0.221924	0.178371
ST3GAL1	1	1	1	0.845486	0.878964	0.817998	0.0636522	0.0484673	0.0857008
PKD1	1	1	1	0.479333	0.530405	0.507469	0.066056	0.0974306	0.0951772
MED24	0.000192981	0.0485529	1	0.667397	0.813794	0.76749	0.126733	0.030736	0.0541737
HEATR5B	1	1	1	0.761062	0.76404	0.71012	0.0759827	0.0821813	0.107149
MASP2	1	1	1	0.339295	0.295326	0.292604	0.168371	0.0725765	0.099352
IYD	1	1	1	0.0932532	0.0967732	0.081405	0.0809588	0.0465713	0.0438061
POMT2	0.0122687	0.171087	1	0.438637	0.547214	0.498988	0.100624	0.0347452	0.0710494
MLXIPL	1	1	1	0.344666	0.424024	0.306698	0.231033	0.146472	0.132229
ETV7	1	1	1	0.290605	0.39864	0.315589	0.16794	0.185712	0.240863
SPRTN	1	1	1	0.561771	0.572828	0.587301	0.093998	0.0537382	0.0580977
STARD3NL	1	1	1	0.716241	0.695543	0.747395	0.0720323	0.0972276	0.0838962
CD9	1	1	1	0.80039	0.695389	0.786377	0.234544	0.207077	0.206616
PHF7	1	1	1	0.480009	0.465214	0.474764	0.110028	0.0439792	0.0763837
SLC6A13	1	1	1	0.221994	0.176384	0.173726	0.124728	0.0635862	0.0696192
ZNF200	1	1	1	0.493514	0.500174	0.512235	0.126433	0.0468927	0.0479883
CD4	1	1	1	0.871117	0.910976	0.92359	0.141499	0.0740924	0.0755345
BTK	1	1	1	0.90643	0.898292	0.872862	0.0471849	0.028339	0.0990705
HFE	1	1	0.232663	0.507424	0.545044	0.605439	0.134729	0.0857026	0.120926
SCMH1	1	1	1	0.588069	0.698716	0.63868	0.158206	0.130579	0.119406
HIVEP2	2.65784e-06	1	1.13079e-11	0.737116	0.708861	0.468726	0.132511	0.227543	0.179717
TSPAN9	1	1	1	0.390338	0.320985	0.332705	0.210725	0.119513	0.109063
BTBD7	6.93375e-06	1	5.74836e-05	0.738167	0.675559	0.644748	0.0823552	0.0485396	0.0731963
ANOS1	0.361232	0.0250794	1	0.48627	0.837903	0.630856	0.283827	0.143907	0.273094
PLAUR	1	1	1	0.906688	0.966616	0.911583	0.140333	0.0325787	0.098462
TYROBP	1	0.090311	1	0.996199	0.998546	0.995991	0.00189387	0.0014879	0.00531782
TMEM159	1	1	1	0.552708	0.53624	0.612066	0.114416	0.125185	0.109567
BRCA1	1	1	1	0.453392	0.421608	0.46328	0.121837	0.0760064	0.122768
ERCC1	1	1	1	0.770396	0.808634	0.791973	0.0820716	0.0694874	0.0714001
CD22	1	1	1	0.441916	0.52286	0.404101	0.14672	0.13468	0.252436
LTF	0.000868942	1	1	0.249698	0.159006	0.16388	0.114468	0.156417	0.102298
EHD3	1	1	1	0.390975	0.393972	0.448076	0.162019	0.121926	0.184367
NUB1	0.000101576	1	0.000586353	0.88515	0.837739	0.80744	0.0702526	0.0618541	0.0838556
CLK1	3.18837e-21	1	1.4207e-09	0.940696	0.75886	0.760742	0.0372121	0.07511	0.119612
POLR3B	1	1	1	0.533806	0.627976	0.562133	0.138737	0.0815652	0.107945
ANGEL1	1	1	1	0.700563	0.767014	0.742162	0.138514	0.100851	0.0913217
MAMLD1	1	1	1	0.371486	0.436703	0.318693	0.158156	0.180191	0.123524
TACC3	1	6.48892e-06	1	0.69966	0.503209	0.664031	0.102776	0.0829146	0.134747
ACPP	1	1	1	0.515789	0.568646	0.629063	0.248265	0.241148	0.206808
COX15	1	1	1	0.764073	0.82743	0.825268	0.110342	0.0266607	0.0429719
BID	1	1	1	0.868604	0.84404	0.851513	0.0707413	0.0445647	0.0716005
GLT8D1	1	1	1	0.692796	0.579759	0.689277	0.096515	0.116687	0.123705
SLC38A5	1	1	1	0.270374	0.390973	0.38143	0.0980512	0.125368	0.211484
SLC11A1	1	1	1	0.851089	0.840011	0.762498	0.141472	0.152332	0.202744
AGPS	1	1	1	0.812712	0.868359	0.812783	0.0810452	0.0315782	0.0801808
TTC27	1	0.64974	1	0.672694	0.719846	0.636878	0.126794	0.045967	0.092571
MARCO	3.75025e-09	1	2.18203e-10	0.823979	0.693761	0.435888	0.239728	0.212282	0.281715
SNAI2	1	1	1	0.361411	0.340273	0.332446	0.164176	0.247826	0.28597
CD74	2.05126e-08	1	0.910752	0.991085	0.96073	0.94758	0.0196181	0.0258521	0.101556
HGF	1	1	1	0.388748	0.298776	0.325107	0.122865	0.178581	0.185985
NCDN	1	1	0.0245933	0.490383	0.513247	0.571774	0.092523	0.0778949	0.103991
SAMD4A	1	1	1	0.582916	0.615589	0.498069	0.161827	0.100893	0.14753
RUNX3	1	0.0436923	1	0.692936	0.502165	0.722521	0.195617	0.165108	0.217886
PLEKHB1	1	1	1	0.336775	0.412082	0.299984	0.150805	0.119121	0.107057
SERPINB1	1	1	1	0.941351	0.943705	0.91319	0.030676	0.0108263	0.0593092
CPS1	0.00181871	1	0.000935917	0.157169	0.201337	0.249585	0.121424	0.0715522	0.0927479
GABRA1	2.6831e-06	0.0445368	1	0.133148	0.0397105	0.0613244	0.087749	0.0283904	0.0330858
NLRP2	1	1	1	0.43767	0.282437	0.394626	0.184361	0.1386	0.213348
SLC45A4	1	1	1	0.626991	0.632737	0.611551	0.133565	0.0936005	0.102781
ZDHHC6	1	1	0.0391264	0.837471	0.851078	0.801691	0.0533172	0.0575316	0.0521083
GRAMD1B	0.565639	1	1	0.555165	0.5166	0.471859	0.087942	0.122744	0.141626
RB1CC1	1	0.0353125	1	0.768458	0.826232	0.778096	0.0746226	0.039479	0.0529859
AKAP11	1	1	1	0.693451	0.778577	0.759859	0.14132	0.0882955	0.103255
GLRX2	1	1	1	0.635247	0.723204	0.726713	0.160068	0.0714519	0.0875842
GCLM	1	1	1	0.589283	0.715157	0.636924	0.150434	0.102351	0.124494
EHD2	1	1	1	0.438979	0.545106	0.443706	0.163153	0.2336	0.259301
DEPDC1	1	0.0229478	0.0996707	0.235641	0.117708	0.328797	0.1312	0.115372	0.200602
RRAGD	1	1	1	0.790411	0.879533	0.831986	0.137862	0.07379	0.124107
HSF2	1	1	1	0.590094	0.546426	0.597855	0.116969	0.0625894	0.0917499
KPNA6	1	1	1	0.775178	0.846963	0.837085	0.112842	0.0279726	0.055208
FAS	1	1	1	0.658892	0.681088	0.653933	0.137181	0.108994	0.148227
CD44	6.18919e-06	1	0.201323	0.871069	0.929874	0.909271	0.259117	0.0357765	0.0822939
KCNG1	3.57575e-06	1	1	0.148979	0.312371	0.295408	0.0864192	0.113278	0.168535
SLAMF7	1	1	1	0.771181	0.923179	0.72745	0.229511	0.0783206	0.283835
BTN3A1	3.32933e-08	1	0.118706	0.714217	0.478722	0.538065	0.123596	0.185598	0.164243
RABEP1	0.140885	1	1	0.859201	0.922637	0.892653	0.0611515	0.030114	0.05898
NUP160	1	1	1	0.681107	0.742614	0.72406	0.0801407	0.0555241	0.0806603
ARID4A	0.263985	1	0.0218691	0.774868	0.756885	0.694221	0.108522	0.0941111	0.0976859
LRRC7	1	1	1	0.170231	0.10377	0.148642	0.0784287	0.0727951	0.0804327
DEPDC1B	1	1	0.864131	0.280364	0.199197	0.366959	0.162915	0.0901313	0.183531
NSMAF	1	0.0308063	1	0.823316	0.888838	0.831124	0.0503368	0.0511976	0.0554697
STAP1	1	1	1	0.355326	0.182101	0.293498	0.276272	0.219771	0.226955
TIMP2	1	1	1	0.959032	0.957761	0.93933	0.0314769	0.0425607	0.0667087
RFC1	1	1	1	0.697107	0.764859	0.751314	0.125809	0.0735166	0.0722751
USP2	1	1	1	0.372022	0.497226	0.48862	0.185239	0.144032	0.219134
TUBG2	0.317179	1	1	0.512351	0.642821	0.58596	0.169639	0.115553	0.109772
MFAP3	6.23719e-08	1	0.000232876	0.592372	0.666704	0.67509	0.0763371	0.0397622	0.0564399
AGA	0.0256958	1	1	0.661384	0.73621	0.726351	0.0976549	0.0941648	0.103076
PI4K2B	1	1	1	0.729753	0.793058	0.734322	0.127043	0.0579223	0.0838399
VCAN	0.000181761	0.334183	1	0.769109	0.344557	0.527515	0.283956	0.260727	0.274705
CDH1	1	1	1	0.315184	0.321149	0.32182	0.246579	0.222265	0.184637
ZFYVE16	0.0928416	1	1	0.7486	0.845632	0.802477	0.101659	0.0541418	0.113785
PHLPP2	1	0.660878	1	0.490979	0.581468	0.462245	0.107051	0.119615	0.120541
SPDL1	1	0.0193856	0.00039826	0.501311	0.452008	0.578653	0.0718717	0.0554778	0.103432
STAU2	1	1	1	0.618928	0.641075	0.643094	0.0974492	0.0341033	0.0585867
CDH10	1	1	1	0.111034	0.0511814	0.1285	0.122576	0.0549245	0.127608
RAB27B	0.961665	1	1	0.202804	0.129062	0.148819	0.137047	0.152649	0.147574
MYO16	0.00211726	1	0.00731153	0.156168	0.106058	0.0918217	0.0820886	0.0367415	0.0449759
RIPOR3	1	1	1	0.352919	0.356115	0.294974	0.174486	0.0753953	0.0876504
RETSAT	1.91359e-19	1	2.10755e-07	0.631372	0.802487	0.785733	0.0743633	0.0372884	0.0490295
CAPG	1	1	1	0.891987	0.813313	0.904157	0.122739	0.178249	0.1273
ADAM28	1	1	1	0.687752	0.84125	0.720737	0.236041	0.115021	0.175592
DSG2	1	0.0576757	1	0.285432	0.133561	0.314556	0.205255	0.204512	0.261648
PREX2	1	1	1	0.198297	0.157306	0.172533	0.10552	0.231442	0.170524
CTPS2	1	1	1	0.565238	0.593518	0.611284	0.171673	0.0538371	0.0957757
ATP6V1H	1.87627e-07	1	0.134966	0.793823	0.889836	0.872603	0.0661995	0.0530747	0.0660606
ARAP2	1	1	1	0.664757	0.675641	0.582077	0.1742	0.124684	0.166787
TPR	4.8751e-16	1	1.49656e-12	0.91956	0.844434	0.818311	0.0311313	0.105523	0.0887593
WWC3	0.788902	1	1	0.661349	0.623892	0.591293	0.0833654	0.0709967	0.116147
ARHGAP6	1	1	1	0.474371	0.555911	0.479628	0.181952	0.136344	0.158807
HDAC9	0.000274114	1	1	0.555182	0.417088	0.427154	0.149038	0.107199	0.1496
NOP16	1	1	1	0.72718	0.619613	0.702105	0.068847	0.123053	0.147417
CC2D2A	5.4747e-05	1	1	0.459837	0.281884	0.359593	0.115756	0.122043	0.11274
RRM2B	0.0282454	1	1	0.704329	0.823898	0.812569	0.175851	0.118122	0.100289
TNFRSF17	1	1	1	0.165798	0.0541297	0.0847224	0.197441	0.0699038	0.0889446
MRPS10	0.00101506	1	1	0.792357	0.864842	0.843618	0.0718283	0.0197937	0.0619449
COL9A2	1	1	1	0.526792	0.509664	0.533632	0.154541	0.08215	0.179244
VAMP3	1	1	1	0.929168	0.953164	0.936534	0.0375227	0.0117578	0.0294003
TNFRSF9	1	1	1	0.416525	0.447657	0.423504	0.159898	0.255346	0.225937
LTBP1	1	1	1	0.325844	0.317822	0.304706	0.192387	0.215015	0.246849
NEDD4L	1	0.0449707	1	0.510488	0.667329	0.473879	0.126294	0.169917	0.164914
FOXP3	1	0.445587	1	0.372924	0.434906	0.361249	0.0941449	0.0734891	0.093556
PPP1R3F	1	1	1	0.417178	0.446326	0.413951	0.116514	0.0729008	0.0886432
HEXB	0.0272106	0.328087	1	0.946434	0.98792	0.966867	0.0387391	0.00553129	0.0391727
PTCD2	1	1	1	0.378382	0.340042	0.391317	0.119442	0.0519062	0.0627713
NEXMIF	1	1	1	0.214627	0.149946	0.205081	0.0883378	0.12419	0.141316
DKK3	1	1	1	0.333256	0.311838	0.356568	0.125951	0.136121	0.266629
NFE2L3	1	1	1	0.65517	0.64669	0.543388	0.239929	0.0834281	0.170676
TNIP3	0.0027523	1	4.293e-06	0.541256	0.485396	0.237684	0.322267	0.30408	0.204776
HERPUD1	1	1	1	0.937315	0.922708	0.913597	0.0299555	0.0658623	0.0647631
HOMER3	1	1	1	0.656	0.651113	0.692776	0.165464	0.139657	0.155203
POLQ	1	0.000696862	1	0.389823	0.189196	0.365597	0.206465	0.0902906	0.152135
RRP12	1	1	1	0.678214	0.625243	0.619446	0.107533	0.0853218	0.099706
FNIP2	1	1.43246e-05	1	0.815653	0.934133	0.817001	0.106357	0.0250597	0.106146
MSMO1	0.0158114	1	0.0909763	0.691806	0.834105	0.844781	0.206657	0.112249	0.138102
NRIP2	1	0.956186	1	0.328037	0.414846	0.365274	0.109949	0.0731592	0.0806526
KCNQ1	0.0463822	1	1	0.742958	0.655832	0.642072	0.0928785	0.142994	0.144949
TRAPPC3	1	1	0.506762	0.790489	0.758881	0.83078	0.0937263	0.0723025	0.0647932
PTPRN	1.97133e-06	1	0.0167895	0.15841	0.25712	0.27398	0.101117	0.0746332	0.113141
CBLN4	1	1	1	0.0951055	0.139243	0.0868365	0.0672115	0.0578406	0.0887731
FAM168A	1	1	1	0.727084	0.779683	0.755251	0.102733	0.0868268	0.0949096
GALC	0.000115788	1	6.87902e-07	0.750075	0.803121	0.866865	0.120343	0.0885813	0.0753004
KCNH2	1	1	1	0.201504	0.24847	0.260846	0.0997202	0.0836149	0.14465
USP36	1	1	1	0.781492	0.811132	0.710332	0.121642	0.138092	0.132505
MCOLN3	1	1	1	0.291875	0.448199	0.377368	0.173919	0.159003	0.23596
IL17RB	1	1	1	0.398762	0.262935	0.421212	0.249906	0.104836	0.190849
TRAF3IP2	1	1	1	0.588824	0.619265	0.542554	0.179725	0.115634	0.106546
DCBLD2	1	1	1	0.471618	0.634743	0.568608	0.142506	0.113157	0.171998
PRDM1	0.0538243	1	1	0.814427	0.728988	0.712692	0.184068	0.119072	0.142926
USP13	1	1	1	0.54646	0.567791	0.497092	0.134525	0.102117	0.0940407
LAMC2	1	1	1	0.249639	0.352373	0.2557	0.154958	0.254829	0.175403
CDK14	1	1	1	0.590596	0.614555	0.508736	0.211272	0.237125	0.241105
RASGRF1	1	1	0.0386052	0.246054	0.256966	0.315569	0.0879914	0.0434851	0.107626
CROCC	1	1	1	0.491402	0.526126	0.449225	0.12815	0.0924473	0.104128
ATP2B4	1	1	1	0.726103	0.723439	0.776753	0.111285	0.108944	0.109411
UNKL	1	1	0.217158	0.472473	0.503261	0.540169	0.118141	0.0619501	0.0691568
PARP12	1	3.24381e-07	1	0.814035	0.962224	0.820793	0.102122	0.0280004	0.122299
MXD1	3.76061e-05	1	1	0.91733	0.798858	0.830242	0.052575	0.10107	0.109197
YBX3	1.71789e-13	0.00498871	0.071377	0.889175	0.483631	0.652446	0.0819414	0.165147	0.204309
WNK1	1	1	1	0.906993	0.878115	0.860429	0.0289914	0.0863589	0.0977783
PIGV	1	1	1	0.532988	0.60871	0.621446	0.155931	0.0857712	0.0788478
PTPRU	1.10103e-10	1	0.00107558	0.236018	0.394494	0.394741	0.10982	0.087897	0.107782
BCAT1	6.49224e-06	0.0652469	1	0.71663	0.918491	0.835834	0.161166	0.0363752	0.13251
NCKAP1	1.78639e-05	0.0190062	1	0.301509	0.684138	0.48614	0.169966	0.221194	0.228847
DGAT2	1	1	1	0.351015	0.335128	0.389595	0.140255	0.0735871	0.140563
LTK	1	1	1	0.176802	0.238867	0.19602	0.0873331	0.0909476	0.114843
SEZ6	1	1	1	0.246513	0.206364	0.239202	0.0790599	0.115148	0.147327
ADCK1	0.071307	1	1	0.497406	0.603305	0.534795	0.185073	0.0852371	0.0863057
RNF4	2.10193e-14	1	0.000191768	0.705415	0.802011	0.79108	0.0856246	0.0205328	0.0273533
TM7SF3	2.63026e-17	1	3.31416e-09	0.691668	0.857968	0.866494	0.104363	0.076687	0.0646027
HIPK2	1	1	1	0.745485	0.848805	0.740909	0.177247	0.185503	0.189704
EYA2	1	1	1	0.33794	0.273193	0.335899	0.178262	0.102904	0.162311
SNCAIP	1	1	1	0.307598	0.240894	0.256993	0.237369	0.168546	0.145282
FAR2	1	1	0.00154142	0.721704	0.744446	0.631252	0.148836	0.0768092	0.126728
CHI3L2	1	1	1	0.416063	0.415675	0.441775	0.202737	0.152865	0.191811
CALCRL	1	0.164998	1	0.352553	0.216498	0.36212	0.208505	0.290859	0.166615
ZNF76	1	1	1	0.585425	0.567771	0.58521	0.0859592	0.0399011	0.0680696
NTHL1	1	1	1	0.47147	0.505364	0.49964	0.157989	0.034772	0.0828029
GLP2R	1	1	1	0.115974	0.163889	0.133268	0.08359	0.0732956	0.0692877
MCM10	1	0.0131141	1	0.35199	0.163705	0.351386	0.156604	0.102162	0.19626
DGKA	1	1	1	0.65212	0.57809	0.582238	0.112851	0.109541	0.113048
ERBB3	1.87282e-11	1	2.74866e-09	0.353076	0.201317	0.166224	0.185772	0.061215	0.0672822
PDIA5	1	1	1	0.579724	0.44716	0.539981	0.0921559	0.107836	0.13806
MAP2K4	1	1	0.0927747	0.659098	0.535411	0.67827	0.0597707	0.156479	0.122585
COL17A1	0.00539102	1	0.0019496	0.29825	0.217911	0.177483	0.161928	0.0657834	0.0799763
PRKCQ	2.30683e-05	2.96529e-05	1	0.280493	0.050045	0.178319	0.147695	0.0372075	0.13043
ASB1	0.00600613	1	0.00844379	0.507741	0.579677	0.624131	0.155067	0.048015	0.0928461
ME1	0.0124542	1	0.000448579	0.636408	0.751208	0.828872	0.260188	0.155502	0.166195
MTHFD2	0.0561373	1	1	0.85262	0.911089	0.900502	0.0763928	0.0349679	0.0624748
SLC9A7	1	1	1	0.588283	0.663362	0.687755	0.141442	0.111928	0.159897
PDE4A	1	1	1	0.702082	0.738283	0.669973	0.116635	0.126335	0.127102
PPP2R5A	1	1	1	0.795206	0.77459	0.802471	0.0925437	0.0440595	0.0573827
ASPM	1	0.000137234	1	0.400025	0.148907	0.418022	0.147769	0.13695	0.240654
CD84	0.0512271	1	1	0.820636	0.924346	0.875349	0.106109	0.071656	0.117614
CLDN18	1	1	0.578245	0.318976	0.269727	0.203821	0.230011	0.0889079	0.0939447
ISOC1	1.07061e-09	1	0.00216682	0.588026	0.765433	0.754608	0.146032	0.0918375	0.107739
MTFR1	1	1	1	0.520065	0.58736	0.589253	0.155294	0.0441519	0.0722045
FECH	2.88168e-14	1	5.22446e-09	0.641269	0.779274	0.79882	0.0901324	0.0893626	0.0790648
KLF6	5.17936e-13	1	3.93225e-12	0.971306	0.936334	0.895975	0.0306641	0.040821	0.0536062
PHKA1	1	1	1	0.327897	0.370534	0.393224	0.19965	0.167399	0.128577
TNFRSF1A	1	1	1	0.909642	0.902295	0.91337	0.0522933	0.0239544	0.0500674
CACNB1	1	0.0227218	1	0.404831	0.537382	0.392853	0.106446	0.131987	0.116228
EVI5	0.137147	1	0.0211273	0.77194	0.748306	0.708064	0.0562148	0.0598268	0.087934
STOML1	1	1	1	0.387044	0.463228	0.427569	0.15981	0.0532677	0.0746618
DHX29	1	1	1	0.783486	0.762669	0.761283	0.0477659	0.0367977	0.0507622
RRP15	0.0166555	1	0.157351	0.555758	0.481685	0.467768	0.115675	0.0806105	0.0800377
SYT1	0.637709	1	0.075737	0.210143	0.215531	0.28639	0.161682	0.0767182	0.124188
ROGDI	1	0.000350041	1	0.682254	0.572557	0.684956	0.116088	0.0464676	0.0959389
PDZD4	1	1	1	0.205594	0.213043	0.177247	0.0880143	0.0638559	0.0781579
ATP2B3	1	1	1	0.19596	0.180269	0.142236	0.0942952	0.0722506	0.0820253
CBFB	0.00130635	0.0514205	1	0.852991	0.925524	0.893818	0.059176	0.0306558	0.0480275
PDK3	1	1	1	0.702082	0.699136	0.739551	0.106814	0.130041	0.129518
HYAL2	0.130788	1	0.0723273	0.561012	0.616408	0.669147	0.108298	0.132968	0.134761
HDAC4	5.51969e-13	1	5.29261e-07	0.596539	0.46872	0.458335	0.0872949	0.0610332	0.0744618
FGFR3	1	1	1	0.290278	0.260795	0.255925	0.18093	0.0627256	0.102175
PLEKHH3	1	1	1	0.398216	0.408233	0.441459	0.172022	0.0429808	0.0770503
FTSJ1	4.34082e-05	1	1	0.685461	0.763293	0.747561	0.0709985	0.0314033	0.0716874
SRBD1	5.00861e-05	0.401493	1	0.714103	0.623661	0.658614	0.0665552	0.0417391	0.0664904
ERLEC1	6.30214e-08	0.145201	1	0.827775	0.908192	0.882957	0.054345	0.0137951	0.0437341
ADGRF5	1	1	1	0.216337	0.187962	0.0855736	0.192289	0.267159	0.0604984
NUCKS1	1	1	1	0.882397	0.882906	0.91726	0.118592	0.0386183	0.0497242
CLEC2D	1	1	1	0.602334	0.645636	0.580125	0.137182	0.0988171	0.13193
FUNDC1	1	0.00763637	0.00715563	0.671106	0.573417	0.727819	0.101048	0.114032	0.106628
MAOB	1	1	1	0.212449	0.12965	0.14701	0.165584	0.197206	0.168119
NEDD4	1	1	1	0.440886	0.449755	0.390563	0.0975764	0.160231	0.169523
MAPK6	0.583782	1	1	0.791572	0.706036	0.769814	0.165093	0.115515	0.0873279
RAB27A	1	1	1	0.630347	0.60095	0.607924	0.140508	0.12547	0.130856
LRP6	0.00015294	0.000179494	1	0.317394	0.621394	0.431306	0.139601	0.138226	0.164581
PFN2	1	1	1	0.414734	0.359094	0.411395	0.157893	0.175751	0.266158
FGF10	0.0974329	1	1	0.220552	0.0862749	0.121294	0.175492	0.0397364	0.103562
ST6GALNAC1	0.0728119	1	0.184388	0.184316	0.0987592	0.0900638	0.165297	0.0396973	0.0630706
AP3M2	0.00288581	0.0865325	1	0.517491	0.64323	0.571623	0.166385	0.0674166	0.0803833
TESK2	1	1	0.0061912	0.519655	0.523577	0.605093	0.0990938	0.148239	0.116054
PTPN21	1	1	1	0.288286	0.341455	0.329285	0.137331	0.100751	0.111041
EIF2B3	1	1	1	0.652915	0.677617	0.674969	0.0731314	0.0651901	0.0795133
NCK2	1	1	1	0.790407	0.849706	0.820511	0.0950395	0.0409162	0.0575779
MGAT4A	1	1	1	0.82346	0.845212	0.772014	0.0963125	0.127463	0.141882
RPL31	1	0.00787411	1	0.818097	0.417661	0.754694	0.187647	0.342117	0.275508
WDR1	1	1	1	0.959036	0.935372	0.947293	0.0166295	0.0175528	0.0264919
MS4A12	0.0115528	1	0.250721	0.138781	0.0717174	0.0651908	0.113422	0.0299102	0.0316262
ARHGAP10	1	1	1	0.588222	0.602573	0.620001	0.211128	0.135618	0.136475
TRIP13	1	1	0.894942	0.384733	0.310359	0.454019	0.144275	0.0761396	0.16487
CYBRD1	0.0390777	1	1	0.678659	0.885404	0.825883	0.27817	0.0638237	0.160454
EPN2	0.00365402	0.0462875	1	0.448708	0.645759	0.539184	0.161845	0.0953978	0.11806
MPP5	1	1	1	0.60397	0.650314	0.633652	0.0980806	0.0530242	0.0857493
HMMR	1	2.40818e-05	1	0.476719	0.235028	0.51757	0.199341	0.113122	0.2045
TRHDE	1	1	1	0.254637	0.0872679	0.123335	0.274252	0.0472833	0.0685365
P4HA2	2.18066e-08	1	0.0224883	0.394003	0.573596	0.561354	0.125343	0.0805466	0.146176
TRNT1	1	1	1	0.595596	0.577773	0.578235	0.066149	0.0422879	0.0664222
STK10	1	1	1	0.866509	0.90766	0.874251	0.0668054	0.0420515	0.0558164
CRMP1	0.0324111	1	1	0.265317	0.336408	0.336285	0.144602	0.158793	0.127506
SIDT1	1	1	1	0.355657	0.156835	0.280325	0.237718	0.166867	0.175414
MRVI1	1	0.254066	1	0.390375	0.248521	0.337876	0.0921451	0.0782165	0.146739
TMEM38A	1	1	1	0.264976	0.317878	0.316315	0.11976	0.108703	0.12494
XRCC1	1	1	1	0.759579	0.855787	0.78377	0.0617826	0.0949445	0.0908137
SCARB1	1.8967e-06	1	0.0585165	0.640422	0.816896	0.826568	0.172241	0.142377	0.104541
PANX2	0.00332558	1	1	0.256308	0.471776	0.385963	0.161009	0.163868	0.139869
SELENOO	1	1	1	0.734568	0.733329	0.779154	0.100628	0.0869301	0.0659997
CLCN4	1	1	1	0.42395	0.636924	0.519197	0.183725	0.136145	0.212693
NLE1	1.27039e-05	0.367972	1	0.379899	0.487879	0.454966	0.0755837	0.0550998	0.0905233
FERMT2	1	1	1	0.431987	0.519978	0.420186	0.244205	0.152003	0.237575
CD5L	1	1	0.0704416	0.309036	0.262628	0.135862	0.253642	0.215801	0.0797615
PTGS2	7.81518e-10	1	0.00974426	0.790071	0.454444	0.497894	0.183026	0.249674	0.230318
IGF2BP2	1	0.00015425	3.91445e-07	0.548598	0.328085	0.716361	0.193542	0.20613	0.164611
NOTCH3	1.82074e-07	1	0.00119783	0.312712	0.4631	0.493839	0.135409	0.0617703	0.172752
ATP2A3	1	1	1	0.585277	0.492143	0.621773	0.198023	0.138905	0.230977
CA12	1	1	1	0.298739	0.396358	0.335748	0.180772	0.145841	0.170365
MGLL	1	1	1	0.682582	0.764547	0.665998	0.132196	0.121598	0.177748
BCS1L	1	1	1	0.603311	0.527518	0.588909	0.116599	0.072665	0.112992
ZNF532	1	1	0.000414396	0.64294	0.691166	0.559894	0.115832	0.150778	0.120201
HACD3	3.28517e-05	1	1	0.696693	0.899531	0.852608	0.176841	0.062078	0.10216
IPCEF1	1	1	1	0.539278	0.512776	0.531407	0.238109	0.2491	0.254535
ARHGEF10L	1	1	1	0.746249	0.679132	0.683363	0.138021	0.0897022	0.11022
WSCD2	1	1	1	0.169299	0.155402	0.158141	0.0891518	0.0483774	0.119936
EIF4G3	0.00921272	1	0.238538	0.867063	0.811572	0.789462	0.0790384	0.0991493	0.101065
SEMA3A	1	5.18089e-05	6.84731e-08	0.241665	0.118691	0.373206	0.144838	0.105649	0.163311
SEMA3C	1	1	1	0.610681	0.624189	0.591295	0.190855	0.173093	0.270464
ADD2	1	1	0.427977	0.289052	0.327993	0.226265	0.137559	0.0888608	0.108572
FNDC3B	1	1	1	0.86417	0.933099	0.825149	0.079878	0.069555	0.129963
MOCOS	1	1	1	0.316308	0.421152	0.274411	0.163872	0.192281	0.150348
PLD1	1	1	1	0.668592	0.706783	0.633813	0.15501	0.0801361	0.127275
SEC31B	1	0.0932397	1	0.500129	0.337677	0.435333	0.120257	0.0957959	0.141553
KIFAP3	1	0.145228	1	0.622375	0.760949	0.666448	0.126873	0.0931971	0.0938497
MKRN2	4.20391e-14	1	1.00182e-09	0.759954	0.830788	0.843805	0.0587289	0.0283127	0.0368873
MLH1	1	1	1	0.796563	0.786235	0.79818	0.0529925	0.0280969	0.0339799
UNG	1	1	0.123375	0.588545	0.611924	0.699019	0.183821	0.0888614	0.105905
FMO4	1	1	1	0.453388	0.50365	0.506441	0.12344	0.0867531	0.102772
SLC46A1	0.000579547	1	1	0.545286	0.699679	0.693892	0.135459	0.17145	0.165755
PLXNA2	0.0220409	0.490009	1	0.452358	0.619623	0.528037	0.111961	0.128046	0.148626
PAG1	1	0.232362	0.00920171	0.794246	0.858306	0.736188	0.117011	0.0868854	0.110871
GPC4	5.96513e-07	1	4.41013e-06	0.373654	0.581223	0.697509	0.210326	0.255489	0.259769
MBNL3	1	1	1	0.551478	0.511097	0.578147	0.12405	0.151446	0.144709
RAP1GAP	1	1	1	0.245788	0.196188	0.27932	0.196277	0.0467426	0.127652
DGKD	7.81475e-10	0.00439891	1	0.670464	0.460341	0.539468	0.0884264	0.0652842	0.109165
ACTL6B	1	1	0.0569796	0.154636	0.169043	0.107372	0.0736959	0.114358	0.0700333
UBE2T	1.08008e-07	1	0.000146615	0.380468	0.528864	0.575276	0.145405	0.0765336	0.155684
IL4R	0.882023	1	1	0.84047	0.865308	0.870661	0.0749433	0.0474068	0.0762001
PAK3	0.97951	1	1	0.149592	0.119751	0.109498	0.0701664	0.0871305	0.0641854
EXOSC5	9.54339e-08	0.103292	1	0.548303	0.754039	0.701732	0.152015	0.0762338	0.098467
APBB1IP	0.0508561	1	0.0197074	0.899558	0.842049	0.775545	0.0887462	0.124934	0.168729
GPR137B	1	0.000100988	1	0.890203	0.974089	0.899898	0.0745491	0.017313	0.10036
FBLN1	1	1	1	0.378441	0.309683	0.354393	0.158996	0.0980178	0.209195
TIGAR	0.000300864	1	0.0214187	0.737679	0.794665	0.806013	0.077742	0.059896	0.066567
TULP3	0.162383	0.0658606	1	0.532095	0.715823	0.5967	0.0976487	0.123306	0.128188
EDN1	1	1	1	0.498023	0.50345	0.425847	0.24402	0.24816	0.20429
P2RY10	1.13252e-09	4.02011e-05	1	0.416957	0.0373457	0.217753	0.201576	0.0357814	0.285925
TNRC6C	1	1	0.000109985	0.454348	0.499939	0.383852	0.159126	0.106871	0.0839789
BRINP1	1	1	1	0.155445	0.17559	0.182802	0.116064	0.0858063	0.161377
TP53INP2	0.967602	1	0.134985	0.756904	0.723491	0.65055	0.134379	0.149688	0.144843
OSBPL6	1	0.00199997	1	0.29849	0.494979	0.303686	0.24846	0.141991	0.112031
SLC1A3	1	1	0.00452267	0.858158	0.890195	0.713511	0.128011	0.0713166	0.209674
LXN	1	1	1	0.657511	0.522328	0.665161	0.166444	0.227642	0.16309
TNS1	1	1	1	0.638493	0.47194	0.533508	0.239131	0.11671	0.19254
CDC14A	0.0831081	1	0.0024255	0.593166	0.566804	0.504006	0.0978324	0.0999069	0.111493
CEACAM1	1	1	1	0.30214	0.414851	0.344104	0.175827	0.205995	0.210839
LIPE	1	0.775849	1	0.287876	0.355808	0.299375	0.100164	0.0520051	0.0685953
FDFT1	0.00423883	2.18235e-05	1	0.853655	0.489926	0.766959	0.118402	0.205158	0.147169
DDX1	1	1	1	0.873351	0.852665	0.842663	0.0507114	0.035344	0.0613628
MOXD1	1	1	1	0.173525	0.128278	0.212635	0.0948428	0.177773	0.227
KEAP1	3.45934e-14	1	5.06696e-05	0.737277	0.859641	0.848771	0.0871094	0.0288127	0.045829
PTPRH	1	1	1	0.333406	0.292915	0.321984	0.161732	0.0952493	0.107234
SLC4A4	1	1	1	0.211594	0.276955	0.164774	0.131741	0.230208	0.135755
SESN1	1	1	1	0.761883	0.66826	0.756973	0.0958096	0.121281	0.122603
MID2	1	1	1	0.283949	0.456512	0.357289	0.160874	0.195388	0.202513
CHRNA3	1	1	1	0.26267	0.315867	0.206244	0.152251	0.135679	0.120958
CPOX	1	1	0.00933487	0.625307	0.608587	0.727334	0.163492	0.114193	0.106673
TCF7	1	1	1	0.368549	0.285467	0.293824	0.154522	0.0521353	0.0660546
OSTM1	1	1	1	0.746951	0.860087	0.824525	0.178285	0.0498899	0.0844675
PCNP	1	1	1	0.835767	0.884626	0.886038	0.116746	0.0323861	0.0413851
EXD2	1	1	1	0.572108	0.558189	0.590681	0.142814	0.080234	0.0967347
MEF2C	1	1	1	0.736623	0.702873	0.688182	0.158153	0.142113	0.223962
PTPRC	0.0504643	1	0.121707	0.843531	0.95989	0.941569	0.293334	0.0130109	0.0534629
STK17B	2.0101e-06	5.30702e-05	1	0.849841	0.54659	0.717828	0.151486	0.12065	0.149859
KIAA0141	1	1	1	0.750394	0.738509	0.772444	0.0450176	0.0662917	0.0844998
ATP8B1	1	1	1	0.437928	0.444713	0.370044	0.186828	0.211023	0.127157
IL12RB2	0.015578	0.725312	1	0.24168	0.0657747	0.134987	0.181762	0.0726311	0.117617
FYB1	1	1	0.00913304	0.945981	0.934563	0.890154	0.0327429	0.053083	0.0842614
PGR	0.141828	1	1	0.103856	0.0571037	0.0578905	0.0756271	0.0144585	0.023355
EPB41L3	1	0.0260819	1	0.87723	0.934092	0.850279	0.0707354	0.0675896	0.0858386
COBLL1	1	0.0326724	1	0.299744	0.160864	0.264071	0.111207	0.104102	0.144614
SERTAD4	0.00121472	1	1	0.202974	0.0914447	0.142237	0.112477	0.0861177	0.148055
TRAF5	0.949925	1	0.0363219	0.580534	0.539414	0.463198	0.132027	0.117127	0.15825
ITGB5	1	1	1	0.845766	0.918644	0.86234	0.115212	0.0536836	0.125068
RNF13	8.67812e-07	1.4314e-05	1	0.907735	0.98058	0.946311	0.060293	0.0060779	0.0461295
BCKDHB	1	1	1	0.492986	0.552471	0.562252	0.122563	0.0803997	0.104263
ULK2	1	1	1	0.603019	0.707372	0.636035	0.129668	0.0846398	0.0872995
GRHL2	1	1	1	0.162481	0.117232	0.0941354	0.118888	0.0519633	0.0564994
TDRD3	1	1	1	0.588318	0.667237	0.608857	0.10675	0.119414	0.162493
EPYC	1	1	1	0.0657941	0.038093	0.0555671	0.0524901	0.0170381	0.0374946
ZNF416	1	1	1	0.457406	0.40035	0.487155	0.127977	0.108547	0.0642332
FAT1	1	1	1	0.310385	0.342079	0.353659	0.155926	0.170161	0.229396
PPIE	1	1	1	0.538396	0.577036	0.574015	0.0722504	0.0389734	0.0511664
HAL	0.00569075	7.69083e-05	1	0.29297	0.0915471	0.217464	0.112969	0.0603521	0.131766
FAM234B	1	1	1	0.461436	0.580931	0.507941	0.146983	0.0590032	0.0838163
APOB	0.036369	1	1	0.146088	0.0990612	0.105448	0.083183	0.105231	0.110619
RAB10	9.86334e-06	0.00155537	1	0.945208	0.975594	0.96433	0.0255921	0.00531354	0.0141404
GCKR	1	1	1	0.145084	0.113081	0.106691	0.124001	0.0675695	0.056173
MAPRE3	1	1	1	0.472848	0.564004	0.475133	0.0913929	0.129323	0.130088
CAD	0.106539	1	1	0.595867	0.651594	0.665303	0.098192	0.0907028	0.0856974
CD82	1	1	1	0.669129	0.757724	0.731493	0.154363	0.134629	0.17148
BCORL1	1	1	1	0.519982	0.466524	0.441965	0.0951453	0.11768	0.128305
MECOM	3.43116e-12	1	0.00192031	0.30289	0.119787	0.107863	0.202163	0.167617	0.0777307
WDR47	1	0.552547	1	0.695947	0.756045	0.695624	0.0865877	0.0446247	0.0642948
MAP3K4	1.17718e-06	1	0.010919	0.717437	0.624593	0.62414	0.0922483	0.0659354	0.071913
ABCB1	0.33414	1	1	0.27287	0.228174	0.197592	0.122766	0.128771	0.10064
RRN3	1	1	1	0.750695	0.797107	0.755556	0.0820445	0.0358075	0.0554467
CTTN	0.385363	1	1	0.444089	0.613383	0.565253	0.158748	0.128536	0.221848
ORC1	1	1	2.19992e-05	0.336441	0.317356	0.475187	0.15614	0.0709489	0.146093
CHMP5	1	1	1	0.88458	0.910895	0.90696	0.0504183	0.03597	0.0388931
NFX1	1	1	1	0.756974	0.825853	0.780066	0.0539337	0.0553918	0.0696245
AQP6	1	1	1	0.162446	0.19801	0.184386	0.132348	0.0276955	0.076432
IPO11	1	1	1	0.603132	0.603755	0.587173	0.115193	0.0518399	0.0874564
EPDR1	1	1	0.0024255	0.320876	0.338844	0.502939	0.16735	0.174133	0.215749
SNX10	1	1	1	0.853039	0.832625	0.800359	0.190047	0.115991	0.187411
LAT2	1	1	1	0.855518	0.861377	0.79736	0.100241	0.0918158	0.128166
HSD17B14	1.06862e-13	1	0.000680505	0.534818	0.876415	0.835083	0.227069	0.130252	0.147226
GNAO1	1	1	0.158355	0.219492	0.238084	0.165282	0.0938683	0.127346	0.0990937
TFAP2C	0.741238	1	1	0.290983	0.424172	0.415486	0.203132	0.132597	0.218199
AURKA	1	0.0154058	0.00237146	0.580385	0.465357	0.675349	0.149112	0.135467	0.142528
PTPN4	1	1	1	0.4399	0.414877	0.412976	0.119963	0.043509	0.0863706
ASAP3	1	1	1	0.337427	0.319235	0.313165	0.103242	0.0803058	0.149863
DNMT3B	0.00510741	1	9.24631e-05	0.231256	0.274278	0.358342	0.142171	0.0490908	0.118739
TPX2	1	0.0263441	0.0310607	0.524355	0.345273	0.644928	0.156939	0.173137	0.24771
EPB41L1	1	1	1	0.54757	0.580045	0.490767	0.199296	0.0973436	0.196101
PPP1R13B	1	1	1	0.513341	0.463217	0.432637	0.189326	0.10099	0.0937666
SMOX	0.165722	1	0.0351105	0.606776	0.705504	0.775153	0.2214	0.0857379	0.12988
CPXM1	1	1	1	0.310644	0.36905	0.366758	0.136818	0.0802999	0.189776
LZTS3	4.08519e-06	1	1	0.288129	0.413208	0.383232	0.10744	0.0539628	0.0859393
TESC	1	1	0.225498	0.539659	0.557575	0.690361	0.253229	0.133672	0.220556
P2RX7	1	0.00121186	0.317206	0.836973	0.928523	0.7523	0.0947893	0.0613967	0.184754
RBBP9	7.05739e-07	8.89861e-06	1	0.54973	0.743315	0.65071	0.119068	0.0658687	0.0787723
DZANK1	1	1	1	0.355101	0.314449	0.295221	0.135547	0.0455186	0.0485317
OAS1	1	1	1	0.808449	0.834309	0.773288	0.134433	0.13001	0.161438
SIRT4	0.0477198	1	0.0346362	0.17762	0.199586	0.27032	0.163374	0.125491	0.122052
KIF16B	1	0.0133801	1	0.632707	0.767818	0.64424	0.146376	0.0770634	0.126522
PEBP1	0.47923	1	0.000350448	0.913024	0.900719	0.95761	0.0601534	0.0763745	0.0367097
NOS1	1	1	1	0.125209	0.162768	0.121609	0.0634155	0.0780744	0.0757966
FXYD5	1	1	1	0.902337	0.90511	0.908973	0.072785	0.0575128	0.0518896
HEPH	0.0753997	1	1	0.167176	0.24611	0.26845	0.121531	0.0669335	0.185277
RBM41	1	1	1	0.535163	0.584176	0.569005	0.103416	0.0754995	0.0945411
LAG3	1	1	1	0.367164	0.390666	0.36034	0.201962	0.121194	0.173439
DDX24	1	1	1	0.889723	0.875228	0.868631	0.0340649	0.0263025	0.0367418
LTBP4	1	1	1	0.567921	0.474683	0.496019	0.158919	0.0532649	0.0848615
RGS1	5.56343e-07	1	6.73959e-05	0.877837	0.731854	0.645234	0.158592	0.221837	0.247856
YPEL3	1	1	1	0.738791	0.688684	0.692762	0.154737	0.104905	0.129481
IRAK3	7.98085e-06	1	6.13494e-06	0.863708	0.779284	0.680294	0.106036	0.144316	0.183211
LYZ	0.038227	1	1	0.868586	0.989875	0.978385	0.294855	0.00664133	0.0403904
TFAP4	1	1	1	0.372009	0.419688	0.391497	0.0929585	0.10807	0.121171
CD209	1	1	1	0.566134	0.692154	0.509514	0.279307	0.209037	0.258945
PLEKHG2	1	1	1	0.651483	0.567141	0.571655	0.190464	0.112378	0.133452
DLL3	1	1	1	0.18323	0.215464	0.180505	0.129144	0.143369	0.0831024
PITPNM2	1	1	1	0.337717	0.302205	0.266887	0.132945	0.0911162	0.0871864
NLRC4	1	1	1	0.724222	0.748029	0.749782	0.156972	0.101744	0.122406
NRCAM	1	1.35729e-06	1	0.198074	0.508466	0.268761	0.120649	0.157521	0.1953
LAMB1	0.00410882	1	1	0.584928	0.356442	0.403265	0.237046	0.243913	0.237969
ABCC6	2.7591e-07	1	0.0143897	0.245886	0.371343	0.370716	0.0892518	0.11111	0.109017
CMTM6	0.145743	1	0.000424237	0.909223	0.913833	0.944822	0.0583308	0.043311	0.0440522
RAPGEF4	1	1	1	0.19058	0.20492	0.170683	0.133364	0.12144	0.0714775
MAP3K20	1	0.660911	0.195166	0.63523	0.715925	0.550995	0.0920471	0.168483	0.166499
SEL1L3	1	1	1	0.66792	0.681384	0.658758	0.206888	0.13371	0.206559
MYO15A	1	1	1	0.252578	0.268253	0.219623	0.101829	0.0752237	0.0866768
NLRP1	7.06363e-09	1	0.412688	0.737827	0.485453	0.554699	0.143849	0.100644	0.157828
SLC17A6	0.00491244	1	0.00685069	0.118651	0.0784638	0.0663234	0.076001	0.0261652	0.0314881
ANGPT2	0.000730904	1	1.65409e-05	0.320818	0.336111	0.205702	0.123623	0.247307	0.0664441
CD200	1	1	1	0.256082	0.314751	0.264893	0.171957	0.246181	0.225475
CCDC80	1	1	1	0.375727	0.316363	0.403364	0.17681	0.22291	0.288817
CEBPE	1	1	1	0.357108	0.256731	0.368243	0.112736	0.0918207	0.167595
SLC7A8	1	1	1	0.796053	0.896429	0.869474	0.151815	0.0660847	0.107301
HECTD1	1	1	1	0.88282	0.876026	0.843035	0.0361168	0.0580214	0.0739028
TYRO3	1	1	1	0.255759	0.259336	0.287595	0.156425	0.0730481	0.0921018
TBX15	1	1	1	0.249131	0.252759	0.220592	0.185131	0.0999922	0.132277
AGO1	1	1	1	0.737792	0.788364	0.733694	0.0935302	0.0767734	0.126418
GPATCH2	8.25607e-12	1	3.02957e-07	0.611292	0.502672	0.491831	0.0833867	0.0412379	0.0608397
XYLB	1	1	1	0.430628	0.52934	0.439042	0.112064	0.125563	0.116377
TMEM38B	0.00351366	1	1	0.595075	0.763262	0.717608	0.155971	0.0915548	0.14133
PSMD5	1	1	1	0.722049	0.765392	0.759696	0.135571	0.0468159	0.0460771
PTGS1	1	1	1	0.809091	0.864131	0.864442	0.0965063	0.0970516	0.0895602
SH2D3C	1	1	1	0.591316	0.642524	0.599035	0.149507	0.167207	0.183115
TBC1D2	1	1	1	0.6877	0.885445	0.757406	0.161555	0.0532152	0.188915
BTAF1	1	1	1	0.864794	0.835968	0.81478	0.0421176	0.075194	0.0992448
IKZF5	1	1	1	0.616781	0.70492	0.611765	0.0968399	0.134535	0.129546
BLNK	1	1	1	0.675085	0.803582	0.700011	0.114482	0.0905721	0.150846
BAMBI	1	1	1	0.463249	0.330245	0.472212	0.205146	0.143002	0.199719
HIVEP1	1	1	0.557881	0.681513	0.737188	0.613122	0.196835	0.182182	0.155252
CRISP3	1	1	1	0.0696863	0.0605741	0.0688978	0.037319	0.026621	0.0490188
SIRT1	1	1	1	0.71203	0.712393	0.731134	0.18348	0.0515904	0.0899874
IFT74	3.92281e-07	1	0.0258116	0.65682	0.552461	0.550761	0.0943321	0.0974826	0.0924699
JAK2	1	1	1	0.803462	0.830767	0.784558	0.146757	0.0710838	0.102288
IL12RB1	0.183273	1	2.43167e-06	0.610336	0.618778	0.461509	0.163383	0.1212	0.132631
ABL1	5.1889e-07	1	0.00700178	0.737714	0.842648	0.849836	0.129914	0.0443251	0.0495946
ABLIM1	1	1	1	0.385981	0.371051	0.416276	0.14061	0.146426	0.169534
NRP1	1.46859e-08	1	0.317169	0.825646	0.947176	0.918577	0.0880608	0.0712475	0.0806295
H2AFY2	0.764722	1	1	0.570232	0.700774	0.619491	0.105584	0.0827188	0.187122
CATSPERG	1	1	1	0.25647	0.19282	0.236769	0.094116	0.0448682	0.0667192
MTAP	0.0090053	1	1	0.549937	0.636842	0.589906	0.141797	0.0555538	0.0777197
GADD45B	3.11104e-10	1	0.000169753	0.945771	0.83433	0.829004	0.0636848	0.0754668	0.104784
SERPIND1	1	1	1	0.252776	0.22153	0.195532	0.171613	0.0833291	0.0941689
CECR2	0.00887	0.00199986	1	0.260615	0.507197	0.345012	0.132993	0.169795	0.119938
P2RX6	1.07565e-10	1	0.0407516	0.120769	0.28883	0.245043	0.0674986	0.0836717	0.10514
OSM	2.90619e-10	1	0.00152975	0.732028	0.438448	0.449634	0.212994	0.193156	0.180851
CABIN1	1	1	1	0.669871	0.685909	0.680915	0.114419	0.0990305	0.1144
UPB1	1	1	1	0.231474	0.205115	0.17891	0.123058	0.121682	0.128113
ESS2	1	0.0271305	1	0.541634	0.661483	0.576965	0.0792277	0.0837395	0.0754151
SEZ6L	1	1	1	0.260478	0.192722	0.183153	0.150554	0.0649464	0.0870851
MICALL1	0.184497	1	1	0.610419	0.716304	0.683915	0.128109	0.0942035	0.107458
DEPDC5	1	1	0.0958502	0.623195	0.59492	0.548191	0.091663	0.0748916	0.0954775
TTC28	1	0.000459747	1	0.385791	0.628458	0.450761	0.100576	0.13213	0.162275
CENPM	0.00137177	1	0.0016132	0.310027	0.3986	0.4806	0.186489	0.0642912	0.153602
2003-09-01	2.36834e-06	0.00185417	1	0.343516	0.745603	0.523634	0.171752	0.211591	0.18825
TPTEP1	1	1	1	0.311321	0.642503	0.335126	0.177253	0.347606	0.317534
CBY1	1	1	1	0.534255	0.413996	0.519417	0.196223	0.110875	0.122953
RSPH14	1	1	1	0.123616	0.146711	0.149269	0.0718729	0.0570553	0.0945455
JOSD1	5.93232e-05	1	1	0.860614	0.744876	0.779869	0.0573149	0.0796559	0.108609
RASL10A	1	1	1	0.380848	0.346778	0.414213	0.268253	0.096357	0.167848
NEFH	1	1	1	0.575865	0.538318	0.562634	0.151601	0.0957709	0.179708
MCAT	6.8023e-14	0.075884	0.00651327	0.423714	0.596302	0.562253	0.0915974	0.049957	0.0933707
MCM5	1	1	1	0.743338	0.756188	0.768416	0.10107	0.0504807	0.105501
RASD2	1	1	1	0.22192	0.202217	0.182196	0.180525	0.0755988	0.0788114
TTLL12	9.30393e-07	1	1	0.650009	0.792848	0.761488	0.106765	0.0379001	0.0977746
PDGFB	1	0.381057	0.243038	0.635723	0.783537	0.56611	0.277851	0.143885	0.177181
RBFOX2	1.04576e-05	1	1	0.391647	0.530671	0.510166	0.110909	0.0706749	0.128898
SYNGR1	1	1	1	0.400725	0.449581	0.440249	0.149368	0.115737	0.164753
APOL4	1	0.20131	1	0.550217	0.263529	0.453645	0.219496	0.227957	0.288883
FOXRED2	1.39602e-07	1	0.000724387	0.44268	0.632977	0.643106	0.167735	0.079485	0.145309
EIF3D	1	1	1	0.946421	0.849901	0.905338	0.0252719	0.0766836	0.0812623
PVALB	0.280114	1	0.567974	0.239874	0.286511	0.364058	0.230009	0.131182	0.189787
NCF4	0.0549395	1	0.0123092	0.926166	0.94004	0.955375	0.0441929	0.0451278	0.0440681
UPK3A	1	1	1	0.305172	0.236118	0.276158	0.173683	0.066511	0.152175
KCTD17	1	1	1	0.658986	0.628197	0.630969	0.0686323	0.0657865	0.11379
TRMU	0.0161683	1	0.00105089	0.443282	0.483682	0.533055	0.11165	0.0792826	0.0813303
CERK	0.000223314	1	1	0.727861	0.83714	0.82172	0.127734	0.074626	0.0914707
ZBED4	1	1	1	0.618011	0.655372	0.663301	0.0865869	0.0402101	0.0742848
MLC1	0.0084107	0.183947	1	0.245363	0.517025	0.378661	0.159458	0.19104	0.218147
CTSG	1	1	1	0.233058	0.148825	0.180043	0.15636	0.0814528	0.123044
GZMH	6.20634e-07	1	4.54128e-05	0.252916	0.110901	0.0902232	0.203447	0.0609605	0.0709926
GZMB	0.00534993	1	1	0.269894	0.0788938	0.114428	0.221409	0.0906677	0.121187
PYGL	6.11042e-08	1	0.00152954	0.845827	0.918665	0.928154	0.0678149	0.0784917	0.058379
CNIH1	1	1	0.000559351	0.773673	0.778168	0.828201	0.0887813	0.0517904	0.0477113
AHSA1	0.000241199	0.113316	1	0.892926	0.774861	0.81691	0.0569705	0.0617502	0.123748
DAAM1	1.8784e-06	1	1.02661e-06	0.616109	0.560154	0.493831	0.0831855	0.119385	0.103072
LGMN	3.4181e-05	0.000717266	1	0.892614	0.996263	0.975626	0.126791	0.00289085	0.0282413
ALKBH1	0.000598939	9.07983e-05	1	0.573439	0.717967	0.651007	0.105891	0.0422017	0.0541172
SIX4	1	1	1	0.188948	0.107	0.149863	0.0918646	0.0322023	0.106881
ASB2	1	1	1	0.395024	0.286992	0.349735	0.170263	0.0761238	0.17621
CEP128	1	1	1	0.464344	0.432649	0.411704	0.130694	0.0907153	0.107462
SRSF5	2.80308e-14	1.64119e-05	0.678727	0.961711	0.793565	0.879928	0.0189167	0.0717867	0.0882235
SLC10A1	8.3626e-06	1	1	0.391451	0.15273	0.204253	0.206299	0.120125	0.1446
SLC8A3	1	1	1	0.144855	0.166402	0.151103	0.0878309	0.074025	0.108773
TCL1A	1	1	1	0.149518	0.160301	0.103087	0.107531	0.0808199	0.0745319
PAPLN	1	1	1	0.460321	0.4819	0.503512	0.135458	0.183715	0.186965
ACIN1	0.010958	1	1	0.873124	0.767838	0.7938	0.0870816	0.111009	0.133225
APEX1	1	1	1	0.921558	0.908397	0.934802	0.0404124	0.0471176	0.0534559
NFKBIA	9.99669e-12	1	9.08231e-05	0.985457	0.943521	0.947332	0.0185445	0.0385004	0.035738
EMC9	1	0.00468477	1	0.613022	0.435689	0.584082	0.141516	0.123884	0.12544
PROCR	0.00461789	1	1	0.599242	0.783916	0.731896	0.180374	0.158667	0.148995
CD40	1	1	1	0.810788	0.87143	0.806374	0.143318	0.0607776	0.133083
SGK2	1	1	1	0.231214	0.204884	0.178793	0.171592	0.0516403	0.0727773
NDRG3	1	1	1	0.802188	0.813835	0.822459	0.0710751	0.0593895	0.0543586
DOK5	1	1	1	0.199688	0.163694	0.222038	0.124233	0.209654	0.235347
NELFCD	1.23593e-06	1	0.000291686	0.824123	0.772998	0.760342	0.0627287	0.0397011	0.0526215
SLCO4A1	1	1	1	0.487483	0.420333	0.438818	0.157529	0.158136	0.171323
NTSR1	0.625786	1	0.105666	0.234157	0.197805	0.146152	0.121849	0.0929973	0.097914
SLC17A9	0.121346	1	1	0.573373	0.698962	0.65509	0.108501	0.102512	0.168487
EEF1A2	1	1	1	0.372814	0.436488	0.37635	0.184242	0.174936	0.189824
CDC25B	1	1	1	0.783726	0.740443	0.72295	0.10265	0.0735932	0.116492
RNF24	0.0145705	1	1	0.591901	0.725251	0.69668	0.111273	0.168899	0.135412
TRIB3	1.63392e-10	0.146571	0.287436	0.353709	0.642718	0.561837	0.138942	0.117175	0.180912
RASSF2	1	1	1	0.843374	0.915307	0.936383	0.192007	0.0458311	0.0491234
SEC23B	4.69551e-17	1	6.18635e-06	0.848471	0.93444	0.924998	0.0498303	0.0169529	0.0268288
CCM2L	1	1	1	0.326769	0.37489	0.233179	0.227653	0.185914	0.176017
PLCB4	0.00024746	1	1	0.306933	0.107405	0.161672	0.184498	0.0893709	0.104701
HCK	1	1	1	0.966646	0.975318	0.966679	0.0157066	0.0140114	0.0315976
KIF3B	1	1	1	0.634117	0.690045	0.657211	0.0511595	0.0820928	0.0816601
MAPRE1	1	0.433686	1	0.958816	0.946213	0.960704	0.00942247	0.01432	0.0142783
JAG1	1	1	1	0.721172	0.673968	0.700764	0.147152	0.164755	0.125664
E2F1	1	0.361606	0.00141738	0.405438	0.350668	0.492489	0.11238	0.0862566	0.137501
PXMP4	4.91998e-05	1	1	0.379083	0.535472	0.476502	0.100169	0.097079	0.104303
BPI	1	1	0.119465	0.159815	0.135066	0.272719	0.0990929	0.0622972	0.212143
ACTR5	0.00162522	1	1	0.620206	0.532043	0.537351	0.138566	0.0474544	0.055458
PPP1R16B	1	1	1	0.463855	0.343953	0.441727	0.197189	0.166045	0.251017
DHX35	1	1	1	0.633253	0.595401	0.596338	0.118273	0.0606914	0.0725096
SYNDIG1	1	0.0717198	1	0.257676	0.40619	0.243788	0.310026	0.186458	0.205227
APMAP	4.33031e-07	1	4.64754e-06	0.908414	0.944268	0.958968	0.0623105	0.0411972	0.027944
METTL4	1	1	1	0.431005	0.513001	0.496344	0.135664	0.0934373	0.0915637
CEP192	0.283792	1	1	0.720112	0.666203	0.645612	0.0816194	0.0862387	0.111617
ANKRD12	5.05385e-05	1	5.89458e-05	0.857477	0.810948	0.746508	0.1098	0.130104	0.126281
RIOK3	1	1	1	0.85893	0.914877	0.87083	0.0594819	0.0328591	0.064263
MXRA5	1	1	1	0.289375	0.293032	0.296822	0.170416	0.1904	0.220587
PSMD10	2.58505e-11	1	1.3716e-11	0.754622	0.841557	0.874961	0.102798	0.031847	0.0462893
RHOXF1	1	1	1	0.124362	0.0985596	0.0999163	0.0742604	0.0479453	0.0768063
NXT2	1	0.672212	1	0.624626	0.54831	0.681123	0.126136	0.122172	0.130654
PRPS2	1	1	1	0.794539	0.857968	0.830978	0.0843192	0.0476554	0.0645395
AMMECR1	1	0.449417	1	0.506168	0.424735	0.515424	0.121686	0.06825	0.093884
SRPX	5.04059e-09	1	0.333241	0.198153	0.530958	0.436229	0.153713	0.201963	0.217005
LUZP4	4.14957e-08	1	0.163445	0.085218	0.036972	0.0446084	0.0479383	0.0142817	0.0298979
PLS3	1	1	1	0.428821	0.44131	0.470897	0.198825	0.281404	0.298348
SMARCA1	0.00148751	0.000213621	1	0.417169	0.848642	0.591494	0.257323	0.105742	0.252238
MTMR8	1	1	1	0.30839	0.378258	0.340369	0.122655	0.065729	0.0694319
ZC3H12B	1	1	1	0.13461	0.120984	0.155938	0.0783441	0.0361115	0.0738121
PQBP1	1	1	1	0.760958	0.753762	0.81209	0.130545	0.0507731	0.091823
TAZ	1	1	1	0.620907	0.569368	0.641705	0.0940246	0.0735259	0.0932316
GATA1	1	1	1	0.151658	0.38675	0.254937	0.0911386	0.208214	0.202418
GPR50	1	1	1	0.0837562	0.217271	0.136698	0.0672076	0.114381	0.112245
RP2	0.00116607	1	1	0.767734	0.891648	0.888135	0.169791	0.0218476	0.0317392
USP11	1	1	1	0.73135	0.751049	0.741427	0.0633852	0.0623318	0.100869
PCYT1B	1	1	1	0.178449	0.13828	0.142194	0.105315	0.0811488	0.0928082
BRS3	1	1	0.0880559	0.105216	0.127567	0.0741006	0.0696696	0.0565669	0.0545656
KLHL4	1	1	1	0.136026	0.136463	0.189984	0.0727415	0.133885	0.19087
KLF8	1	1	1	0.345447	0.371286	0.335068	0.193596	0.160134	0.162201
CENPI	0.228314	1	2.00827e-06	0.285369	0.263713	0.426422	0.13181	0.0830895	0.151372
BEX4	1	1	1	0.834551	0.888628	0.870736	0.122923	0.0507362	0.148187
RUBCNL	1	1	0.100322	0.707933	0.659251	0.577954	0.175827	0.142092	0.157897
NDFIP2	0.00629028	0.887269	1	0.420326	0.647714	0.567984	0.197389	0.082112	0.173253
ACP5	0.0120778	1	0.000133851	0.730492	0.769773	0.915613	0.302855	0.191106	0.101546
UGGT2	0.147762	1	0.039663	0.596879	0.559632	0.525881	0.115522	0.0595373	0.0920506
RGCC	1	1	1	0.918423	0.849604	0.755784	0.0911984	0.144706	0.240442
VWA8	1	1	1	0.635819	0.584038	0.633803	0.117104	0.0867129	0.132952
DHRS12	1	1	1	0.502079	0.535523	0.485333	0.0834693	0.094791	0.0856364
MEDAG	1	1	1	0.270664	0.256936	0.184065	0.229476	0.214767	0.180344
OLFM4	1	1	1	0.267324	0.095038	0.177537	0.257321	0.0380153	0.178928
ZNF423	1	1	1	0.214457	0.240525	0.211052	0.0947228	0.0644804	0.12292
CCL22	1	1	1	0.543894	0.699771	0.703237	0.257039	0.224545	0.277904
PARD6A	0.0214033	0.218259	1	0.351244	0.506726	0.428901	0.122236	0.101125	0.101407
NDRG4	0.000186488	0.000275246	1	0.246593	0.434149	0.340819	0.0926433	0.0692504	0.140902
SLC38A7	7.49902e-15	0.0220571	0.00486736	0.581075	0.833593	0.761323	0.0969723	0.0534954	0.111395
TANGO6	1	1	1	0.600723	0.576375	0.555975	0.106917	0.0357922	0.0718151
SMPD3	1	1	1	0.319661	0.38954	0.351624	0.102531	0.0448992	0.0977753
MLYCD	1	1	1	0.457018	0.518611	0.473262	0.139383	0.0473172	0.0981081
NECAB2	0.0678961	1	1	0.176444	0.232023	0.254578	0.159967	0.0853381	0.128367
COTL1	1	1	1	0.950226	0.956993	0.952139	0.0523694	0.047474	0.0574491
TSC2	0.154896	1	1	0.632114	0.705616	0.681012	0.087455	0.0487618	0.0492168
NME4	1	1	0.00838412	0.631686	0.618783	0.729585	0.168991	0.129337	0.119303
HAGHL	4.83456e-17	0.00173735	0.00194976	0.391457	0.678129	0.597399	0.0896958	0.0650491	0.114242
SLC7A5	7.66941e-05	1	1	0.712711	0.872187	0.854912	0.167277	0.169511	0.111132
EEF2K	1	1	1	0.763148	0.765167	0.743236	0.0909938	0.0915699	0.0915826
ZNF174	8.04685e-13	1	2.04475e-10	0.429613	0.538134	0.580586	0.104974	0.0624502	0.0679325
CLUAP1	1	1	1	0.477659	0.52976	0.479838	0.112435	0.060437	0.0721467
UBFD1	0.13529	1	1	0.601539	0.694273	0.666026	0.0971759	0.0377614	0.069774
EARS2	1	1	1	0.497631	0.504233	0.557292	0.089889	0.104264	0.102167
GGA2	1	1	1	0.886599	0.840278	0.842086	0.0619847	0.049801	0.0978067
XYLT1	1	1	1	0.60037	0.704787	0.589375	0.169441	0.175449	0.187861
IL21R	1	1	1	0.498527	0.630802	0.586964	0.142408	0.234588	0.206566
AQP9	1	1	1	0.755124	0.956287	0.649833	0.301076	0.0390357	0.321216
CORO2B	0.00198629	0.130106	1	0.152696	0.322997	0.256369	0.121666	0.121659	0.179632
HERC1	1	1	0.449202	0.834853	0.813548	0.762091	0.0446419	0.0989664	0.126059
MTFMT	0.000137808	1	1	0.573838	0.7101	0.684084	0.132115	0.0893939	0.097902
AP3B2	3.88343e-07	0.0062736	1	0.133168	0.257929	0.200488	0.0695495	0.0641164	0.06235
CD276	2.78717e-09	1	2.0881e-07	0.689249	0.829569	0.866771	0.143699	0.0902588	0.0983436
FAH	0.00211744	1	0.000232938	0.604546	0.647929	0.730087	0.142332	0.141514	0.0874907
CEMIP	1	1	1	0.264798	0.359667	0.369244	0.200197	0.282711	0.230282
RPAP1	0.0100117	0.0353141	1	0.54896	0.670001	0.608138	0.0821994	0.0666668	0.0763265
ZNF106	1	1	1	0.856932	0.894044	0.863413	0.0415787	0.0554056	0.0638341
CEP152	5.04059e-09	0.247358	1	0.548602	0.410946	0.444786	0.0758804	0.0673985	0.0930504
ATP8B4	1	1	1	0.693215	0.819639	0.74949	0.221809	0.120421	0.179284
TJP1	1	0.00674653	1	0.500476	0.731522	0.47634	0.193891	0.200412	0.186958
BMF	1	1	1	0.700877	0.762167	0.780274	0.0953994	0.103708	0.136541
VPS18	2.4541e-13	1	2.45925e-05	0.758222	0.876354	0.864904	0.0759215	0.046553	0.0642463
OIP5	1	0.0539541	0.00194998	0.276736	0.160004	0.396093	0.151301	0.179863	0.196043
PDGFRL	0.00773476	1	1	0.354193	0.508855	0.483697	0.183082	0.130155	0.17426
FZD3	1	1	0.228323	0.216006	0.226398	0.34225	0.111037	0.194855	0.196979
RIPK2	1	1	0.00423334	0.870131	0.884748	0.792695	0.084493	0.084599	0.104388
NBN	1	1	1	0.77489	0.851272	0.817417	0.204287	0.0692561	0.0717995
SFRP1	1	1	1	0.36104	0.305778	0.275358	0.167715	0.0983588	0.176261
LAPTM4B	9.64005e-05	1	0.00551122	0.48072	0.678907	0.713445	0.197886	0.141306	0.256202
PLAT	1	1	1	0.378007	0.421193	0.423688	0.13753	0.17164	0.220149
RAB2A	1	1	1	0.834678	0.69027	0.788615	0.048394	0.123781	0.132151
ZC2HC1A	1	1	1	0.550989	0.599742	0.512987	0.138791	0.09359	0.113093
IL7	3.58459e-07	1	0.564584	0.471653	0.216652	0.279245	0.183861	0.167695	0.163436
SNX16	1	1	1	0.459889	0.521693	0.474792	0.202663	0.0590542	0.0779034
TSTA3	1	1	0.315273	0.630652	0.629722	0.684702	0.0939851	0.0539401	0.0879994
SQLE	0.000135465	1	4.57995e-05	0.701069	0.762402	0.816111	0.0964847	0.0849533	0.117918
LEPROTL1	0.779059	0.343054	1	0.818533	0.704807	0.76902	0.120872	0.0856674	0.0804249
TNFRSF10A	1	1	1	0.576869	0.666776	0.587107	0.171118	0.0976765	0.156935
NEFM	0.0494407	1	1	0.228101	0.128847	0.158956	0.123956	0.0400547	0.111888
TUSC3	1	1	1	0.196948	0.223316	0.318299	0.136795	0.148867	0.241307
MCM4	1	1	0.441131	0.609974	0.582129	0.685127	0.112541	0.0450315	0.129983
BNIP3L	0.0103151	1	1	0.875769	0.962214	0.941154	0.12947	0.0154431	0.0423193
KCNN4	1	0.0565883	1	0.624221	0.828914	0.592698	0.151366	0.130291	0.244177
CLASRP	0.00335114	1	1	0.737901	0.622633	0.653461	0.0787895	0.101081	0.13525
LIN7B	1	1	1	0.478977	0.359949	0.422445	0.134346	0.0813929	0.100799
PIH1D1	1.12514e-07	1	0.910668	0.686192	0.797455	0.775511	0.0717922	0.0581269	0.0808676
SLC17A7	1	0.71322	1	0.232689	0.458877	0.272075	0.11975	0.218975	0.133473
RNASEH2A	1	1	1	0.619744	0.576191	0.611507	0.0962521	0.0386318	0.0894776
KLC3	0.000208541	1	0.031701	0.234448	0.321866	0.339189	0.120575	0.0540497	0.0819681
CD37	1	0.607005	1	0.808065	0.891536	0.714828	0.123888	0.142892	0.224475
RETN	1	0.0795396	0.011316	0.463528	0.320683	0.627236	0.227005	0.126124	0.272557
FCER2	1	1	1	0.367622	0.514189	0.350009	0.219583	0.326031	0.285984
MED25	1	1	1	0.64794	0.654952	0.675578	0.0953284	0.0563364	0.0768821
CCDC61	1	1	1	0.485001	0.444739	0.486589	0.0982308	0.0621109	0.0810407
IL27RA	1	1	1	0.698294	0.594879	0.704066	0.139326	0.144344	0.175055
ASF1B	1	0.311465	1.81955e-05	0.455602	0.385567	0.604483	0.174226	0.131032	0.163445
AKAP8	1	1	1	0.773027	0.773203	0.749132	0.0640235	0.0535249	0.0626152
EPHX3	1	1	1	0.244444	0.388465	0.305146	0.167406	0.103139	0.114912
AURKC	1	1	1	0.341734	0.383494	0.332202	0.17778	0.139007	0.0814684
CCNE1	0.179609	1	0.00429608	0.434753	0.468418	0.554081	0.131761	0.0795449	0.124328
FBL	0.0561558	1	1	0.883134	0.790361	0.804254	0.0425357	0.0709857	0.122352
CLC	0.0463812	1	0.000175428	0.166179	0.197933	0.466305	0.130726	0.111474	0.333614
GPI	1.6023e-11	1	0.000196518	0.846014	0.935669	0.925841	0.0634192	0.0425312	0.0571197
EBI3	1	1	1	0.622052	0.762658	0.601992	0.259117	0.175912	0.239191
PRKD2	1	1	0.144835	0.637507	0.663572	0.577622	0.0903443	0.122888	0.0962164
HNRNPUL1	1	1	1	0.915655	0.917672	0.900405	0.0518532	0.0614788	0.0691641
DENND3	0.0519585	1	1	0.759653	0.601605	0.657342	0.12477	0.10528	0.165253
CEACAM4	1	1	1	0.389895	0.291267	0.421438	0.257887	0.107305	0.212612
NKG7	0.00385994	1	1	0.36409	0.548571	0.540332	0.20311	0.141949	0.214324
CEACAM5	0.000237072	1	1	0.207451	0.077911	0.109191	0.198662	0.0377245	0.154439
CRX	1	1	1	0.14751	0.164355	0.112057	0.0794982	0.0931707	0.0792554
PTPRS	1	1	1	0.308467	0.408345	0.35974	0.128897	0.111372	0.165409
GRWD1	1	0.010598	1	0.609136	0.731783	0.640504	0.0982645	0.0566943	0.10379
CLEC11A	7.5382e-09	1	2.7474e-13	0.451653	0.606796	0.807052	0.245987	0.124681	0.160819
CARD8	0.000672864	1	1.59769e-06	0.744612	0.721504	0.648154	0.0976601	0.0668431	0.105757
LIG1	1	1	1	0.623714	0.57591	0.612609	0.113797	0.0456727	0.090722
ZNF175	1	1	1	0.509004	0.423353	0.479099	0.158106	0.0577926	0.0872738
PLPPR2	0.0223675	1	1	0.511055	0.666325	0.621547	0.145223	0.165963	0.153082
RASIP1	1	1	1	0.295822	0.352793	0.237746	0.191207	0.152885	0.0739291
BCAT2	0.000212124	1	1	0.544937	0.628058	0.61117	0.11776	0.0724779	0.0797454
LILRB5	1	1	1	0.638053	0.60546	0.578612	0.235899	0.152696	0.238117
KLF1	1	1	1	0.307561	0.363506	0.311575	0.129973	0.0680948	0.0997961
COMP	1	1	1	0.258449	0.27717	0.222537	0.217777	0.136467	0.183179
UPK1A	1	1	1	0.150035	0.153283	0.137321	0.129905	0.0636586	0.0761366
ATP4A	1	1	1	0.277792	0.218234	0.149266	0.266868	0.0993864	0.0964813
PBX4	1	1	1	0.329865	0.375299	0.286859	0.126266	0.0797509	0.119119
CDK6	1	1	1	0.578631	0.673113	0.634649	0.115285	0.0739246	0.10739
TFPI2	1	1	1	0.2484	0.294783	0.337577	0.206447	0.314034	0.297105
PON2	0.000555923	1	0.0495243	0.712183	0.787156	0.803281	0.10013	0.0875485	0.102147
ITGB8	1	1	1	0.445588	0.588993	0.392815	0.291129	0.199169	0.224076
WDR91	1	1	1	0.707763	0.779442	0.748949	0.104612	0.10415	0.125784
CBLL1	4.18585e-09	0.000842096	1	0.728668	0.5662	0.628724	0.0835846	0.0594452	0.0789374
ZC3HAV1	1	1	1	0.874678	0.892949	0.844981	0.0576686	0.0765417	0.0799096
HOXA2	3.11181e-09	1	0.0280298	0.294569	0.102245	0.145101	0.136405	0.0571669	0.125547
TSPAN12	1	1	1	0.285635	0.213591	0.244939	0.127409	0.0822533	0.104328
CPED1	1	1	1	0.721023	0.750578	0.68831	0.0988764	0.134257	0.155677
HIBADH	1	1	1	0.770723	0.807252	0.853435	0.140394	0.0879251	0.0586102
GARS	0.158061	1	1	0.877187	0.922698	0.906024	0.047801	0.0388561	0.0507642
EPHB6	1	1	1	0.377211	0.347874	0.345067	0.171692	0.0875343	0.134309
CCL24	1	1	1	0.528445	0.324983	0.469305	0.281151	0.27996	0.275869
NUDT1	1	1	1	0.671704	0.581243	0.650791	0.155152	0.100413	0.132935
PTPRZ1	1	1	1	0.102083	0.165757	0.13307	0.0654168	0.198379	0.170069
TFR2	1	1	1	0.223393	0.321354	0.26105	0.113394	0.112269	0.117415
PPP1R17	0.882094	1	1	0.23513	0.0780082	0.141044	0.185147	0.0309168	0.106409
AGFG2	3.24126e-07	0.0534346	1	0.402872	0.587488	0.522185	0.0952279	0.0997856	0.115643
CLDN15	1	1	1	0.458615	0.388055	0.424973	0.174096	0.0926224	0.111102
CEP41	0.000123095	1	1	0.356124	0.468162	0.443051	0.114245	0.0493343	0.0797188
ACTR3C	1	1	1	0.239387	0.192379	0.200612	0.106274	0.0838393	0.10499
GIMAP2	0.000498814	1	1	0.769331	0.510964	0.62574	0.120474	0.214473	0.201922
BLVRA	0.0987766	0.234444	1	0.912469	0.75452	0.831555	0.0415881	0.168403	0.149205
SLC1A1	1	1	1	0.16314	0.292992	0.203564	0.0962722	0.176642	0.144784
FSD1L	1	1	1	0.40093	0.340119	0.34781	0.10342	0.0815371	0.104728
MEGF9	1	1	1	0.726543	0.747558	0.767524	0.175963	0.108879	0.148747
CORO2A	1	1	1	0.469877	0.41155	0.524366	0.196188	0.148639	0.151451
OGN	1	1	1	0.249927	0.135813	0.186787	0.175253	0.146941	0.184761
ECM2	0.00447597	1	1	0.275911	0.104431	0.172983	0.161116	0.133289	0.166767
SUSD1	1	1	1	0.846215	0.880812	0.841571	0.0866126	0.0508459	0.0735352
TNFSF8	4.91336e-10	1	1.22389e-06	0.661166	0.391111	0.308988	0.18253	0.257051	0.252679
DOCK8	1	1	1	0.90184	0.896828	0.859419	0.0383804	0.0811328	0.112299
ELAVL2	1	1	1	0.12292	0.158755	0.119216	0.0644112	0.089473	0.0675488
NCS1	5.18883e-17	0.0116137	0.000501074	0.320401	0.79722	0.668696	0.148142	0.117788	0.199128
FUBP3	0.000706974	1	0.209109	0.753684	0.793237	0.797909	0.0408672	0.0353268	0.0507252
TYRP1	1	1	1	0.0579181	0.0413894	0.108761	0.0474337	0.0189435	0.116676
MPDZ	1	1	1	0.290812	0.397156	0.42411	0.18831	0.256546	0.24521
DDX58	1	1	1	0.725531	0.805583	0.713981	0.150957	0.113473	0.126277
EDF1	1	1	0.16224	0.959023	0.956799	0.970305	0.021326	0.0121423	0.0160728
PIP5K1B	4.06525e-08	1	6.41315e-06	0.394355	0.258697	0.220093	0.136076	0.0841638	0.0963465
APBA1	1	0.00013884	1	0.43891	0.649311	0.442273	0.125931	0.134669	0.144816
RASSF4	1	1	1	0.88813	0.853985	0.899949	0.0860408	0.12777	0.0759175
CXCL12	1	1	1	0.48329	0.533169	0.382938	0.261946	0.183092	0.218532
TRDMT1	0.554955	1	1	0.392463	0.292321	0.338167	0.109438	0.0623295	0.0597405
CDH23	0.527495	1	0.000421054	0.530023	0.548709	0.411421	0.136957	0.167291	0.186529
KAZALD1	1	1	1	0.266787	0.330532	0.337135	0.154285	0.0967948	0.0949351
ANKRD26	1	1	1	0.519149	0.528895	0.478425	0.104493	0.0776801	0.101389
EDRF1	0.00978651	1	0.000130696	0.608159	0.579032	0.546899	0.0639195	0.0460238	0.0564326
SH3PXD2A	1	1	1	0.6233	0.546201	0.670717	0.147598	0.130666	0.156296
STN1	1	1	1	0.713507	0.626774	0.703917	0.0928716	0.0787341	0.106669
MAP3K8	0.00133902	1	0.002167	0.863472	0.806669	0.753403	0.116662	0.0656109	0.109356
DNAJC12	0.441126	1	1	0.291148	0.199049	0.216964	0.129921	0.0931421	0.144247
CRYBA1	0.000274023	1	1	0.253431	0.0797281	0.137909	0.153707	0.12966	0.127341
GIT1	1	1	1	0.717332	0.725768	0.727323	0.0944333	0.0775144	0.0905214
CASC3	1	0.292755	1	0.841786	0.899685	0.821749	0.0372457	0.094841	0.0822712
MTMR4	1	1	1	0.774607	0.753834	0.75773	0.137675	0.0232408	0.0787695
P2RX1	0.93829	1	1	0.531672	0.593994	0.657783	0.166914	0.184733	0.23238
KPNB1	1	1	1	0.941368	0.95773	0.936602	0.0208017	0.0658602	0.074482
RECQL5	0.0262641	1	0.0278367	0.484835	0.517731	0.543921	0.0943287	0.0566865	0.0587435
PIGL	0.0743511	1	1	0.477432	0.385352	0.431666	0.105438	0.0875488	0.0826949
RASD1	0.0100125	1	0.00381867	0.597185	0.462388	0.385708	0.248311	0.134243	0.169283
NUP88	1	1	1	0.759033	0.706666	0.737094	0.0718389	0.0445048	0.0715774
BLMH	1	1	1	0.679916	0.694181	0.698172	0.099775	0.0702278	0.089338
CPD	1	1	1	0.78925	0.841322	0.826765	0.0974176	0.0881783	0.111931
B9D1	0.0142468	1	1	0.296788	0.380531	0.367535	0.0709592	0.0703369	0.10097
CCL7	1	1	1	0.308425	0.566778	0.351969	0.306916	0.318336	0.285167
CCL2	7.81349e-06	0.000196568	1	0.73669	0.986436	0.874393	0.243804	0.0253602	0.208069
CCL8	1	0.0010623	1	0.616222	0.909431	0.555491	0.249043	0.139386	0.340445
CCL1	2.52685e-05	0.328365	1	0.15886	0.604267	0.370356	0.132731	0.331977	0.269701
COL1A1	1	1	1	0.513524	0.581612	0.574035	0.239703	0.180956	0.282523
VAT1	4.57569e-06	1	0.503646	0.868366	0.958672	0.945238	0.0997934	0.0336482	0.0480551
SLC16A6	0.0051078	1	1	0.696819	0.505165	0.562555	0.198261	0.161368	0.179952
FAM20A	1	1	1	0.583745	0.785232	0.685465	0.187861	0.112815	0.1877
MMD	0.774216	1	1	0.773075	0.915092	0.87925	0.168389	0.0694057	0.110611
RCVRN	1	1	1	0.239018	0.193214	0.167282	0.152692	0.0894944	0.0826539
SLC9A3R1	1	1	1	0.845949	0.81793	0.870201	0.0691649	0.0688415	0.0914732
MYH3	9.77361e-07	1	0.395473	0.474943	0.252457	0.270729	0.221576	0.0655393	0.0796202
TMEM97	1	0.000156067	0.0128542	0.671158	0.517849	0.737594	0.142165	0.125255	0.140012
CDR2L	1	1	1	0.515313	0.5867	0.573803	0.201086	0.109989	0.152948
GABRA4	8.59761e-06	1	0.000753015	0.148309	0.0750906	0.0698793	0.101183	0.0250448	0.0357707
NMU	1	1	1	0.133595	0.154225	0.111668	0.103653	0.0832885	0.0760604
LAMTOR3	0.00163822	1	0.534908	0.749259	0.83824	0.837775	0.104197	0.0293193	0.0402705
PF4V1	0.010961	1	1	0.103276	0.262602	0.192216	0.0996705	0.108595	0.128569
MANBA	1	1	1	0.865113	0.907025	0.858387	0.089049	0.0409534	0.0707765
NDUFC1	1	1	1	0.700699	0.632599	0.755581	0.117081	0.141934	0.144125
TBC1D9	1	1	1	0.843409	0.925841	0.873001	0.142533	0.0411925	0.0767058
INPP4B	1	0.000644456	1	0.347223	0.139934	0.346872	0.225304	0.112409	0.191064
KLHL2	1	1	1	0.72907	0.694161	0.745084	0.152404	0.0609276	0.0878937
WFS1	0.000111857	0.666561	1	0.58812	0.823842	0.74029	0.198079	0.0663364	0.122651
GRPEL1	0.00240503	1	1	0.762965	0.662947	0.705812	0.125487	0.0699787	0.0919139
CLCN3	1	1	1	0.766351	0.80391	0.789358	0.0850331	0.0317624	0.050012
AADAT	1	1	1	0.183251	0.207449	0.227897	0.166304	0.0637956	0.126366
SLC2A9	0.000511464	1	1	0.57127	0.388843	0.468129	0.107456	0.19498	0.16401
NEIL3	1	0.00054454	1	0.315128	0.139801	0.340789	0.180141	0.110608	0.152208
TBC1D19	1	1	1	0.394409	0.423364	0.384547	0.154517	0.0708863	0.104231
CLNK	1.32508e-10	7.15748e-05	1	0.208116	0.0238887	0.0899099	0.157213	0.0257712	0.114129
STIM2	2.84427e-11	1	5.54832e-07	0.718999	0.607272	0.573269	0.0685761	0.0864478	0.107655
BST1	1	1	1	0.581328	0.673532	0.60381	0.216085	0.089794	0.197231
SNX25	1	1	1	0.551412	0.58479	0.54792	0.153501	0.028807	0.0877186
FAM149A	1	1	1	0.300386	0.361551	0.270997	0.265113	0.0908007	0.154091
CRYAB	0.696314	1	0.00862826	0.359355	0.297475	0.210547	0.231188	0.201515	0.216112
HTATIP2	1	1	1	0.784664	0.794159	0.786851	0.0956079	0.0695474	0.0938282
CTSC	2.40925e-05	1	0.654566	0.900169	0.978461	0.971819	0.0953491	0.0255264	0.030156
CCDC34	1	0.053438	1	0.381544	0.228067	0.336575	0.172038	0.0943016	0.10471
ZBTB16	6.83163e-15	1	4.31333e-10	0.437867	0.204807	0.170442	0.230304	0.0595016	0.0986822
FNBP4	5.17903e-14	1	5.36014e-13	0.88662	0.78388	0.727595	0.0535214	0.130069	0.12366
SC5D	1	1	0.060896	0.666524	0.688469	0.745775	0.116681	0.07034	0.0838589
CRTAM	3.04762e-13	1	0.000764969	0.501457	0.0875187	0.132302	0.260618	0.0805987	0.171042
VWA5A	0.000286005	1	0.0378291	0.585259	0.727099	0.746999	0.166657	0.135937	0.145956
MS4A4A	1	1	1	0.866138	0.778997	0.83596	0.110672	0.234188	0.180615
HPX	1	1	1	0.187488	0.254714	0.19425	0.102179	0.0895151	0.0913359
TRIM3	1	1	1	0.483277	0.484485	0.45845	0.0786262	0.044937	0.0485969
CEP164	1	1	1	0.58267	0.565764	0.547611	0.10461	0.0946966	0.10143
PDHX	1	1	0.00637333	0.703661	0.690977	0.777637	0.119412	0.0839755	0.0496062
SLC1A2	1	1	1	0.250043	0.241498	0.285161	0.124055	0.113715	0.215199
CD5	1	1	1	0.353775	0.329119	0.293032	0.184711	0.0737605	0.113554
SLC22A18	0.00176145	1	1	0.580215	0.686882	0.671327	0.138472	0.0976917	0.109826
SLC35F2	1	1	1	0.505356	0.517327	0.535774	0.200566	0.104128	0.156107
EXPH5	1	1	1	0.214836	0.236645	0.176059	0.128883	0.067093	0.0744
HPS5	3.72589e-05	1	1	0.793177	0.851702	0.838862	0.0661255	0.0273326	0.0456069
VWF	0.713929	1	0.109136	0.40097	0.345171	0.278014	0.208547	0.161906	0.147263
P3H3	8.82916e-05	1	7.63837e-05	0.321821	0.371302	0.461303	0.112432	0.0741993	0.150636
PPFIBP1	0.0136247	1	1	0.406769	0.515161	0.516203	0.131027	0.182253	0.130851
CD69	2.28387e-16	0.0339716	0.000493252	0.706995	0.120114	0.253198	0.219506	0.112789	0.221805
CAPRIN2	1	1	1	0.592978	0.578428	0.532043	0.13111	0.0869329	0.106184
SLC11A2	1	0.0723901	1	0.801149	0.91113	0.82651	0.147442	0.055919	0.0825944
MLEC	5.4242e-05	1	1.42607e-05	0.879333	0.90423	0.921009	0.0498446	0.0479053	0.0611759
MVK	3.78064e-11	1	1.70646e-07	0.385713	0.47456	0.520533	0.0724612	0.039632	0.098557
IL23A	0.000511503	1	1	0.591504	0.403012	0.404794	0.239993	0.142113	0.13936
LIN7A	0.0463827	6.90894e-05	1	0.375657	0.0975103	0.243312	0.235033	0.0815812	0.156422
TNS2	1	1	1	0.388935	0.359104	0.402196	0.123702	0.140536	0.126542
GLI1	1	1	1	0.196076	0.126205	0.229375	0.123411	0.0924535	0.110447
PPM1H	0.02784	1	0.0475741	0.457736	0.516298	0.560728	0.104784	0.0855482	0.134854
TRPV4	0.000327582	1	1	0.389025	0.614131	0.54399	0.102247	0.15192	0.199365
RAD51AP1	0.0292894	1	3.27792e-06	0.436006	0.438965	0.595488	0.136912	0.224885	0.137699
CUX2	1	1	1	0.228049	0.258318	0.200327	0.160332	0.0698326	0.094055
DUSP16	1	1	1	0.685806	0.697089	0.634699	0.103551	0.0773147	0.127967
OAS3	1	1	1	0.720945	0.7912	0.697512	0.179213	0.144648	0.176926
ART4	1	1	1	0.141186	0.154727	0.13483	0.0977481	0.221367	0.106073
ARHGDIB	1	0.225881	1	0.983969	0.828274	0.921491	0.0139606	0.140546	0.116883
GTF2H3	2.41423e-09	1	4.57284e-08	0.572869	0.675662	0.71626	0.120086	0.0814164	0.073969
EIF2B1	2.70898e-06	1	0.103619	0.778006	0.837145	0.835604	0.0651701	0.0317032	0.0425748
SLC38A1	1	1	1	0.481327	0.462081	0.557659	0.245742	0.236255	0.214924
ENDOU	1	1	1	0.190948	0.246248	0.219408	0.0994725	0.0688037	0.0770991
VDR	0.178416	1	0.0319169	0.735126	0.718055	0.645598	0.244184	0.153162	0.141604
COPZ1	1	0.524902	0.00641963	0.786606	0.530589	0.773772	0.0756543	0.255662	0.223308
MRPL51	1	0.426658	1	0.823909	0.666366	0.831243	0.119324	0.169505	0.165661
ACRBP	1	1	1	0.57758	0.487347	0.494754	0.103661	0.0908882	0.158766
ING4	1	1	0.0245978	0.616489	0.585604	0.695934	0.118243	0.111319	0.122521
SPSB2	1	0.306015	1	0.590626	0.380019	0.514449	0.0995398	0.161138	0.151745
ENO2	1	1	1	0.506137	0.515965	0.505275	0.236543	0.125869	0.150656
PTPN6	1	1	1	0.948533	0.948097	0.940927	0.0189765	0.0245872	0.0562225
APOBEC1	6.56441e-18	0.000126363	0.00387454	0.151627	0.0235253	0.0454637	0.108679	0.0139118	0.0305896
GOLT1B	0.269258	1	1	0.677363	0.790616	0.800023	0.197915	0.0650884	0.0728427
PRKAB1	1	1	1	0.652304	0.620268	0.649564	0.119672	0.0589183	0.0942009
CMAS	1	1	0.00331758	0.763602	0.761348	0.836278	0.126665	0.0512746	0.0481625
HCFC2	1	1	0.0505295	0.611602	0.631396	0.560874	0.104142	0.0506488	0.0822609
FRK	1	1	1	0.262677	0.154491	0.161982	0.173391	0.184117	0.125788
MAK	3.47425e-06	1	1	0.351837	0.155157	0.218617	0.141318	0.100207	0.0970767
PAK1IP1	1	1	1	0.740432	0.810589	0.776086	0.0841931	0.0443571	0.0785303
NEDD9	1.05811e-07	0.00211081	1	0.644973	0.284469	0.438531	0.172313	0.196994	0.187116
TPD52L1	1	1	1	0.306296	0.303388	0.278691	0.219652	0.0514144	0.155203
SASH1	1	1	1	0.683175	0.683606	0.718969	0.152553	0.151301	0.131239
UST	1	1	1	0.501198	0.505631	0.483515	0.122892	0.0670335	0.149209
FBXO5	1	7.87723e-05	1	0.516112	0.261102	0.467193	0.0798885	0.129509	0.172802
FANCE	1	0.122001	0.0265333	0.482863	0.380776	0.55215	0.20037	0.0872847	0.139344
RHAG	1	1	1	0.112182	0.131718	0.0981584	0.0836906	0.0726268	0.0796198
STK38	1	1	1	0.840089	0.82831	0.83683	0.0864697	0.0238126	0.0612982
PHACTR1	1.9438e-18	0.182293	6.6451e-06	0.827382	0.397177	0.458161	0.154279	0.158276	0.148806
ICK	1	1	1	0.586922	0.693454	0.61905	0.061882	0.113771	0.100638
CD83	0.0577111	1	0.261679	0.966406	0.970209	0.906811	0.0780224	0.0186197	0.115598
SAYSD1	1	1	1	0.550862	0.625622	0.602969	0.111455	0.05822	0.0631439
CAP2	0.105819	1	1	0.142141	0.315201	0.301127	0.0957113	0.160288	0.262741
TREML2	1	1	1	0.30229	0.224688	0.333539	0.130525	0.115402	0.160143
TSPO2	1	1	1	0.181181	0.254346	0.217843	0.139265	0.0812953	0.0999751
GPR63	1	1	0.100964	0.123202	0.139985	0.197792	0.0735721	0.0554678	0.107953
COL9A1	1	1	1	0.179595	0.240986	0.16	0.113881	0.104268	0.107279
ALDH5A1	1	1	1	0.388409	0.437163	0.443704	0.169913	0.113776	0.180379
CRYBG1	1	1	1	0.763877	0.690905	0.760213	0.156468	0.122014	0.1478
VNN1	1	1	1	0.580519	0.680545	0.464468	0.198688	0.245577	0.286187
C6orf62	1	1	1	0.948734	0.971591	0.966898	0.0340632	0.0111512	0.0175959
SOBP	1	1	1	0.359345	0.209706	0.308975	0.226138	0.113602	0.148431
SNX3	1	0.156091	1	0.973614	0.913147	0.963166	0.0093689	0.0506969	0.0361033
TRIM38	1	0.000823478	1	0.747514	0.908079	0.812189	0.17058	0.0843007	0.111408
FIG4	0.00307356	1	0.0242591	0.785581	0.845581	0.860142	0.0987225	0.0409384	0.0706834
ARFGEF3	1	0.0539535	1	0.197064	0.382414	0.249043	0.132656	0.130513	0.14852
SLC16A10	0.325568	0.98868	1	0.454361	0.717543	0.565852	0.224942	0.187789	0.20638
ADGRG6	1	1	1	0.411861	0.384523	0.379684	0.219611	0.172327	0.210775
SLC22A2	1	1	1	0.125196	0.125269	0.110304	0.0667815	0.0566311	0.0523153
PHF1	1	1	1	0.743788	0.76357	0.730355	0.119069	0.057771	0.0917059
PDE10A	1	1	1	0.148499	0.146404	0.143457	0.0818358	0.148673	0.129922
TFEB	1	1	1	0.617669	0.471008	0.591313	0.0999815	0.195824	0.164102
SMOC2	1	1	1	0.186932	0.12146	0.206132	0.1553	0.076556	0.20477
BYSL	1	1	1	0.556251	0.535104	0.584345	0.12898	0.0884854	0.115996
MRPL2	9.14559e-18	0.00863888	0.000238644	0.554947	0.773346	0.709448	0.0613145	0.084188	0.08831
VEGFA	1.52792e-11	1	2.40977e-06	0.783617	0.545397	0.528307	0.139434	0.168902	0.15845
TTK	1	0.0120945	5.15381e-05	0.301036	0.184476	0.437081	0.173732	0.128497	0.180291
ENPP5	0.0326463	1	0.0088154	0.267204	0.161841	0.147267	0.189914	0.0688239	0.148179
CEP72	1	1	1	0.427755	0.359432	0.391907	0.089483	0.0388215	0.0685482
SEMA5A	0.0664788	0.0166902	1	0.226377	0.466258	0.325976	0.0889055	0.150571	0.192667
C7	0.149775	1	0.184388	0.25623	0.18573	0.11029	0.209109	0.210907	0.0726842
KIF20A	1	0.00717822	1	0.440112	0.211098	0.474502	0.191724	0.138614	0.238488
NNT	5.28089e-08	1	0.283877	0.703264	0.850095	0.817029	0.101799	0.0503488	0.0995957
HMGCR	1	1	0.378951	0.803558	0.760616	0.841909	0.0892627	0.0697444	0.0845846
COL4A3BP	1	0.557316	1	0.801642	0.892048	0.789388	0.111762	0.0867486	0.107811
HAND1	1	1	1	0.138024	0.226935	0.22405	0.0791535	0.123838	0.185075
PCDHB5	1	1	1	0.0885451	0.140538	0.173791	0.0783808	0.128535	0.136814
PCDHB7	1	1	1	0.0949594	0.137001	0.0825958	0.0734914	0.0962766	0.0558156
RNF130	0.0581601	1	1	0.912609	0.866772	0.864938	0.048447	0.0678554	0.0682082
THG1L	0.0268429	1	0.105654	0.62714	0.581448	0.556404	0.0960437	0.0539391	0.0998118
CNOT6	1	1	1	0.745206	0.724248	0.709067	0.115451	0.0800777	0.106176
IL12B	0.0170299	1	1	0.269532	0.139488	0.19962	0.165693	0.144624	0.22019
CCNG1	0.00382922	1	1.80765e-07	0.804195	0.822884	0.907858	0.115886	0.0881819	0.0647403
POLR3G	1	1	1	0.297155	0.315186	0.3462	0.116715	0.078409	0.117093
LMNB1	1	0.0539512	1	0.691658	0.501418	0.716063	0.195731	0.158175	0.20428
GOLPH3	2.9061e-20	0.208605	4.38085e-07	0.845362	0.952069	0.945255	0.0745454	0.0138864	0.0173653
FAM172A	1	1	1	0.652421	0.623636	0.639013	0.0689786	0.0513534	0.0756559
TARS	6.63596e-12	0.0571219	0.0983713	0.848209	0.93225	0.905379	0.0388511	0.0456244	0.0356729
ST8SIA4	1	1	1	0.743229	0.803515	0.765668	0.164268	0.10709	0.128979
LIFR	1	1	1	0.244926	0.220691	0.256143	0.147118	0.269373	0.251286
TRIM23	1	1	1	0.486602	0.509526	0.550647	0.132782	0.0994651	0.102485
TTC33	1	1	1	0.459496	0.54593	0.50242	0.182146	0.0528171	0.0690944
DPYSL3	1	1	1	0.512303	0.441934	0.478095	0.267824	0.159533	0.230029
PDGFRB	1	1	1	0.308006	0.282596	0.352898	0.188212	0.0705471	0.202705
ATP6V0E1	5.14253e-06	0.0142985	1	0.965023	0.995291	0.989148	0.026902	0.00345135	0.0081094
BNIP1	1	1	1	0.527411	0.466934	0.498686	0.120368	0.093364	0.0818803
STC2	7.44573e-08	1	0.485922	0.193508	0.502252	0.433656	0.136086	0.202922	0.257656
BCL6	0.074348	1	1.1481e-07	0.902931	0.891505	0.756383	0.052699	0.116311	0.150402
ARL6	1	1	1	0.284302	0.289045	0.30477	0.1338	0.0942931	0.120677
RBP1	0.118066	1	1	0.296845	0.456384	0.437104	0.151299	0.173034	0.201111
LRRC31	1	1	1	0.0896621	0.0445783	0.0591257	0.092598	0.0211454	0.037791
WNT5A	0.00385994	1	1	0.368999	0.634242	0.547466	0.150104	0.209761	0.238744
COL7A1	1	1	1	0.340455	0.360384	0.364406	0.13304	0.0872	0.132307
HES1	5.04073e-09	1	0.162439	0.714308	0.35808	0.437848	0.228097	0.169534	0.18981
ECT2	1.17706e-06	1	0.249143	0.545964	0.648902	0.645513	0.103243	0.0401283	0.0954155
BBX	2.69211e-05	1	0.00307989	0.732294	0.696802	0.678797	0.168271	0.0723404	0.0650178
GBE1	1	1	1	0.708749	0.76445	0.747882	0.0988333	0.0660059	0.0743103
C3orf52	1	1	1	0.230534	0.203364	0.223612	0.119841	0.0914726	0.107786
PLXNA1	0.0598397	0.00740406	1	0.621651	0.844321	0.720036	0.21113	0.083003	0.162345
CSPG5	0.00133896	1	1	0.187061	0.33781	0.272701	0.11807	0.103735	0.125531
KLHL18	1	1	1	0.694389	0.669397	0.680758	0.117504	0.0423945	0.0701949
CISH	1	1	1	0.589684	0.632061	0.667694	0.17514	0.201597	0.195107
WDR48	1	1	0.00774465	0.748655	0.757704	0.696171	0.0568249	0.0800975	0.0752119
COMMD2	1	1	1	0.693141	0.581315	0.666864	0.103088	0.119513	0.0972343
ABCC5	1	1	1	0.706877	0.745112	0.727237	0.151293	0.109672	0.143345
KLHL24	1	1	1	0.72554	0.785006	0.770847	0.0924211	0.0696974	0.0931421
SLC4A3	1	1	1	0.283438	0.345243	0.366916	0.13965	0.0973505	0.147016
RTKN	0.0029547	1	1	0.409731	0.529238	0.476068	0.232122	0.0670847	0.121992
IL1A	6.0788e-06	1	1.05111e-05	0.778695	0.617524	0.476469	0.262863	0.236281	0.252299
CCL20	8.56751e-15	1	7.11008e-09	0.776854	0.358326	0.318633	0.22209	0.244579	0.233805
ZAP70	1	1	1	0.274783	0.267634	0.221114	0.159195	0.115558	0.109401
STEAP3	1	0.00900101	1	0.626332	0.831023	0.602194	0.263184	0.147981	0.215064
TFCP2L1	1	0.0170297	1	0.526663	0.698931	0.520596	0.155467	0.143376	0.169853
TP53I3	1	1	1	0.662209	0.718771	0.719397	0.127254	0.112622	0.124168
OTOF	1	1	1	0.149882	0.25971	0.199425	0.0938976	0.119258	0.159361
CYTIP	1.11716e-11	0.557349	0.0242607	0.901124	0.688499	0.729286	0.0720886	0.103245	0.171273
TANC1	0.00472645	0.00162785	1	0.295928	0.52933	0.389814	0.145849	0.12477	0.128401
MPV17	1	1	1	0.712827	0.617309	0.719998	0.131691	0.134209	0.106166
ITGA4	1	4.65863e-06	1	0.718619	0.287167	0.730559	0.178593	0.263246	0.169691
IFIH1	1	1	1	0.809235	0.833603	0.740504	0.110821	0.103702	0.153901
CLIP4	1	1	1	0.672415	0.651144	0.605095	0.229841	0.0896811	0.237531
EVA1A	1	1	1	0.11931	0.173707	0.208105	0.066767	0.0621256	0.205107
WDR75	1	1	1	0.735842	0.78754	0.742762	0.0938321	0.0730466	0.0833552
STAT1	1	1	1	0.900295	0.945814	0.940794	0.0838989	0.036664	0.0442985
IGFBP2	1	1	1	0.371329	0.408791	0.535395	0.169585	0.110609	0.272409
IGFBP5	1	1	1	0.441039	0.457326	0.445857	0.230117	0.189758	0.29082
KCNJ13	0.00694987	1	1	0.281182	0.167446	0.16862	0.126945	0.144279	0.128848
GNLY	1	1	1	0.281638	0.220163	0.186134	0.149174	0.128018	0.107764
KDM3A	0.534204	1	1	0.729139	0.684005	0.660517	0.0783987	0.0692811	0.0895056
IL1R1	1	1	1	0.577842	0.715731	0.586075	0.263595	0.152916	0.216189
IL1RL1	1	1	1	0.195334	0.119735	0.164651	0.109871	0.10509	0.137525
IL18R1	1	1	1	0.362281	0.266037	0.334363	0.221861	0.151452	0.201019
FHL2	1	1	1	0.275008	0.261942	0.357442	0.147736	0.0725839	0.16601
MLPH	1	1	1	0.358651	0.412886	0.366307	0.299011	0.103402	0.152766
CNPPD1	1	0.0360006	1	0.865104	0.919074	0.875043	0.0523001	0.0245194	0.060537
SLC5A7	0.921016	1	1	0.0860754	0.0477365	0.0542529	0.0592688	0.0143222	0.0239954
TPO	0.000107979	1	0.00186297	0.158698	0.0984419	0.0852631	0.0850852	0.04469	0.0504084
PROC	0.213663	1	1	0.216856	0.335282	0.318098	0.100667	0.0993489	0.180484
ID2	1	0.683469	1	0.907264	0.708626	0.855847	0.0894402	0.182008	0.1652
GORASP2	1	1	1	0.790393	0.742583	0.779428	0.0564572	0.0476207	0.0690306
QPCT	1	1	1	0.617038	0.691217	0.621687	0.138126	0.119846	0.240329
DLX2	1	1	1	0.227047	0.273489	0.173123	0.127004	0.157539	0.0949348
LCT	1	1	1	0.154104	0.141623	0.128984	0.0892445	0.0464244	0.0604445
PLCL1	1	1	1	0.412517	0.456978	0.445669	0.0887378	0.12262	0.174138
ORC2	1	1	1	0.585351	0.536916	0.5819	0.0677532	0.0591068	0.0694788
PLEK	1	1	1	0.970817	0.988852	0.975975	0.0262351	0.00699145	0.0295944
TRAK2	1	0.000253969	1	0.763523	0.849399	0.765345	0.0738424	0.0433854	0.0805781
PCYOX1	1.902e-13	1	1.60725e-11	0.681006	0.775455	0.824245	0.075933	0.0812875	0.0820464
EPAS1	1	1	1	0.716856	0.89472	0.804928	0.24206	0.0603789	0.192026
CD207	1	1	1	0.314748	0.191673	0.288143	0.292365	0.0996297	0.287744
NFE2L2	1	1	0.410112	0.898437	0.900278	0.872444	0.0873476	0.0331548	0.0536528
EPHA4	1	1	1	0.209039	0.268821	0.21241	0.111387	0.137469	0.135729
PARD3B	1	1	1	0.274927	0.307564	0.246199	0.0952669	0.124599	0.097791
ALMS1	0.00921227	1	1.09526e-06	0.588955	0.566553	0.477315	0.0958111	0.103759	0.10489
PRRX1	1	1	1	0.315804	0.365216	0.294484	0.175735	0.125424	0.195287
GPX7	1	1	1	0.47275	0.507402	0.455082	0.215146	0.0928803	0.179032
ICMT	7.93477e-21	1	3.28045e-09	0.662287	0.830296	0.828559	0.0668112	0.0720741	0.0569887
STXBP3	0.00388972	1.52423e-05	1	0.741497	0.852972	0.795393	0.0925422	0.0304595	0.0526871
ERRFI1	1	1	1	0.646732	0.615077	0.631829	0.145285	0.122781	0.170546
KIAA1324	1	1	1	0.32618	0.266303	0.221629	0.208076	0.0798749	0.0816827
KCNC4	1	1	1	0.277273	0.329083	0.298006	0.0841114	0.0846307	0.0988225
TRIM62	1	1	1	0.486805	0.44779	0.452296	0.0715701	0.0642763	0.0932542
MEF2D	1	1	1	0.787055	0.848478	0.803958	0.14392	0.130189	0.109735
SWT1	1	1	1	0.543942	0.521304	0.506003	0.127925	0.096358	0.0941241
DNAJC6	1	1	1	0.273369	0.37056	0.313257	0.204134	0.138774	0.181278
SMG7	1.06468e-08	1	0.00283745	0.841197	0.715337	0.706711	0.0538474	0.120706	0.127375
NCF2	0.678276	1	1	0.960301	0.983764	0.967774	0.0350503	0.00933727	0.0403297
GADD45A	1	1	1	0.759343	0.704398	0.750882	0.136875	0.0851719	0.1168
WLS	4.49997e-05	1	3.34652e-05	0.746934	0.65098	0.526517	0.127986	0.113198	0.228733
RGS2	1.22212e-10	6.42922e-05	1	0.910726	0.512008	0.736807	0.129208	0.207877	0.160976
RPE65	1	1	1	0.0709212	0.0975461	0.0948979	0.0715909	0.11954	0.115112
UCHL5	1	1	1	0.6415	0.555967	0.620522	0.105626	0.0758819	0.0936666
CTH	1	1	1	0.27109	0.422647	0.359942	0.158523	0.13817	0.167329
CRYZ	0.494933	1	1	0.565194	0.637907	0.624744	0.111971	0.113602	0.198323
CD58	0.00404465	1	1	0.850186	0.804442	0.814072	0.146404	0.0647039	0.0909671
NR5A2	4.49872e-05	1	0.00219932	0.166705	0.139232	0.0898781	0.0937807	0.15274	0.0647845
OSCP1	1	1	1	0.349045	0.328617	0.369311	0.1188	0.0935722	0.0845017
NID1	1	1	1	0.57905	0.389043	0.568209	0.168874	0.202085	0.25832
MTR	0.000108003	1	1	0.71056	0.816527	0.778775	0.0678528	0.0944856	0.11327
MYCL	1	1	1	0.49817	0.425995	0.519691	0.219792	0.11237	0.189673
SIPA1L2	5.6813e-08	1	8.24599e-08	0.830253	0.759014	0.696713	0.102767	0.0828107	0.0994405
ZNF684	1	1	1	0.424166	0.352317	0.409461	0.109166	0.0843319	0.0791985
KCNQ4	1	1	1	0.213429	0.314787	0.264775	0.0930663	0.0938014	0.138307
RIMS3	5.0126e-08	1	0.045084	0.335147	0.539946	0.515346	0.259657	0.0966971	0.118147
ETV3	0.000212148	1	0.805485	0.805212	0.708657	0.707746	0.159631	0.0714046	0.131353
ACADM	5.21185e-18	1	1.20484e-07	0.673392	0.886049	0.873361	0.113786	0.0466626	0.0696715
SLAMF1	1	1	1	0.349616	0.339418	0.247014	0.212939	0.251469	0.222933
PADI2	1	1	1	0.578581	0.65358	0.665648	0.213793	0.221773	0.220058
UAP1	0.625729	1	1	0.76605	0.661657	0.72044	0.117226	0.0592977	0.100484
RGS4	1	1	1	0.163345	0.167539	0.291144	0.0927248	0.098276	0.273715
RAB29	0.0152348	1	1	0.72725	0.837565	0.828682	0.151457	0.0458241	0.0863673
ID3	1	1	0.0124964	0.62124	0.55391	0.754969	0.177967	0.289595	0.215121
P3H1	1.10246e-07	1	3.17974e-05	0.602408	0.721423	0.746602	0.135256	0.041582	0.0702959
SLC2A1	0.00674019	1	0.00303481	0.513184	0.614944	0.693486	0.198519	0.125557	0.147878
AKR1A1	1	1	1	0.930268	0.908509	0.929202	0.0449662	0.0596489	0.050251
TMED5	1	1	1	0.868975	0.916904	0.88199	0.0714294	0.0276306	0.0501874
CNN3	1	1	1	0.458992	0.475379	0.455017	0.238973	0.245491	0.295137
F3	1	1	1	0.610314	0.521135	0.540468	0.194014	0.171815	0.229328
FASLG	0.0106349	1	1	0.155258	0.0729101	0.0806287	0.109341	0.0309521	0.0516077
PRDX6	1.53231e-14	1	9.3655e-14	0.904183	0.935628	0.956032	0.0274101	0.0182077	0.0272327
HSD11B1	1	1	1	0.417324	0.524181	0.36857	0.254406	0.190561	0.326875
IRF6	1	1	1	0.399163	0.428851	0.32755	0.196624	0.103188	0.108703
DIEXF	1	0.000681495	0.167685	0.537851	0.629451	0.504881	0.103758	0.0624906	0.0849336
SERPINC1	1	1	1	0.125205	0.121783	0.123895	0.0874816	0.0562163	0.066183
RSRP1	0.00167833	1	0.0321338	0.863891	0.806617	0.769977	0.0657792	0.107162	0.128704
MAN1C1	1	1	1	0.512599	0.573453	0.531821	0.151578	0.118906	0.131879
NEK2	1	0.00674678	1	0.295739	0.118681	0.344293	0.19434	0.125361	0.222723
DHDDS	1	0.41934	1	0.702725	0.814618	0.755588	0.11508	0.0401188	0.0717069
CENPF	1	0.000951225	1	0.542664	0.242593	0.485655	0.191595	0.130794	0.247521
STX12	1	1	1	0.866627	0.836807	0.875374	0.0746873	0.069579	0.0761012
IFT46	1	1	1	0.536033	0.486026	0.523844	0.0988303	0.103926	0.101442
MMP8	1	1	1	0.142695	0.18204	0.284204	0.0968157	0.179029	0.240003
ZNF541	1	1	1	0.219961	0.126129	0.121798	0.142282	0.0306451	0.055784
KIF14	1	0.000134052	1	0.343422	0.114248	0.358019	0.102638	0.116783	0.219067
CAMSAP2	1	0.0539477	1	0.741457	0.843635	0.730132	0.115648	0.111979	0.106584
MREG	1	1	1	0.571294	0.593354	0.597669	0.217225	0.209627	0.28666
NRP2	0.000188106	0.3461	1	0.746964	0.9163	0.826416	0.13118	0.0461911	0.176873
C1orf54	1	1	1	0.778294	0.813696	0.749662	0.129649	0.0968895	0.215853
LRMP	0.278279	1	1	0.696348	0.468449	0.575868	0.186825	0.172937	0.187224
USP35	1	1	1	0.419292	0.460464	0.463137	0.107152	0.0764762	0.0838315
FILIP1	0.00157374	1	1	0.291687	0.235125	0.202722	0.128278	0.198058	0.0981925
UBE3D	1	1	1	0.33168	0.353755	0.330809	0.113782	0.0786855	0.0730246
SGIP1	1	1	1	0.15202	0.165578	0.158748	0.0831778	0.0591271	0.0877883
TNFAIP3	1.63296e-10	1	1.82487e-07	0.959075	0.850745	0.798778	0.0430552	0.126953	0.147131
ARG1	0.96761	1	1	0.147085	0.192282	0.220067	0.108076	0.0726979	0.136301
FBXL5	0.00721849	1	1	0.859502	0.921644	0.896514	0.0592112	0.0225713	0.0542507
VAMP8	1	0.0448975	0.0325228	0.974657	0.956758	0.980589	0.0193864	0.0237228	0.0196086
OLFM3	1	1	1	0.0928911	0.160239	0.099316	0.0546952	0.0808648	0.0671219
PKD2	2.22725e-08	0.0253264	1	0.664443	0.814582	0.750402	0.0677977	0.075102	0.0845914
SPP1	7.32209e-12	0.000602863	1	0.742164	0.998178	0.988693	0.245776	0.0044273	0.0500089
CCNI	1	1	1	0.967545	0.964814	0.964231	0.00944697	0.0295341	0.02217
RARRES1	1	1	1	0.411363	0.400627	0.472176	0.195262	0.268928	0.27327
KLF12	0.00307398	0.0576745	9.86324e-12	0.443016	0.511148	0.267015	0.135653	0.169405	0.13599
PCDH17	1	1	1	0.198331	0.314198	0.195625	0.105937	0.214349	0.111463
LDAH	4.10679e-11	1	1.36335e-08	0.51474	0.619776	0.649815	0.120735	0.0613137	0.0482657
CCND2	1	1	1	0.757829	0.670615	0.757123	0.124792	0.159641	0.171438
SATB2	1	1	1	0.37843	0.475482	0.329816	0.134041	0.167397	0.118955
GDA	1	1	1	0.239928	0.185735	0.285711	0.238505	0.0722541	0.183772
TJP2	0.00624212	1	1	0.661746	0.528137	0.559909	0.112787	0.150331	0.141642
C2orf40	1	1	1	0.145484	0.0976894	0.107488	0.131354	0.121848	0.101017
C1orf198	1	1	1	0.529246	0.509879	0.580871	0.108152	0.121514	0.171419
CTNNAL1	0.0319467	1	0.00359942	0.479693	0.532422	0.657944	0.161813	0.230349	0.223867
CNTRL	1.99504e-14	1	3.89898e-05	0.803388	0.641725	0.644209	0.0701666	0.107573	0.12866
HDHD3	1.98836e-10	1	2.75511e-07	0.435109	0.596282	0.639836	0.144928	0.121581	0.112671
NR4A3	0.0633002	1	1	0.70175	0.490029	0.517801	0.275965	0.253126	0.27208
VPS4B	0.400504	0.00417255	1	0.845595	0.907455	0.876813	0.0579918	0.00920642	0.0362151
DCAF4	1	1	1	0.550727	0.448926	0.492922	0.142365	0.0496336	0.0895478
PGF	9.38865e-05	0.337119	1	0.243122	0.389217	0.325474	0.123372	0.0837179	0.100656
LTBP2	1	1	1	0.540558	0.584355	0.549171	0.190641	0.154462	0.151998
TGFB3	1	1	1	0.319308	0.252703	0.300058	0.145038	0.0897686	0.128462
ZC2HC1C	0.00928246	1	1	0.225411	0.316271	0.292798	0.127286	0.057784	0.0611775
GPR68	3.22563e-08	1	2.30468e-10	0.386505	0.4905	0.642404	0.170781	0.11475	0.166346
FAM98A	1	1	1	0.69428	0.716273	0.688052	0.177394	0.053612	0.101905
AFTPH	1	1	0.143883	0.857289	0.878483	0.809324	0.0633142	0.0788862	0.106123
LGALSL	1	1	1	0.442479	0.571221	0.472935	0.204179	0.105852	0.186778
CNRIP1	1	1	1	0.61514	0.697969	0.630509	0.21575	0.0935338	0.161528
OGFRL1	1.82408e-11	0.00493166	0.754562	0.862901	0.974253	0.945812	0.0834905	0.0223131	0.044588
NKX2-3	0.0637455	1	0.474335	0.221787	0.142493	0.123955	0.152828	0.0747913	0.0920218
GPAM	1	1	1	0.411828	0.461789	0.441524	0.108573	0.1053	0.103051
CUTC	1	0.149263	1	0.689048	0.614443	0.708885	0.0885237	0.08124	0.0842497
PPP1R3C	1	1	1	0.265834	0.235437	0.244054	0.211067	0.137249	0.18707
CNNM1	0.297112	1	1	0.132633	0.222692	0.186959	0.0716188	0.087649	0.105748
HELLS	1	0.0308139	1	0.362008	0.204828	0.354144	0.147884	0.113394	0.146165
TCTN3	1.2716e-17	1	7.78701e-11	0.638314	0.780031	0.803423	0.0806692	0.0664779	0.0783922
KCNIP2	1	1	1	0.338319	0.349553	0.356912	0.120449	0.0518562	0.0936377
GOT1	9.52172e-15	1	3.99493e-06	0.676132	0.850525	0.843793	0.126219	0.0454898	0.0475342
DUSP1	9.00717e-11	1	1.71005e-05	0.973174	0.909359	0.876262	0.0443351	0.0658116	0.11664
MLANA	1	1	1	0.199381	0.134375	0.19912	0.136131	0.118481	0.111276
MTHFD1L	1	1	1	0.716106	0.776274	0.734844	0.0934601	0.0862227	0.108288
LRP11	1	1	1	0.482422	0.380654	0.462434	0.184863	0.109002	0.158652
CCDC170	1	0.00258869	1	0.519238	0.304549	0.549682	0.203435	0.150124	0.194908
PLEKHG1	1	1	1	0.241479	0.298033	0.234885	0.148705	0.230947	0.161612
MYCT1	1.51373e-05	1	1	0.21118	0.143527	0.0926188	0.168	0.297559	0.100144
CYSTM1	1	1	1	0.8092	0.828177	0.798698	0.094681	0.0856413	0.111945
CENPL	0.0110438	1	0.00032119	0.351349	0.395426	0.450379	0.125903	0.0754431	0.0763631
TNFSF18	1	1	1	0.252907	0.131734	0.267294	0.171527	0.14538	0.239194
GPR31	1	1	1	0.18009	0.13332	0.116176	0.155632	0.0820773	0.108224
ACAT2	1	1	5.51219e-05	0.699691	0.654327	0.795229	0.0851215	0.121651	0.131298
KCNJ5	1	1	1	0.401146	0.622479	0.435178	0.221289	0.211854	0.269978
MSANTD2	1	1	1	0.491367	0.587212	0.502257	0.1041	0.0937264	0.0996228
SLC10A7	1	1	1	0.486764	0.498024	0.501722	0.124257	0.0429467	0.0606002
PLXDC2	1	1	1	0.925027	0.967087	0.897411	0.0614246	0.0469763	0.12943
UFM1	1	1	1	0.845299	0.761543	0.803886	0.102308	0.0855134	0.0982276
SMAD9	1	1	1	0.252377	0.339689	0.264542	0.113374	0.0927413	0.111718
HSPH1	0.13256	1	0.00710315	0.92175	0.904578	0.855825	0.0664099	0.0864412	0.0869189
EGR1	7.58372e-17	1	1.24647e-06	0.970355	0.616229	0.646622	0.0323459	0.143051	0.22801
PLS1	0.111026	1	1	0.301826	0.401195	0.371802	0.245473	0.103668	0.117586
NR2C1	0.00156076	0.489924	1	0.639126	0.518704	0.562903	0.10868	0.0563823	0.073876
DUSP4	1	1	1	0.482322	0.470271	0.509015	0.269617	0.141293	0.191664
SORBS3	1	1	1	0.68965	0.718638	0.666567	0.134536	0.0766225	0.148586
EPHX2	1	1	0.00429597	0.202738	0.211789	0.286845	0.1736	0.0432868	0.101455
NPPB	1	1	1	0.229159	0.188822	0.300833	0.136241	0.072564	0.259936
CRISPLD1	1	1	1	0.164207	0.210694	0.25215	0.11511	0.213137	0.218984
RDH10	0.00461753	1	0.438483	0.541992	0.671516	0.693109	0.17801	0.112925	0.157942
EPX	1.8586e-08	1	2.82124e-05	0.108322	0.188597	0.301297	0.100886	0.0567645	0.257676
SCPEP1	1.45329e-07	1	0.000859161	0.888143	0.936518	0.946924	0.0685433	0.0620183	0.0410877
TMEM131L	2.39915e-08	1	0.00167591	0.740628	0.571313	0.568871	0.108324	0.115024	0.152129
CEP89	1	1	1	0.512512	0.574251	0.493538	0.102424	0.0939696	0.0866437
TAS2R10	1	1	1	0.142652	0.0927448	0.14309	0.110836	0.0898915	0.0908228
PDZRN3	1	1	1	0.302013	0.285099	0.262496	0.109535	0.135178	0.188123
CSTA	1	1	1	0.733769	0.621292	0.686575	0.33049	0.130774	0.225557
DEPDC7	1	1	1	0.281573	0.333449	0.390377	0.205172	0.128064	0.135334
CAT	1	1	1	0.925102	0.900586	0.753725	0.0506023	0.0906218	0.294885
GJA3	1	1	1	0.229364	0.161299	0.1682	0.140273	0.0569379	0.096971
TNFSF10	1	1	1	0.794731	0.645933	0.645567	0.135995	0.261626	0.229014
CXCR4	0.0136215	1	3.4279e-06	0.936708	0.941617	0.774363	0.0676697	0.0486755	0.207226
FLT3	5.09577e-09	0.0367142	1	0.451005	0.106698	0.202114	0.276887	0.0382358	0.15597
UBL3	1	0.0441054	1	0.865973	0.927848	0.873056	0.0647134	0.0333379	0.064388
FYTTD1	1	1	1	0.806167	0.855306	0.823227	0.0515541	0.0332971	0.0617777
XPNPEP2	0.0382459	1	0.390692	0.234875	0.279867	0.322395	0.198922	0.101187	0.125606
OCRL	0.000974552	1	1	0.651344	0.752861	0.715722	0.110093	0.0678523	0.0734913
LAX1	0.0212475	1	1	0.240666	0.10677	0.139908	0.147199	0.0557175	0.0733485
KIAA1191	0.00145141	1	0.000207956	0.777585	0.807918	0.839938	0.0658256	0.0430422	0.0529696
CD244	0.000397751	0.000696893	1	0.508851	0.153258	0.342649	0.223714	0.108867	0.235778
LY9	1	1	1	0.3548	0.269988	0.324702	0.128703	0.0999849	0.202908
SERAC1	0.904137	0.00747998	1	0.463773	0.64926	0.530393	0.0972225	0.0960502	0.131736
ANXA11	1	1	1	0.876493	0.877541	0.893136	0.0560114	0.0510935	0.0563247
ZNF205	1	1	0.00445715	0.473169	0.474391	0.559109	0.104086	0.12656	0.14656
ODF2L	1	1	1	0.503663	0.467445	0.457449	0.120887	0.116463	0.0912011
TRMT13	0.000990732	1	1	0.589876	0.492445	0.504851	0.0995007	0.122339	0.104881
ZMIZ2	1.49954e-07	1	0.000106412	0.843217	0.76575	0.729078	0.0629588	0.0662093	0.114168
EEPD1	1.35007e-06	1	0.500772	0.611305	0.788267	0.757627	0.117939	0.156008	0.141296
HNRNPA2B1	1.12826e-14	0.00206346	0.0306111	0.986116	0.899296	0.92786	0.00768495	0.01947	0.055014
POLM	1	1	1	0.589653	0.547501	0.545673	0.11362	0.055092	0.0723841
RECK	1	1	1	0.481399	0.513994	0.528098	0.156466	0.0677268	0.134871
PLAU	1	1	1	0.861094	0.889212	0.858076	0.11442	0.0602299	0.102017
SRGN	1	1	1	0.978872	0.991155	0.988031	0.0438704	0.0141474	0.0235461
BICC1	1	1	1	0.236021	0.31405	0.257339	0.163131	0.200386	0.175848
P4HA1	1	1	1	0.907757	0.924551	0.929279	0.0367102	0.0243838	0.0348049
SLC25A16	1	1	1	0.523879	0.59493	0.530865	0.114078	0.0723475	0.103861
RASSF8	1	3.79423e-06	1	0.484839	0.706768	0.510816	0.178812	0.0773028	0.115003
GIPC1	3.89405e-15	1	3.63987e-08	0.593775	0.794507	0.796294	0.118674	0.0557012	0.0737924
CCDC70	1	1	1	0.0891909	0.218326	0.128961	0.0762471	0.127171	0.112866
ATP7B	2.68326e-06	1	0.000513012	0.230091	0.314951	0.358326	0.168952	0.04152	0.132179
NLN	4.28386e-08	1	0.158355	0.569911	0.740781	0.708832	0.117	0.0981252	0.121778
CENPK	1	0.0260852	0.0163274	0.294305	0.165604	0.380795	0.12601	0.130574	0.159727
OPTN	1	1	1	0.646505	0.863588	0.699083	0.274735	0.0559479	0.224921
NCKAP1L	3.16516e-05	1	1	0.929688	0.968899	0.952308	0.0314364	0.017078	0.0501825
SPATS2	1	1	1	0.536795	0.458037	0.525965	0.0968058	0.105756	0.0842501
CDK2	0.0222026	1	1	0.616139	0.702043	0.679834	0.0733039	0.0928986	0.0967704
LRP1	1	1	1	0.862355	0.93743	0.886709	0.126921	0.0876324	0.126351
HOXC11	1	1	1	0.0986923	0.115845	0.0842441	0.0504468	0.0565436	0.0517354
NFE2	1	6.08982e-06	1	0.352701	0.105567	0.316243	0.165889	0.0483772	0.192218
IKZF4	1	1	1	0.408206	0.436974	0.43501	0.10628	0.122726	0.138217
STIL	1	1	1	0.441698	0.396685	0.50127	0.091198	0.0594058	0.130505
HJURP	0.303023	1	1	0.35653	0.444186	0.491727	0.158639	0.0897075	0.20223
AMD1	1	1	1	0.898794	0.930458	0.900193	0.0421513	0.0346231	0.0475211
NDUFAF4	1	1	1	0.537746	0.364601	0.552745	0.120983	0.250363	0.214381
SERPINA7	0.025884	1	0.0830207	0.122246	0.0711595	0.0589691	0.0914155	0.0383177	0.0340173
RAB9B	1.31266e-07	0.130106	1	0.120178	0.380126	0.2665	0.0945414	0.148426	0.154964
ESX1	0.255437	0.422964	1	0.0999948	0.0278147	0.0531314	0.0894369	0.0113712	0.0414168
TNFAIP6	1	1	0.0258143	0.707078	0.666633	0.483481	0.234956	0.208831	0.301332
ACVR1C	1	1	1	0.140856	0.148359	0.139063	0.0866063	0.0386924	0.0654983
LPGAT1	0.00828237	1	1	0.739485	0.836858	0.798814	0.107975	0.0638476	0.0856437
BATF3	6.82517e-10	1	0.000124446	0.714736	0.474878	0.467437	0.168701	0.157469	0.172607
G0S2	1	1	1	0.762413	0.838179	0.667166	0.307926	0.157825	0.250942
KCNJ2	1	1	1	0.659154	0.620708	0.614606	0.182286	0.186413	0.215471
RAP2C	1	1	1	0.832632	0.760355	0.818164	0.104087	0.068444	0.0972596
EXOSC9	0.190767	1	1	0.721067	0.615108	0.65617	0.109429	0.0437314	0.082951
PFKFB2	0.000335992	1	1	0.539984	0.674009	0.641031	0.077992	0.150076	0.129057
GPR83	1	1	1	0.114429	0.195594	0.14927	0.0715059	0.0913947	0.0704207
ACSL3	5.37701e-10	0.3491	0.300073	0.840268	0.910598	0.891731	0.0465171	0.0266791	0.0389031
CHPF	8.26844e-07	1	0.000329003	0.416739	0.549979	0.623269	0.159296	0.119788	0.190558
DNPEP	1	1	1	0.73352	0.755093	0.740551	0.0879757	0.0374298	0.0665899
FAM210B	1	1	0.547892	0.676006	0.692855	0.72722	0.0871448	0.0740458	0.0967975
PI3	1	1	1	0.31213	0.330455	0.188603	0.278864	0.191626	0.140563
KCNS1	0.00834677	0.13131	1	0.184693	0.341762	0.250884	0.0709679	0.107312	0.105515
PARD6B	0.000145199	1	8.00214e-06	0.243133	0.315247	0.380099	0.101945	0.176913	0.12875
PLCG1	0.0561624	1	1	0.48912	0.630792	0.558932	0.200212	0.0889362	0.109442
CSE1L	8.59792e-05	0.201287	1	0.847899	0.939149	0.904298	0.0698921	0.0376047	0.057343
PTGIS	1	1	1	0.186925	0.36669	0.241008	0.100083	0.253425	0.207654
PPP4R1L	2.18403e-05	1	0.166612	0.501412	0.382235	0.383892	0.124708	0.0700271	0.094065
PMEPA1	1.95741e-05	1	0.00165051	0.637485	0.457218	0.419409	0.217039	0.110288	0.143219
DDX27	1.65328e-13	0.0248321	0.0240948	0.835049	0.673635	0.721957	0.0588142	0.0619724	0.0760391
BCAS4	1	1	1	0.696606	0.502636	0.621116	0.24015	0.290173	0.259135
IQSEC2	1	1	1	0.517779	0.444657	0.454771	0.101225	0.116895	0.133809
VAMP7	1.32182e-11	1	3.34157e-11	0.826366	0.885199	0.906181	0.0762807	0.0192783	0.0285434
IRGC	1	1	1	0.130829	0.153334	0.108751	0.0675424	0.0816273	0.0751444
CEACAM8	4.28242e-06	4.99487e-05	1	0.275702	0.0218771	0.116404	0.293332	0.018494	0.167095
USP9X	1	1	1	0.876279	0.896511	0.871787	0.0501644	0.0620322	0.0798637
F13A1	1	1	1	0.638393	0.583649	0.677352	0.376341	0.314721	0.325846
TRERF1	1	1	1	0.498994	0.653181	0.584714	0.190005	0.164199	0.173856
BTN2A2	5.0492e-14	0.306034	0.00176732	0.669657	0.390097	0.460819	0.114315	0.116202	0.138183
XPO5	1	1	1	0.655188	0.740484	0.695041	0.0787909	0.0547336	0.0782927
ABCC10	1.18915e-06	0.0356631	1	0.583239	0.723624	0.668097	0.105062	0.0525261	0.0678265
HIST1H1A	0.242346	1	1	0.309132	0.231332	0.193993	0.156638	0.262886	0.21688
TREM1	3.2217e-10	1	3.01903e-09	0.812529	0.624675	0.460136	0.242945	0.201618	0.233033
COL21A1	1	1	1	0.177714	0.0752237	0.137829	0.152093	0.0328546	0.124006
GLO1	3.39476e-09	1	3.70096e-13	0.866784	0.8917	0.942143	0.0517422	0.0402511	0.0404325
KCNK17	1	1	1	0.15183	0.167641	0.291211	0.0867	0.0846466	0.250417
RIOK1	1.00468e-07	1	4.86276e-07	0.773005	0.697242	0.656303	0.0926054	0.0396522	0.0777686
NRN1	1	1	0.0581292	0.247383	0.295254	0.404814	0.128856	0.187075	0.209956
ATXN1	1	1	0.00359938	0.751376	0.763989	0.666906	0.0618372	0.106442	0.130247
DEK	0.000942779	1	1	0.925016	0.907731	0.909398	0.0682667	0.0205406	0.038854
CRISP1	3.6933e-10	1	0.0485299	0.0944597	0.0351856	0.0451629	0.0553252	0.0158676	0.0282301
RUNX2	9.94322e-16	1	3.2686e-14	0.599353	0.431077	0.32504	0.124461	0.150659	0.108572
LRRFIP1	8.35453e-23	0.000116414	1.03285e-05	0.937756	0.701624	0.76902	0.0328207	0.0512086	0.0861037
CXCL6	1	1	1	0.160071	0.218014	0.255488	0.164306	0.204193	0.201848
EREG	4.66142e-12	1	0.00151804	0.63809	0.195773	0.220983	0.306095	0.195338	0.171189
AHNAK	7.66643e-05	1	0.0475618	0.855474	0.880592	0.80572	0.27248	0.0663502	0.18937
SH3TC1	1	1	1	0.750926	0.677842	0.71534	0.128312	0.111282	0.138659
BBS2	0.774273	0.0560463	1	0.611636	0.766487	0.67744	0.156796	0.073533	0.0872462
GOT2	1.50252e-06	1	0.00281659	0.790904	0.870467	0.874228	0.0832142	0.0305249	0.0530847
GPR18	0.00293206	1	1	0.437348	0.234496	0.294252	0.194593	0.15543	0.191559
TMTC4	1	1	1	0.494657	0.494083	0.480618	0.129665	0.117669	0.0941554
RAP2A	3.54729e-07	1	0.0254548	0.827723	0.925421	0.91642	0.0908908	0.0365726	0.0538647
ABCC4	0.0590005	1	1	0.624024	0.777595	0.741229	0.163817	0.13914	0.159805
C17orf53	1	1	0.00601362	0.358947	0.296523	0.40668	0.190996	0.067693	0.0909125
2006-09-01	1	1	1	0.744556	0.749094	0.757615	0.167357	0.0896973	0.0741104
NDUFA1	1	1	0.00182062	0.896617	0.77136	0.911812	0.104923	0.142933	0.114478
AMELX	0.061544	1	1	0.174426	0.104149	0.0845311	0.15791	0.1081	0.0798165
PTGER2	1	1	1	0.612431	0.606151	0.700619	0.310674	0.144847	0.15976
FAM193A	1	1	0.0757322	0.757013	0.74074	0.659278	0.120962	0.13207	0.131455
MYH2	5.32578e-06	1	0.116413	0.223354	0.0680473	0.0719407	0.258276	0.0369868	0.0436159
MRPS7	6.22005e-15	1	6.54744e-09	0.765312	0.8464	0.855858	0.0563704	0.0371348	0.0487967
GGA3	1	1	1	0.799904	0.802072	0.760103	0.0849351	0.103049	0.110451
DDX31	0.0124522	1	0.0302167	0.579039	0.522082	0.50128	0.102146	0.0691171	0.074053
IL1B	3.77796e-10	1	2.88719e-06	0.925106	0.752278	0.618432	0.14854	0.188349	0.307861
PAX8	0.0994612	1	0.048862	0.46297	0.419719	0.359909	0.14713	0.113058	0.119759
INSIG2	1	1	1	0.688804	0.743289	0.736366	0.129249	0.10174	0.107014
PSD4	1	1	1	0.679052	0.645175	0.679942	0.0735788	0.100741	0.131917
SLC25A23	2.77731e-11	1	1.86429e-08	0.356886	0.551596	0.635512	0.178693	0.128667	0.135076
TNFSF9	1	1	1	0.631084	0.55955	0.640172	0.195115	0.140477	0.169533
MED1	1	1	1	0.76372	0.814234	0.749845	0.125535	0.132859	0.121288
CD70	1.93959e-05	1	0.0272706	0.259328	0.401241	0.452979	0.120515	0.147879	0.219336
C3	0.418998	0.00232495	1	0.784957	0.959726	0.817341	0.13624	0.0501544	0.194668
FOSB	1.42883e-18	1	2.31057e-14	0.852834	0.446551	0.393033	0.198938	0.157599	0.204853
RTN2	0.141885	1	1	0.53563	0.622489	0.620316	0.134646	0.0809004	0.101555
GPCPD1	1.95738e-05	1	0.01341	0.89413	0.827133	0.799516	0.0605734	0.07677	0.115739
CD93	0.15079	1	0.854078	0.835948	0.714727	0.64202	0.140057	0.230541	0.256249
CST8	1	1	1	0.102587	0.0797793	0.0778699	0.0464554	0.0329313	0.0522103
PSMF1	1	1	1	0.860248	0.902751	0.864119	0.0437813	0.0561598	0.0647811
CSTL1	1	1	1	0.0845264	0.126374	0.0781666	0.0414235	0.0686312	0.0602636
BFSP1	1	1	1	0.166387	0.114919	0.172288	0.0978296	0.0452496	0.0857481
LAMP5	1	1	1	0.344295	0.252616	0.261255	0.235232	0.178966	0.197691
MRPS26	1	1	1	0.722874	0.673625	0.761922	0.121195	0.120828	0.127538
ZNF436	1	1	1	0.563892	0.537151	0.612742	0.0912935	0.089423	0.109208
RALY	1	0.0155588	1	0.838579	0.740387	0.814538	0.0764212	0.0547139	0.0788882
CEP250	1	1	1	0.557517	0.469135	0.512034	0.108305	0.114483	0.109388
ST3GAL3	0.041673	1	1	0.466895	0.377849	0.414841	0.110771	0.0533176	0.064434
XRCC3	1	1	1	0.417651	0.373191	0.451534	0.101761	0.112046	0.10715
PDCD2L	1	1	1	0.511002	0.594326	0.535193	0.162971	0.0419804	0.0854332
IRF3	1	1	0.849097	0.677066	0.64666	0.728625	0.0999882	0.0761103	0.108981
STAT5A	0.580018	1	0.00281602	0.887476	0.887594	0.812056	0.0630831	0.0303079	0.108449
PRKCG	1	1	1	0.218833	0.202627	0.160506	0.0976705	0.0913909	0.094865
CFP	1.0166e-06	1	1	0.676159	0.319097	0.419482	0.238776	0.177884	0.222712
L3HYPDH	1	1	1	0.524125	0.489363	0.537508	0.138059	0.0647404	0.0914709
HSPA2	1.66137e-11	1	4.02892e-14	0.580761	0.461119	0.336242	0.160894	0.114704	0.140287
PZP	1	1	1	0.216529	0.126932	0.190149	0.119887	0.141103	0.117955
OMG	1	1	1	0.266072	0.205903	0.315888	0.144329	0.212032	0.200428
WDR60	1.40512e-10	1	4.80417e-08	0.614152	0.513175	0.473965	0.0969183	0.0732628	0.0859642
TIMM8A	1	0.180652	1	0.429188	0.349005	0.446379	0.143556	0.087386	0.091868
ZC4H2	1	1	1	0.340464	0.392887	0.319731	0.0864509	0.0593973	0.102382
RGS13	0.000215777	0.162001	1	0.203851	0.0493745	0.0931206	0.151412	0.0600341	0.0787966
ZNF484	1.93482e-07	1	1.08511e-06	0.579807	0.479822	0.440892	0.112869	0.0643999	0.072989
BCL11B	0.00379958	1	4.61129e-06	0.29684	0.246084	0.165835	0.155883	0.0713195	0.090596
YEATS4	0.0928369	1	5.41994e-05	0.616964	0.661278	0.731704	0.160718	0.0913257	0.0619899
TAS2R4	0.00312263	1	1	0.147781	0.276039	0.233004	0.107087	0.10302	0.111222
IDUA	1	1	1	0.620136	0.573345	0.575502	0.132794	0.0724243	0.104063
EMC1	1	1	1	0.719989	0.707106	0.746306	0.0723944	0.0677392	0.0775569
SIN3B	1	1	1	0.665281	0.656109	0.659658	0.107545	0.0709365	0.0780177
CHTF18	1	0.0377959	1	0.528681	0.365523	0.458211	0.169287	0.0568933	0.123354
ECHS1	0.00332456	1	0.00497379	0.902721	0.926865	0.936532	0.0480739	0.0333872	0.039693
GNG11	1	1	1	0.431346	0.264153	0.348538	0.188463	0.281758	0.24807
PTPN12	0.000215729	1	0.000264877	0.897922	0.863291	0.811675	0.0727857	0.0983532	0.12028
STYXL1	1	1	0.0122318	0.717221	0.684706	0.781671	0.124364	0.0869709	0.0771768
STEAP4	0.476343	0.134972	1	0.332629	0.102168	0.254752	0.203356	0.115316	0.272168
RBM48	1	1	1	0.508031	0.428539	0.491402	0.120442	0.0861386	0.0954249
ZFP36	0.00385745	1	0.635814	0.966484	0.940347	0.917131	0.0399767	0.0491631	0.0914243
RASL11B	1	1	1	0.298034	0.287893	0.284282	0.29321	0.163401	0.159052
KDR	1	1	1	0.351117	0.292469	0.32242	0.201354	0.257794	0.211463
PPAT	0.49495	1	0.0204079	0.459442	0.468203	0.526245	0.125458	0.0699535	0.0946453
A4GALT	1	1	1	0.336724	0.449284	0.395571	0.182074	0.124965	0.159691
CDC42EP1	1	1	1	0.535721	0.480467	0.529914	0.196715	0.102431	0.256139
MPST	1	1	1	0.519777	0.400596	0.553908	0.0959821	0.17771	0.155968
RAC2	1	1	1	0.9175	0.883377	0.900415	0.0741653	0.0749517	0.100673
CPA4	6.04828e-08	1	0.547944	0.0918286	0.302226	0.279171	0.0633502	0.145835	0.223635
PRKRIP1	0.00935248	0.000281631	1	0.713817	0.588501	0.66333	0.0873876	0.0566612	0.0602508
SMO	1	1	1	0.360099	0.339146	0.413096	0.166604	0.0467065	0.115161
MYO1B	0.00539179	1	1	0.341258	0.524211	0.488287	0.13209	0.228365	0.196949
GAD1	1	1	1	0.161076	0.179086	0.175708	0.100726	0.0965791	0.0810263
TWSG1	7.05365e-12	1	0.00715563	0.677603	0.876118	0.848671	0.134156	0.0556907	0.0744552
CGNL1	1	1	1	0.249379	0.289613	0.218847	0.162043	0.166149	0.135573
TMOD2	1	1	1	0.564193	0.684394	0.571145	0.109843	0.126137	0.170365
INO80	1.15787e-09	1	6.8245e-14	0.789656	0.754131	0.690898	0.0460769	0.0761962	0.0842211
IVD	1	1	1	0.635544	0.618016	0.702893	0.131219	0.0930514	0.120614
KNSTRN	0.323433	1	3.37495e-05	0.538933	0.556623	0.645979	0.11423	0.0563199	0.0965042
ISLR	1	1	1	0.284623	0.305609	0.231905	0.169382	0.137704	0.201973
THAP10	1	1	1	0.298167	0.412507	0.29765	0.186209	0.0986919	0.12023
PALLD	1	1	1	0.645392	0.514317	0.583408	0.095127	0.106484	0.20887
DCTD	0.000787002	1	0.00223241	0.763502	0.817981	0.843373	0.0967763	0.0471482	0.0481701
PIMREG	1	1	1	0.26778	0.219406	0.315923	0.165516	0.10506	0.150865
PLD2	0.311002	0.00688646	1	0.652884	0.801059	0.720744	0.117123	0.0749316	0.0856604
CCNT1	1	1	1	0.754037	0.68678	0.697018	0.0967149	0.0761907	0.1106
PUS7L	1	1	1	0.531423	0.546795	0.506747	0.090885	0.0646132	0.130647
SLC44A2	0.0333603	1	1	0.683031	0.861131	0.809675	0.191873	0.0752922	0.134229
AP1M2	1	1	1	0.307948	0.202832	0.227968	0.218231	0.0658787	0.130471
ADCY4	1	1	1	0.413366	0.33738	0.394889	0.107844	0.123414	0.110934
PARP2	1	1	1	0.636587	0.564531	0.586055	0.104719	0.0505528	0.0820394
EAPP	1	0.118661	1	0.791476	0.648472	0.759895	0.0635609	0.1193	0.11069
MIS18BP1	8.92369e-11	1	0.00134357	0.835193	0.671086	0.674838	0.0974103	0.0699636	0.130852
REEP5	1	1	1	0.932676	0.938525	0.9227	0.0256753	0.0228599	0.0341751
FGF13	0.0132184	0.280052	1	0.213479	0.0612191	0.13165	0.12364	0.0922909	0.11897
CHRNA10	1	1	1	0.337311	0.332221	0.309101	0.138606	0.0884477	0.101949
CDKN1C	1	1	1	0.540504	0.463228	0.533729	0.157995	0.056883	0.157935
SGO1	1	0.000108457	1	0.346289	0.179419	0.359507	0.112198	0.0854568	0.147526
LBP	0.154891	1	1	0.134889	0.162036	0.183189	0.138623	0.0517025	0.14289
GAMT	0.000883435	1	0.460254	0.413069	0.634641	0.628259	0.25783	0.0952518	0.157635
PUDP	1	1	1	0.636229	0.59533	0.688325	0.105966	0.094684	0.107788
ERMARD	1	1	1	0.624295	0.635537	0.615884	0.112889	0.0341418	0.0575988
MOSPD2	0.0553726	1	1	0.669478	0.747006	0.763974	0.128952	0.0383721	0.0855798
DOCK6	1	1	1	0.432242	0.502948	0.333867	0.197445	0.179718	0.156094
ELOF1	1.75496e-06	0.0190027	1	0.660276	0.816589	0.763095	0.111101	0.0537207	0.0635301
PLVAP	4.02823e-13	1	1.63749e-13	0.582788	0.394863	0.242604	0.231912	0.232318	0.10739
TULP4	1	0.00310298	1	0.671267	0.835917	0.690719	0.0708694	0.0957814	0.143669
RSPH3	1	1	1	0.595529	0.659876	0.629144	0.152409	0.103654	0.111369
BMP15	1	1	1	0.0743705	0.149956	0.0966973	0.042392	0.0975655	0.0798457
AFDN	1	1	1	0.679043	0.776663	0.651794	0.141004	0.170159	0.179337
STK33	1	1	1	0.126932	0.0935894	0.146709	0.0728638	0.0494096	0.0966103
NDUFA10	1	0.622698	1	0.738735	0.543314	0.687722	0.117108	0.16365	0.119199
FCHO1	1	1	1	0.578413	0.65683	0.521934	0.169878	0.163343	0.161854
KLHDC7B	1	1	0.00531372	0.355175	0.418762	0.24547	0.175249	0.15004	0.190921
LSM4	1.17046e-09	1	0.00281598	0.857233	0.932127	0.925658	0.0593229	0.0211276	0.0325788
SULT4A1	0.0542114	1	1	0.155838	0.220005	0.249386	0.109967	0.0792159	0.136036
CAMSAP1	3.96249e-09	1	7.44983e-05	0.795599	0.694212	0.673895	0.0872962	0.0820872	0.108614
ZBTB46	0.0225309	1	1	0.6514	0.530773	0.562033	0.134102	0.0556176	0.12606
TNNI2	0.232913	0.306029	1	0.608301	0.359595	0.508135	0.172009	0.192947	0.19943
COL5A1	1	1	1	0.373231	0.385967	0.428877	0.142489	0.0877808	0.259089
CYP2E1	1	1	1	0.207344	0.173676	0.167551	0.0875756	0.0555545	0.0629427
CEP85	1	1	1	0.64527	0.608597	0.619153	0.0563608	0.0578394	0.0826798
LAMA5	4.23628e-10	1	0.00715491	0.351052	0.461323	0.462542	0.0993712	0.0286177	0.0899722
EXOSC2	1	1	1	0.606492	0.605209	0.609006	0.105061	0.0426665	0.0900246
CHMP2A	1	1	1	0.929919	0.904271	0.917324	0.0412251	0.031325	0.0354649
METTL26	1	1	1	0.673584	0.715014	0.735639	0.123696	0.0759196	0.0814295
EIF2S3	1	0.00681412	1	0.938807	0.624639	0.836784	0.0300061	0.213613	0.189761
MAP3K10	1	1	1	0.475737	0.536731	0.483622	0.0968903	0.109473	0.103021
SMPDL3B	1	1	1	0.22117	0.22175	0.273638	0.126338	0.067531	0.158869
CCDC62	1	1	1	0.205885	0.120063	0.172278	0.124541	0.0759223	0.101586
ZNF426	1	1	1	0.494349	0.575387	0.554981	0.121114	0.0551456	0.0870646
MPP1	0.0074424	0.0032368	1	0.897477	0.971827	0.927067	0.0634585	0.0148771	0.0627176
C12orf65	1	1	1	0.495966	0.513564	0.488533	0.0980689	0.0626866	0.0555401
SLC35D2	0.370672	1	1	0.731103	0.791435	0.776288	0.0797611	0.0452748	0.0779012
UBA1	2.14e-07	1	0.451786	0.918635	0.958641	0.950154	0.0237307	0.0267101	0.0275496
AKAP12	1	1	1	0.42314	0.42021	0.413941	0.156264	0.155299	0.156304
BPIFA3	0.0321761	1	0.00439192	0.145355	0.102736	0.0820968	0.0916974	0.0438069	0.0581429
DEFB118	0.000154239	1	0.00757966	0.122567	0.0697672	0.0640513	0.070979	0.0283376	0.032688
EDA2R	9.84473e-21	0.00248016	1.3665e-05	0.150713	0.606304	0.472579	0.10884	0.203057	0.130943
ZNF227	0.00514637	1	1	0.502258	0.579882	0.577213	0.101987	0.0433218	0.0562433
GSE1	0.234432	1	1	0.659639	0.563466	0.574568	0.0768133	0.0922	0.138884
SH3BGRL	1	1	1	0.923186	0.953901	0.971414	0.113082	0.0414439	0.0262066
NFATC1	1.15811e-05	1	1.01599e-08	0.678022	0.648973	0.549305	0.085891	0.116968	0.0959228
PPT1	1.1755e-05	1	0.220888	0.974526	0.983538	0.98299	0.00984166	0.0110081	0.0120089
RAB11FIP4	1	1	1	0.372542	0.430673	0.479034	0.160642	0.106485	0.211369
ABCB7	0.000537625	0.159083	1	0.812123	0.719662	0.761221	0.0508275	0.049481	0.0678083
TRAF3	1	2.68917e-05	1	0.695017	0.850986	0.714836	0.0850648	0.0627758	0.126474
ADGRE3	1	1	1	0.522504	0.498331	0.394121	0.262091	0.277925	0.292307
AOC3	1	1	1	0.421694	0.254909	0.293474	0.287301	0.0735157	0.0980425
ACLY	0.0139262	1	1	0.904349	0.928513	0.92786	0.0340614	0.0259862	0.0286026
DIAPH1	3.20098e-11	1	0.0242566	0.932301	0.823417	0.846193	0.0368085	0.0710941	0.086864
EXOC4	0.823941	0.547873	1	0.762376	0.290509	0.571264	0.0482227	0.333911	0.314195
C1orf159	1.00089e-09	1	0.00547056	0.359988	0.478102	0.469755	0.103916	0.0433561	0.0534905
MAP1B	1	1	1	0.301317	0.538119	0.385047	0.139107	0.226504	0.29712
IL13RA1	0.00992915	1	1	0.93121	0.972738	0.967823	0.0509688	0.0196989	0.0206273
CKMT2	1	1	1	0.226229	0.189027	0.204791	0.148876	0.0916158	0.0672988
KHDRBS3	1	1	0.000965398	0.375038	0.415184	0.287128	0.132587	0.0847688	0.122062
FMO5	1.39287e-08	0.0027894	1	0.46293	0.260186	0.345146	0.0794434	0.1003	0.104505
PRKAB2	1	1	1	0.576033	0.637722	0.63586	0.124536	0.0685182	0.07051
ZNF132	1	1	1	0.458713	0.391259	0.381621	0.140434	0.107559	0.120399
THAP1	1	1	1	0.666271	0.722994	0.673959	0.114099	0.0589204	0.0701278
ACTR10	1	1	1	0.765299	0.776458	0.797481	0.0968454	0.057476	0.0549418
LGALS3	1	1	1	0.918146	0.825055	0.887837	0.109606	0.121828	0.111828
DHX30	1	1	1	0.737648	0.670287	0.7262	0.0924828	0.100101	0.0840511
RAF1	1	1	1	0.834065	0.859063	0.845491	0.0635677	0.0241912	0.0385326
PPARG	1	1	1	0.713571	0.727831	0.601407	0.210634	0.145044	0.232559
NUP210	1	0.0002343	1	0.649563	0.409681	0.665832	0.158236	0.174504	0.180575
FCRLA	0.783995	1	1	0.209775	0.366547	0.280664	0.144383	0.129829	0.140628
ENOSF1	1	1	1	0.658015	0.716898	0.708145	0.159032	0.0596124	0.111226
TRIM5	0.274652	0.0671299	1	0.659809	0.425032	0.573586	0.134257	0.188415	0.160478
CNGA4	1	1	1	0.192155	0.176394	0.168889	0.117533	0.0580225	0.0856517
TRIM22	1	1	1	0.863839	0.852491	0.847329	0.119422	0.0803909	0.0992725
ILKAP	1.85731e-07	0.00803813	1	0.684879	0.492138	0.56888	0.11967	0.0890832	0.082848
RAMP1	1.65328e-13	1	0.000474123	0.306693	0.709598	0.631506	0.180331	0.184724	0.212292
SERPINF1	1	1	1	0.78144	0.834668	0.81851	0.168922	0.17697	0.187723
JCHAIN	2.34527e-06	0.547873	1	0.53755	0.165691	0.200596	0.365868	0.308909	0.21537
ITGB4	1	1	0.113454	0.364325	0.317193	0.286051	0.171437	0.0985737	0.178887
CLEC10A	1	1	1	0.673004	0.451066	0.609974	0.300083	0.263704	0.282121
GUCY2D	0.000183327	1	1	0.18914	0.308435	0.275803	0.0993167	0.0873861	0.106026
DLG4	1	1	1	0.571565	0.578367	0.575321	0.150972	0.145197	0.160807
PCBD2	1	1	1	0.423823	0.454966	0.461989	0.109669	0.0816492	0.0686935
NIP7	8.36116e-06	1	1	0.649917	0.775312	0.754458	0.105889	0.0542901	0.0831807
TERF2	1	1	1	0.717733	0.762925	0.681414	0.0837164	0.134672	0.124615
PCED1A	1.35681e-10	1	6.14952e-07	0.716708	0.791302	0.804776	0.0581918	0.0595703	0.0785517
RIN2	1.24702e-05	1	4.14094e-06	0.932022	0.904547	0.853823	0.0505046	0.0620046	0.0978346
ATP1A4	1	1	1	0.14983	0.122909	0.140113	0.0664794	0.0515653	0.0769229
NES	4.85851e-08	1	0.010615	0.313768	0.555077	0.562848	0.168648	0.13834	0.229025
BCAN	0.000116824	1	0.741802	0.19058	0.334806	0.298688	0.117831	0.191124	0.123508
RAB25	1	1	1	0.208426	0.23038	0.170907	0.23022	0.0940755	0.089243
ACY3	1	1	1	0.306346	0.350812	0.322405	0.307119	0.165507	0.274848
ALDH3B2	0.641745	1	0.544681	0.195251	0.162625	0.142192	0.0746875	0.056753	0.0806649
TESMIN	1	1	0.175287	0.181502	0.15638	0.238886	0.114514	0.0328662	0.105832
NASP	1	1	1	0.74819	0.644515	0.697993	0.0994481	0.0560353	0.11588
LPIN3	4.13006e-13	1	2.37682e-05	0.327701	0.510079	0.496332	0.0935283	0.0940402	0.111433
PPP1R3D	0.242331	1	1	0.525978	0.600766	0.61389	0.145399	0.0364632	0.0817592
PATJ	1	1	1	0.294611	0.283932	0.245779	0.144904	0.166855	0.119001
NMUR2	0.105076	0.743856	1	0.082301	0.03818	0.0579308	0.0498291	0.0256177	0.0350617
ZMYM5	0.576444	1	1	0.63022	0.560421	0.580984	0.0916817	0.0642579	0.0879555
USPL1	7.9554e-09	1	0.000313543	0.772259	0.667554	0.6593	0.116899	0.0492486	0.0617831
POMP	1	1	1	0.959643	0.969411	0.961606	0.0179967	0.0089474	0.0236959
ALOX5AP	1	1	1	0.940208	0.908908	0.905142	0.0630733	0.0997144	0.11676
WASF3	1.5783e-07	1	0.191508	0.191134	0.392314	0.361759	0.134482	0.133579	0.160367
PIK3C2B	1	1	1	0.531087	0.63805	0.58889	0.192495	0.19627	0.179129
CHIT1	1.45931e-06	1	1	0.284241	0.642058	0.584024	0.10613	0.259012	0.309792
CCNA1	1.29945e-07	1	0.00381882	0.208897	0.443741	0.451363	0.179223	0.227861	0.229863
KL	1	1	1	0.263888	0.212618	0.294407	0.152693	0.0623754	0.170017
STARD13	1	1	1	0.575948	0.454746	0.549395	0.139021	0.116864	0.127241
BEX1	1	1	1	0.333777	0.250676	0.339587	0.226655	0.196163	0.217889
SLC39A11	0.115674	1	1	0.686107	0.800301	0.778527	0.13549	0.0671564	0.127717
EPHB2	0.00152401	0.000119199	1	0.518204	0.762996	0.625728	0.152244	0.0975577	0.116089
PRAM1	1	1	1	0.735532	0.587841	0.692036	0.218471	0.184391	0.217292
PDE6B	1	1	1	0.410857	0.304314	0.372516	0.124323	0.133209	0.134508
LGALS12	1	1	0.255467	0.249953	0.229264	0.40839	0.136593	0.157393	0.251253
FOPNL	2.37192e-12	1	3.71303e-08	0.731875	0.829201	0.842821	0.0944897	0.0395715	0.0466125
LARGE1	1	0.0889934	1	0.359286	0.462265	0.332371	0.145358	0.0893694	0.119834
SLC2A11	1	1	1	0.347127	0.419258	0.41186	0.11629	0.0672093	0.0772269
GIMAP6	1	1	1	0.711014	0.665537	0.732093	0.139183	0.168611	0.18303
NTS	1	0.00142734	1	0.104718	0.0223378	0.0981945	0.0981278	0.0304425	0.132728
TMTC1	1	1	1	0.343283	0.336597	0.429971	0.120345	0.155558	0.233333
SWAP70	1	1	1	0.852394	0.915389	0.868667	0.0831424	0.023829	0.0697671
ARNTL	1	1	1	0.639741	0.675723	0.633418	0.079257	0.0688874	0.0946012
LYVE1	0.741226	1	1	0.657184	0.259096	0.418856	0.357723	0.284724	0.354623
RRAS2	1	1	1	0.326998	0.284054	0.409391	0.156281	0.156713	0.198598
ZFC3H1	3.12818e-19	1	4.2639e-15	0.888667	0.765812	0.701997	0.0358627	0.133855	0.123775
MEN1	1.28208e-05	1	1	0.584483	0.69843	0.668393	0.0905833	0.0570693	0.0737672
PEBP4	1	1	1	0.23693	0.313958	0.349821	0.130945	0.0947748	0.163511
CTIF	1	1	1	0.56442	0.604881	0.575352	0.058659	0.0888041	0.0752251
MRO	0.223831	1	1	0.254701	0.386673	0.32965	0.173661	0.10111	0.160238
IRAK2	1	1	3.3182e-05	0.787754	0.841291	0.667135	0.165317	0.103301	0.146005
ARL8B	1	1	1	0.933462	0.948486	0.94543	0.0328903	0.0143927	0.0165043
EDEM1	1	1	1	0.872334	0.849471	0.85175	0.0875846	0.0451966	0.0693671
CHL1	0.0195941	1	0.000550657	0.157778	0.162256	0.0990484	0.0835761	0.131689	0.109698
TRPM1	1	1	1	0.112599	0.127849	0.0988752	0.0554727	0.0594998	0.069259
TSPAN2	1	0.408565	1	0.190783	0.0956676	0.226071	0.131904	0.0666157	0.170901
GSTM5	1	1	1	0.192665	0.163833	0.159189	0.132873	0.060048	0.0580396
GSTM3	1	1	1	0.416333	0.552241	0.459345	0.229155	0.125605	0.140001
SYT6	0.000421854	1	1	0.215892	0.458012	0.353167	0.183705	0.156766	0.179331
VAV3	1	0.0128507	1	0.643062	0.286982	0.59848	0.167141	0.286275	0.151807
PSRC1	1	1	1	0.429284	0.372842	0.477197	0.190991	0.148899	0.176873
HMGCS2	1.12103e-06	1	0.00387505	0.270372	0.0888598	0.0890712	0.247833	0.0418051	0.0567858
PTPN22	1	1	1	0.601269	0.665629	0.717397	0.19263	0.188955	0.161526
SORT1	0.030366	1	1	0.851861	0.938658	0.912854	0.102737	0.0538499	0.0700996
WNT2B	1	1	1	0.406289	0.434236	0.373528	0.112536	0.108141	0.0929994
PTGFRN	1	0.267973	1.3544e-05	0.653059	0.575879	0.768014	0.170729	0.166887	0.136507
NOTCH2	1	1	1	0.85307	0.93229	0.873144	0.117308	0.0302254	0.0910074
TRIM45	0.0186095	1	1	0.333611	0.239635	0.267228	0.117154	0.0461119	0.0759745
ARF3	1	1	0.0495195	0.854924	0.817756	0.898265	0.0815929	0.0872511	0.0867549
TMEM106C	1	1	1	0.588672	0.564495	0.630386	0.14021	0.0953897	0.131226
RSAD2	1	1	1	0.606418	0.581417	0.525278	0.226692	0.314274	0.238632
ANO3	1	1	1	0.0761922	0.0908049	0.088349	0.0723412	0.0327462	0.0584757
IL6ST	1	1	1	0.846189	0.926691	0.887678	0.109428	0.065754	0.0745915
FST	0.370704	1	1	0.267845	0.370063	0.398634	0.178402	0.168054	0.201556
NAV1	1	1	1	0.566837	0.638265	0.584429	0.141473	0.181711	0.19
IL2RA	1	1	1	0.498643	0.34751	0.441243	0.214724	0.24453	0.326987
IL15RA	0.325565	1	0.143916	0.557975	0.490285	0.418904	0.191693	0.207504	0.228443
HRH4	1	0.0441126	1	0.127061	0.0540837	0.17077	0.110321	0.0718826	0.202874
TMEM241	1.22429e-05	1	1	0.350079	0.478804	0.459079	0.122273	0.0462328	0.0969616
CABLES1	1	1	1	0.620752	0.634743	0.646765	0.199411	0.138803	0.205563
DOCK2	1	1	1	0.915293	0.931103	0.881025	0.0587574	0.0493283	0.0911183
EMP1	1	1	1	0.719579	0.775276	0.710543	0.272562	0.147273	0.21042
RERG	1	1	1	0.130423	0.0618487	0.115599	0.114858	0.0227844	0.156448
SPX	1	1	1	0.121227	0.221822	0.161474	0.066458	0.100764	0.124307
LRP4	0.0145707	1	1	0.219306	0.348386	0.299998	0.118899	0.0867083	0.129099
RAB33A	1	1	1	0.389228	0.45145	0.471894	0.156171	0.0830797	0.138774
STK26	1	1	1	0.731356	0.657296	0.722598	0.105184	0.119256	0.159235
PIWIL4	1	1	1	0.51138	0.456195	0.428726	0.102699	0.134484	0.134314
SPOCD1	0.00126513	1	1	0.279638	0.475569	0.466668	0.239573	0.14967	0.233722
CDCA8	1	1	0.006754	0.398122	0.301325	0.527353	0.239671	0.107559	0.190932
CYP2J2	3.85694e-08	0.00536708	1	0.21839	0.0404066	0.0885112	0.180013	0.0615424	0.0757633
ZCCHC11	1	1	1	0.59927	0.622786	0.559776	0.083418	0.123264	0.144939
DSC2	1	1	1	0.710239	0.829887	0.735186	0.148708	0.160634	0.148732
DTNA	1	1	1	0.558658	0.633453	0.54334	0.205565	0.158782	0.152872
TIMM10	0.222332	1	0.000139565	0.738458	0.76488	0.837388	0.138609	0.0834182	0.100067
APLNR	1	1	1	0.158358	0.203666	0.147332	0.137796	0.20222	0.153132
PDGFRA	1	1	1	0.303743	0.320857	0.341055	0.200008	0.133104	0.198937
COL4A2	1	1	1	0.410674	0.530302	0.524295	0.206806	0.165792	0.229267
DZIP1	1	1	1	0.17946	0.131902	0.222328	0.0912922	0.0888069	0.190706
ARHGAP32	1	1	0.400303	0.479747	0.517639	0.40338	0.136219	0.148999	0.128797
ACRV1	1	1	1	0.140959	0.0985187	0.116836	0.067774	0.0333101	0.0675278
ANXA1	1.55281e-05	1	0.371674	0.860274	0.95688	0.959462	0.301648	0.0344294	0.0327992
TMEM2	1	1	1	0.75131	0.644796	0.746412	0.109938	0.167171	0.184345
AGTPBP1	0.278261	0.000415162	1	0.80738	0.674218	0.764111	0.071869	0.0575753	0.0921929
FAM189A2	1	1	1	0.192742	0.164462	0.164083	0.11948	0.0895685	0.106268
ADAM19	1	1	1	0.616713	0.393593	0.530532	0.233229	0.18891	0.260378
SDS	1	1	1	0.64544	0.600807	0.632864	0.236637	0.243981	0.240983
TBX3	1	1	1	0.250723	0.2718	0.396825	0.0990638	0.122949	0.242811
DTX1	5.20901e-09	1	0.0263519	0.246936	0.49698	0.456825	0.184883	0.131823	0.183104
TRAFD1	1	1	1	0.839731	0.786726	0.821001	0.0774266	0.0813399	0.0899615
CCDC146	1	1	1	0.474158	0.368451	0.414712	0.109247	0.105038	0.0865884
PNPLA8	0.0450738	1	5.66154e-06	0.783211	0.815677	0.757629	0.148712	0.0454052	0.0508019
HILPDA	1	1	1	0.518979	0.521212	0.562637	0.159908	0.0737894	0.104084
MDFIC	0.118884	0.562162	1	0.732264	0.408704	0.628147	0.179126	0.294281	0.195336
EPHA7	1	1	1	0.125565	0.122305	0.158347	0.0848723	0.0466383	0.167662
ELF5	1	1	1	0.168095	0.151302	0.133716	0.138344	0.0782337	0.0890306
PRRG4	1	1	0.759541	0.544583	0.61756	0.467509	0.12274	0.174585	0.196448
CD63	1	1	1	0.96963	0.867545	0.939543	0.0252204	0.0871305	0.0886121
GDF11	0.0947794	1	1	0.400494	0.325628	0.334405	0.0852898	0.0737408	0.102523
TESPA1	1.68835e-06	1	0.00176707	0.314261	0.177085	0.163563	0.141483	0.0894344	0.0996429
TROAP	1	1	1	0.406985	0.276008	0.393116	0.189331	0.0386529	0.181909
PAN2	0.028246	0.638835	1	0.709801	0.562888	0.624784	0.118101	0.0612859	0.123041
KCNH3	1	1	1	0.324055	0.350955	0.294802	0.118051	0.101271	0.122783
LTV1	0.000204971	1	1	0.870689	0.799431	0.814294	0.0488334	0.0486977	0.079283
HEY2	1	0.789099	0.0863521	0.167253	0.215997	0.120289	0.102003	0.094969	0.0817055
MICAL1	1	1	1	0.868486	0.826662	0.845951	0.105524	0.0907799	0.10513
DYSF	1	1	1	0.529861	0.624317	0.564682	0.192405	0.153603	0.193586
GNS	0.000130348	0.0373402	1	0.96528	0.992721	0.978787	0.0195886	0.00267186	0.0257469
KIAA0513	1	1	0.356508	0.748177	0.715956	0.648044	0.106359	0.0814909	0.151961
AGT	1.87306e-11	1	0.000509023	0.165091	0.394791	0.378194	0.109238	0.189172	0.177884
PCNX2	1	1	1	0.451878	0.518448	0.424411	0.115616	0.161253	0.133483
URB2	1	1	1	0.471681	0.511271	0.482911	0.0938913	0.0720495	0.0763912
ABCB10	0.000378114	1	0.0558505	0.623008	0.72606	0.739996	0.147449	0.0426672	0.0627945
STX6	1	1	1	0.797358	0.812954	0.79368	0.0684695	0.0660518	0.0852775
NPL	1.25094e-09	1	0.101582	0.812045	0.951762	0.918424	0.120297	0.0410788	0.0969291
FAM129A	1	1	0.167669	0.86078	0.886827	0.76683	0.118441	0.0686719	0.162028
GPR55	2.8149e-06	1	0.741784	0.270756	0.0947923	0.141275	0.148736	0.0319102	0.112434
ITM2C	1	1	1	0.645772	0.742112	0.779566	0.256219	0.101268	0.205846
SERPINE2	1	1	1	0.282267	0.399111	0.366124	0.234739	0.225007	0.264845
TMBIM1	1	1	1	0.899239	0.83929	0.874175	0.0549412	0.109835	0.125642
CYP27A1	1	1	1	0.726312	0.959675	0.748206	0.228022	0.0265201	0.27279
ARMC9	1.50968e-11	1.52451e-05	1	0.335983	0.716939	0.53519	0.121989	0.129216	0.160341
TGFBRAP1	3.51745e-12	0.00076187	0.937627	0.663836	0.829662	0.776227	0.0834167	0.0416619	0.0673621
ALDH1L2	0.35195	1	1	0.34311	0.634416	0.445798	0.0899965	0.271276	0.180502
SCYL2	1	1	1	0.795577	0.800362	0.810939	0.0460058	0.0258255	0.0428416
APPL2	1	1	1	0.739677	0.763969	0.768011	0.126976	0.0780244	0.136947
SLC41A2	1	0.00264453	1	0.660568	0.851876	0.680485	0.211194	0.078063	0.166179
FLNB	1	1	1	0.569638	0.59838	0.66322	0.256574	0.145998	0.157907
VPS36	1	1	1	0.764379	0.752595	0.778436	0.0510917	0.0471049	0.0509103
RNASEH2B	1	1	1	0.619115	0.658811	0.598218	0.101382	0.077427	0.0913996
CKAP2	1	0.0195808	4.77718e-05	0.585818	0.519052	0.720103	0.190354	0.112149	0.130063
TBC1D4	1	1	1	0.760233	0.692814	0.751196	0.122463	0.12744	0.156263
SUCLA2	1	1	1	0.699001	0.680555	0.740379	0.09383	0.0729251	0.0701656
MED4	1	1	1	0.726406	0.77695	0.79478	0.145644	0.038995	0.061405
COG3	1	1	1	0.647246	0.681866	0.673964	0.087004	0.0376139	0.050154
SPRY2	0.0791626	1	0.00263371	0.586536	0.65057	0.743353	0.191593	0.138634	0.161027
EDNRB	1	1	1	0.394773	0.681047	0.532682	0.234314	0.155054	0.277403
RCBTB2	0.18697	1	0.103618	0.77609	0.808951	0.846783	0.0649669	0.0982264	0.108612
LCP1	1	1	1	0.988005	0.991718	0.989919	0.00922466	0.00524103	0.0160513
SCRN1	0.00087607	1	1	0.669456	0.810456	0.794664	0.155527	0.0828066	0.115462
TNS3	1	0.199491	1	0.857652	0.944227	0.87439	0.0692607	0.0315566	0.0919898
GPNMB	0.29033	0.24869	1	0.897952	0.993786	0.918108	0.133698	0.00757171	0.150862
KDELR2	1	1	1	0.891097	0.875688	0.889562	0.035297	0.0276757	0.0472556
IL6	0.000478352	1	8.28904e-06	0.646075	0.56664	0.395632	0.231317	0.240177	0.235135
AOAH	1	1	1	0.85773	0.860107	0.877795	0.138046	0.0921764	0.0877934
MYO1G	1	1	1	0.795503	0.7239	0.676842	0.149518	0.237798	0.240792
ALPK3	1	1	1	0.420513	0.562268	0.439241	0.171889	0.172897	0.141456
CIB2	1	1	1	0.264616	0.352624	0.316322	0.130071	0.0803162	0.111131
TEX2	1	1	1	0.734873	0.804928	0.752756	0.0859417	0.0545013	0.128183
BRIP1	0.0228647	0.68372	3.49175e-09	0.260006	0.246883	0.443865	0.0901006	0.198327	0.184933
RTP4	1	1	1	0.463129	0.549564	0.382415	0.211845	0.193986	0.201021
2007-03-01	1	1	1	0.880996	0.926568	0.905432	0.0853123	0.0384338	0.0355427
BLK	1	1	1	0.218593	0.19174	0.178518	0.138124	0.0723218	0.109094
EPRS	1	1	1	0.894034	0.933908	0.916761	0.0441969	0.0271729	0.0315842
KCTD3	1	1	1	0.629527	0.605045	0.650178	0.0813847	0.081505	0.0830301
RPS6KC1	2.94723e-05	1	3.7512e-06	0.707584	0.670533	0.633651	0.0766028	0.0551626	0.0522902
IL36G	1	1	1	0.170866	0.217891	0.128159	0.144902	0.228714	0.0880246
IL1RN	1	1	1	0.885905	0.721075	0.767402	0.109212	0.254907	0.214098
IL36RN	1	1	1	0.171989	0.203666	0.153623	0.132457	0.111051	0.123303
GYPC	0.00668778	1	0.574748	0.855225	0.735647	0.685296	0.0979979	0.146262	0.210549
GAD2	0.258856	1	0.00100339	0.127552	0.125479	0.0713834	0.0812053	0.0903557	0.0413156
NIPSNAP3A	0.0848478	1	5.39289e-07	0.665377	0.65228	0.77197	0.0821996	0.116632	0.102962
ODF2	1.47294e-13	0.485775	0.0022162	0.733752	0.586413	0.619336	0.0634968	0.0481338	0.0802036
TOR1B	0.108757	1	1	0.740476	0.826201	0.828781	0.13883	0.110544	0.0584689
SMC2	1	1	1	0.661626	0.624383	0.691254	0.102856	0.0540324	0.113404
KLF4	4.28052e-21	1	1.26518e-09	0.933135	0.516543	0.551828	0.0637761	0.128402	0.197389
TOR1A	1	1	1	0.804103	0.882466	0.851443	0.0846618	0.0446356	0.0583743
ST6GALNAC4	5.82456e-10	1	0.0069518	0.57857	0.757325	0.747352	0.128158	0.0675541	0.115759
ANGPTL2	1	1	1	0.40174	0.44178	0.348095	0.174458	0.203538	0.216976
ZFP37	0.0321787	0.00213353	1	0.20429	0.342212	0.256754	0.118086	0.0607724	0.0743951
SLC31A1	1.48491e-08	0.0043066	1	0.807014	0.9573	0.923415	0.135742	0.0107695	0.0453528
TLR4	1	1	1	0.905776	0.919391	0.924874	0.068636	0.0393789	0.0597794
PRPF4	1	1	1	0.794757	0.801314	0.808399	0.0432589	0.0236518	0.0511912
TEX10	1	1	1	0.665067	0.757939	0.687966	0.111089	0.0967246	0.115509
GARNL3	1	1	1	0.311744	0.32742	0.272846	0.164293	0.0733361	0.0720511
ENPP2	1	1	1	0.734175	0.694493	0.710518	0.147768	0.193203	0.232347
MYC	1	1	1	0.750739	0.64796	0.677699	0.130051	0.191013	0.183636
NOV	1	1	1	0.315634	0.399388	0.288345	0.160027	0.147189	0.176087
CD72	2.24471e-05	1	1	0.668126	0.395221	0.474516	0.227244	0.169994	0.14692
TMEM8B	1	1	1	0.322506	0.321723	0.316301	0.155141	0.0778007	0.105821
DENND4C	1	1	1	0.835747	0.884339	0.823901	0.0666693	0.0611638	0.117302
KLC4	1	1	0.0334777	0.457345	0.428912	0.527496	0.106293	0.100976	0.103519
ZSCAN9	1	1	1	0.58164	0.473629	0.530404	0.145063	0.0643955	0.102148
PIM1	1	1	1	0.832627	0.879159	0.885889	0.103604	0.0843657	0.0797139
GMPR	1	1	1	0.545668	0.599988	0.529079	0.201681	0.176628	0.193607
IRF4	0.527486	0.19071	1	0.590696	0.291722	0.47286	0.21759	0.199759	0.28274
FLOT1	1	1	1	0.93029	0.937122	0.906269	0.0297242	0.0464657	0.0664139
PGBD1	1	1	1	0.305046	0.31448	0.376203	0.186022	0.157718	0.156418
ATAT1	1	0.195927	1	0.41454	0.539301	0.450409	0.0897998	0.103019	0.094419
RNF144B	1.47264e-05	1	7.03601e-09	0.875625	0.865042	0.699711	0.11565	0.0720339	0.15981
NRM	1	1	1	0.651344	0.60287	0.636332	0.134302	0.077816	0.103403
FGFBP2	0.44396	1	1	0.157213	0.0722344	0.077009	0.174886	0.0345755	0.0497337
CPEB2	1	1	1	0.688424	0.747262	0.704965	0.199743	0.0814435	0.118252
MYO7A	1	1	1	0.573216	0.649792	0.588033	0.1805	0.118166	0.188175
ARRB1	1	1	1	0.866915	0.837288	0.855202	0.0590692	0.0593679	0.0928067
RAB30	1	1	1	0.433658	0.431205	0.388491	0.132056	0.11229	0.122996
NARS2	1	1	1	0.585417	0.597812	0.607961	0.103694	0.0694113	0.10548
SLCO5A1	1	1	1	0.200384	0.165465	0.181664	0.106538	0.0928557	0.174149
SDCBP	1	1	1	0.918648	0.852562	0.918289	0.125743	0.0972497	0.102582
DDX60	1	1	1	0.66736	0.690721	0.607247	0.19079	0.177648	0.149482
NXPE4	7.06254e-06	0.0103819	1	0.126662	0.0224146	0.0480991	0.15258	0.0185088	0.0394716
SORL1	5.42839e-06	1	1.217e-07	0.843771	0.72648	0.560634	0.125434	0.20978	0.216849
TRPC6	4.83876e-07	0.879813	1	0.294445	0.0605536	0.098042	0.247127	0.0486648	0.0807347
MMP7	0.0728142	1	1	0.223659	0.4657	0.505361	0.170756	0.296542	0.374061
RDX	1	1	1	0.800399	0.816261	0.79921	0.122505	0.0988375	0.146398
ARHGAP20	1	0.0260846	0.363092	0.370578	0.489312	0.303553	0.162544	0.135154	0.126744
MMP13	1	1	1	0.201449	0.0934563	0.177451	0.169992	0.149111	0.200609
TMPRSS13	1	0.295405	1	0.336596	0.225528	0.322042	0.102702	0.0914599	0.140032
CASP5	0.893106	1	1	0.495355	0.353504	0.36281	0.212945	0.200004	0.182782
ALKBH8	1	1	1	0.485428	0.424531	0.440885	0.132361	0.0699991	0.0727909
MAP2K5	0.893062	1	1	0.632127	0.566839	0.55707	0.0890325	0.0965532	0.0982031
THBS1	0.247171	1	1	0.750324	0.476372	0.552169	0.328483	0.293726	0.292569
NUSAP1	1	2.37856e-05	1	0.697417	0.429219	0.688576	0.167525	0.138001	0.183755
KIF23	1	0.00099429	1	0.426195	0.261322	0.482739	0.157888	0.093589	0.18577
UACA	1	1	0.00913632	0.580106	0.632778	0.500202	0.134665	0.112511	0.134804
SMAD6	1	1	1	0.47253	0.436518	0.438188	0.177973	0.191329	0.168324
PLCB2	1	1	1	0.784867	0.7774	0.843988	0.200046	0.175311	0.157354
DUOX1	1.28589e-07	1	6.96324e-09	0.353478	0.296114	0.222964	0.10816	0.112917	0.0835467
SLC28A2	1	1	1	0.134006	0.100146	0.096847	0.114066	0.0288024	0.0440904
BCL2L10	1	1	1	0.152548	0.102793	0.112264	0.0957471	0.0492369	0.0838389
BCAR3	1	1	1	0.635395	0.596814	0.638934	0.135342	0.0682198	0.11872
TTLL7	0.00216866	1	1	0.189596	0.0861213	0.139754	0.065221	0.0741034	0.126644
FNBP1L	0.0577652	0.22022	1	0.48413	0.749519	0.654625	0.26916	0.0686883	0.1251
GTF2B	0.915298	0.197685	1	0.88553	0.820284	0.862615	0.0584032	0.0490726	0.0515434
IFI44L	0.517553	1	1	0.570664	0.459941	0.405339	0.225003	0.351234	0.286309
GIPC2	1	1	1	0.197319	0.168537	0.164361	0.148824	0.0614411	0.133194
IFI44	5.4272e-05	1	0.00946872	0.843955	0.689733	0.644638	0.114617	0.196214	0.224578
SLC44A5	1	1	1	0.0886258	0.146793	0.135668	0.067129	0.0884129	0.111556
DNASE2B	1	1	1	0.244383	0.257796	0.295422	0.226922	0.22812	0.288791
SELENOI	1	1	1	0.570843	0.618241	0.60967	0.145987	0.0832908	0.0942645
CYP1B1	1.92205e-12	1	2.66287e-09	0.585264	0.92796	0.940822	0.294451	0.029358	0.0476384
ACTR2	1	1	1	0.956885	0.980498	0.980179	0.0550638	0.0116163	0.0156859
SLC5A6	1	1	1	0.600658	0.645503	0.68834	0.167684	0.0951994	0.109379
ATRAID	0.00530873	1	0.000497099	0.833657	0.858295	0.908826	0.112048	0.0924968	0.0544953
TRIM54	1	1	1	0.205117	0.33824	0.326138	0.112457	0.0931413	0.250572
MFSD13A	1	1	1	0.619892	0.665558	0.624061	0.120815	0.0905548	0.0932567
CYP2C8	0.000935398	1	1	0.108846	0.0422033	0.0600823	0.0894332	0.0444853	0.0438401
CH25H	1	0.566995	1.03627e-06	0.629337	0.744385	0.366528	0.285685	0.246617	0.263565
CUZD1	1	1	1	0.270352	0.244231	0.199364	0.142162	0.077475	0.0992051
TACC2	0.00461771	1	0.228336	0.239178	0.303311	0.322011	0.095786	0.088172	0.0931071
CEP55	1	0.0363618	1	0.519762	0.3309	0.529232	0.165994	0.0978501	0.210122
EXOC6	1	1	1	0.669443	0.680279	0.65167	0.104535	0.0584926	0.0863386
RBP4	1	1	1	0.511131	0.518115	0.365016	0.354879	0.181868	0.162691
DBR1	9.17835e-06	1	0.854009	0.622412	0.733712	0.715934	0.110777	0.0475867	0.0565357
DNAJC13	1	0.149219	1	0.868922	0.906032	0.857696	0.0408346	0.0777249	0.0948935
GPR87	0.0144594	0.0107045	1	0.1239	0.0304457	0.0911327	0.0991529	0.0405899	0.106531
ANXA7	0.108716	0.000268845	1	0.892062	0.956338	0.928362	0.0789403	0.00779112	0.0428186
OIT3	1	1	1	0.127912	0.205816	0.125195	0.0863916	0.207388	0.0631858
ADAMTS14	0.0615421	1	1	0.275285	0.405039	0.352179	0.111188	0.141037	0.14135
TET1	1	1	1	0.18357	0.217799	0.213342	0.121261	0.075184	0.12915
DNA2	1	0.000221145	1	0.354324	0.193633	0.383304	0.115188	0.121772	0.132842
ATIC	1	1	1	0.795407	0.753731	0.751551	0.11104	0.122454	0.154726
SMARCAL1	1	1	1	0.649967	0.659855	0.651025	0.0705193	0.0357886	0.0475531
BARD1	1	0.00473439	1	0.50202	0.370171	0.502427	0.12035	0.105817	0.095825
HECW2	0.461361	1	1	0.244261	0.235489	0.187598	0.100636	0.257427	0.084526
IDH1	1	1	0.0172656	0.875256	0.838102	0.921612	0.0747781	0.116357	0.0726312
ITGAV	1.9988e-09	1	0.153366	0.814065	0.926169	0.897795	0.0948095	0.0477913	0.077715
SLC40A1	1	1	1	0.708479	0.577087	0.682333	0.294772	0.285003	0.266296
SECISBP2L	0.520785	1	1	0.741327	0.846461	0.789894	0.106051	0.0979984	0.114834
GLCE	1	1	1	0.682863	0.74635	0.68516	0.164852	0.087506	0.0989669
SHF	6.88436e-12	1	7.27813e-07	0.451904	0.332313	0.317568	0.112846	0.0401702	0.0685915
PARP16	1	0.210541	1	0.470403	0.422156	0.495142	0.102543	0.0455757	0.0745522
FAM13A	1	1	1	0.62909	0.504269	0.576244	0.183724	0.121819	0.12538
HERC6	1	1	1	0.589989	0.714041	0.574663	0.201252	0.163903	0.146113
COPS4	1	1	1	0.748435	0.680965	0.736247	0.0715896	0.0920955	0.0734699
HNRNPD	8.80655e-14	0.00996855	0.0321338	0.955358	0.639145	0.748852	0.0334275	0.069798	0.168855
PRKG2	0.011726	0.795618	1	0.137263	0.0439999	0.0828149	0.091154	0.0496714	0.0691583
GPAT3	1	1	1	0.624744	0.745009	0.725555	0.216407	0.082983	0.188176
RAP1GDS1	1	1	1	0.743238	0.792664	0.791191	0.0880185	0.0597878	0.0563917
MMRN1	1	1	1	0.315499	0.153841	0.160789	0.313445	0.180613	0.128497
TRPC3	0.0501417	1	1	0.108277	0.0536537	0.0775303	0.0604013	0.0448041	0.0628963
NAAA	1	1	1	0.698809	0.853279	0.793459	0.164459	0.0792744	0.10366
CXCL9	0.0195683	1	1	0.598262	0.286783	0.274364	0.326922	0.394154	0.334474
SCARB2	1	0.136169	1	0.85396	0.95339	0.876001	0.109546	0.0258392	0.106264
USO1	1	1	1	0.912901	0.935607	0.920576	0.019457	0.0241495	0.031221
ANXA3	1	1	1	0.327282	0.259464	0.373409	0.195369	0.248086	0.246382
CENPE	0.74125	0.0481004	1	0.5274	0.321083	0.462861	0.121549	0.115782	0.170439
LEF1	1.51467e-07	0.002644	1	0.302087	0.0632563	0.154592	0.175856	0.0791298	0.121769
EGF	0.0231986	1	0.0852228	0.125927	0.131677	0.170631	0.11515	0.0368042	0.0834744
PAPSS1	8.34468e-07	1	4.2521e-06	0.846437	0.891075	0.914992	0.0633901	0.0547309	0.0391372
SLC39A8	1	1	1	0.712262	0.67406	0.679037	0.278397	0.186534	0.157947
FBN2	1	0.0599121	1	0.392923	0.220501	0.386836	0.135867	0.0821364	0.224459
PARVG	1	1	1	0.84138	0.66824	0.764373	0.099367	0.156373	0.150436
PDE6H	1	1	1	0.201453	0.121332	0.176791	0.136569	0.0566667	0.116446
ERP27	1	1	1	0.370696	0.382138	0.343244	0.189242	0.164958	0.134563
CPNE8	1	0.00130873	1	0.620961	0.460515	0.662473	0.221417	0.134182	0.123277
TMEM117	4.22708e-05	1	8.03068e-05	0.409629	0.521621	0.600421	0.175747	0.133794	0.14649
TAPBPL	0.097428	1	1	0.76437	0.67966	0.691481	0.0971016	0.110211	0.111755
PHLDA1	1	1	1	0.746388	0.735274	0.715747	0.143515	0.101452	0.145698
TMEM19	2.171e-06	1	4.94009e-05	0.603791	0.710315	0.744607	0.13719	0.0788915	0.0826499
DUSP6	0.000290878	1	0.381256	0.928623	0.850853	0.841808	0.0437945	0.0959158	0.115088
LUM	1	1	1	0.383832	0.264634	0.440725	0.34269	0.228643	0.366979
AMDHD1	0.000102484	1	1	0.249811	0.432772	0.369392	0.118077	0.101943	0.152415
ASCL1	1	0.511565	1	0.187514	0.32529	0.207217	0.130754	0.162559	0.121678
GAS2L3	1	1	1	0.649437	0.733503	0.700606	0.151845	0.103566	0.156388
MTMR6	1.54671e-06	1	0.632206	0.731771	0.834611	0.820161	0.0996988	0.0422662	0.050922
SLC46A3	1	1	1	0.707732	0.831095	0.747293	0.115719	0.117393	0.135535
SLC7A1	1	1	1	0.690938	0.777789	0.652439	0.135086	0.170175	0.155598
SLC39A5	1	1	1	0.235981	0.292956	0.227295	0.118023	0.0893862	0.0801295
TARBP2	1.59267e-06	1	1.93341e-07	0.541551	0.601027	0.649029	0.081807	0.0934664	0.0773054
RDH16	1	1	1	0.217618	0.187609	0.202528	0.208468	0.0389696	0.0735663
ACVRL1	1	1	1	0.647329	0.526484	0.626937	0.253776	0.187539	0.16311
N4BP2L1	1.78569e-11	0.809246	0.02344	0.727486	0.501679	0.551138	0.0928063	0.0835797	0.14751
CELA1	1	1	1	0.309649	0.280835	0.314137	0.290407	0.0866554	0.187811
CSAD	1	1	1	0.566182	0.487244	0.518832	0.109097	0.0665292	0.104295
ESYT1	1	1	1	0.898284	0.924387	0.907064	0.0681671	0.0615199	0.0509817
TMBIM6	1	1	1	0.978654	0.660915	0.866732	0.0114341	0.222282	0.201822
LPAR6	1	1	1	0.808401	0.752564	0.796119	0.139555	0.135584	0.21652
DIAPH3	1	0.00150853	1	0.377352	0.156707	0.356343	0.169326	0.108187	0.192595
MBNL2	1	0.0717071	1	0.73664	0.849757	0.765231	0.120527	0.0808718	0.097364
RAB20	1	1	1	0.829765	0.87359	0.869657	0.128032	0.0659724	0.110705
REM2	1	1	1	0.241837	0.187465	0.235854	0.178894	0.0618813	0.0873646
TMX1	5.88853e-17	0.0795331	0.000109981	0.789337	0.936089	0.907552	0.0690408	0.0208401	0.0457782
FRMD6	1	1	1	0.256276	0.220471	0.315633	0.145673	0.105541	0.228414
SLC38A6	9.35803e-09	0.457323	1	0.59136	0.879036	0.786121	0.152308	0.0951579	0.190723
DCAF5	0.174847	1	0.0239257	0.8329	0.813394	0.762281	0.062252	0.0833369	0.0919793
GPR65	0.0187478	1	1	0.715678	0.864724	0.825006	0.168309	0.0768659	0.0900346
JDP2	0.000897886	1	0.00359914	0.765164	0.691263	0.650199	0.122282	0.0953688	0.0886095
FBLN5	1	1	1	0.351724	0.315821	0.347999	0.227082	0.124292	0.244263
MFAP1	1	1	1	0.808995	0.841752	0.835102	0.118399	0.0190609	0.0514378
HDC	1	1	1	0.165534	0.08693	0.161049	0.156423	0.0325642	0.136431
BNIP2	1	1	1	0.843091	0.714052	0.810188	0.093773	0.113557	0.116551
PSTPIP1	1	0.000251089	1	0.622288	0.364274	0.612887	0.225498	0.14581	0.188975
ETFA	0.0338395	1	0.0112332	0.81873	0.847188	0.867991	0.0574223	0.039261	0.0301474
BCL2A1	1	1	1	0.86052	0.929056	0.786486	0.216295	0.0712872	0.24508
HMG20A	0.955656	1	0.000260688	0.669984	0.676204	0.726911	0.0702005	0.045778	0.0478298
SCAPER	3.82904e-05	1	0.000586441	0.593327	0.51876	0.485338	0.0841098	0.0883633	0.111126
TSPAN3	0.00343127	0.465247	1	0.841803	0.934911	0.896951	0.0843295	0.0255298	0.061898
TLNRD1	1	1	1	0.768341	0.806525	0.721312	0.0969625	0.0750575	0.099163
PIF1	1	1	1	0.272342	0.267286	0.316068	0.134133	0.0650886	0.128927
BBS4	1	1	1	0.638668	0.680514	0.662583	0.137077	0.0349205	0.0695486
PML	1	1	1	0.598494	0.720307	0.643285	0.144726	0.121914	0.130393
HAPLN3	1	1	1	0.360852	0.406165	0.415915	0.19001	0.234873	0.225093
RHCG	0.691966	1	0.00016707	0.286259	0.263651	0.169019	0.172119	0.0876673	0.0855165
WDR93	1	1	1	0.0945121	0.112907	0.11485	0.0541884	0.0500515	0.0565662
TICRR	1	0.000805447	1	0.316563	0.174136	0.337194	0.110794	0.0404443	0.165824
IQGAP1	1	1	1	0.937668	0.976127	0.967649	0.106373	0.0136383	0.0193568
CDR2	1	1	1	0.604101	0.66177	0.669378	0.152662	0.0791473	0.0865279
IGSF6	0.0419324	1	1	0.902285	0.968295	0.953229	0.109315	0.0437929	0.0634355
ABCC12	4.49801e-05	0.857916	1	0.0861016	0.0413229	0.0573402	0.0478948	0.0119649	0.0331052
CDH11	1	1	1	0.308731	0.40681	0.358029	0.123757	0.215919	0.273415
ZCCHC14	1	1	1	0.649044	0.697048	0.609238	0.101958	0.13101	0.132979
IRF8	1	1	1	0.955794	0.940245	0.930574	0.035536	0.0287505	0.0574437
COPS3	1	0.147876	1	0.854187	0.787054	0.85288	0.0379368	0.0699182	0.0614899
TOB1	0.00169205	0.175807	1	0.866605	0.769251	0.818808	0.110045	0.0535767	0.0849976
SKAP1	6.71655e-05	1	0.282125	0.333046	0.12856	0.132023	0.204794	0.0631679	0.0698843
LRRC46	1	1	1	0.261154	0.23576	0.294987	0.116124	0.0492944	0.0917006
C17orf64	1	1	1	0.233341	0.284873	0.234272	0.142703	0.0908233	0.113846
SS18	1	1	1	0.816214	0.822844	0.800678	0.0353328	0.0370226	0.0451359
PRELID3A	1	1	1	0.339033	0.338629	0.420205	0.283962	0.189043	0.18733
MEP1B	7.53436e-05	1	1	0.192432	0.0642391	0.090592	0.150734	0.050778	0.0824561
GAREM1	1	9.00829e-07	1.90715e-09	0.36181	0.549682	0.242374	0.133319	0.137928	0.126891
SAT2	1	1	1	0.892288	0.861715	0.872064	0.0632711	0.042817	0.0435466
ELAC1	1	1	0.243029	0.471308	0.482259	0.51297	0.18969	0.0395684	0.0495856
CBLN2	1	0.00412932	1	0.10527	0.248807	0.137151	0.0651955	0.102078	0.110175
P3H4	4.0856e-06	1	0.246097	0.299701	0.44393	0.458114	0.142565	0.0793349	0.175833
NT5C3B	1	1	1	0.623926	0.647929	0.620844	0.0994577	0.0743418	0.123485
ERBB2	0.000820322	1	1	0.39771	0.474166	0.473274	0.129456	0.045328	0.0958419
ARL5C	1	1	1	0.209962	0.243371	0.203409	0.100017	0.109642	0.121723
VAV1	1	1	1	0.880699	0.884098	0.865493	0.0316617	0.0710336	0.0984086
PGGHG	0.0137247	1	1	0.585115	0.446909	0.485391	0.110791	0.0920654	0.173811
IL19	0.803779	1	0.21992	0.238693	0.183954	0.135594	0.156292	0.109364	0.0684631
MYO1F	1	1	1	0.885281	0.926675	0.918474	0.0791365	0.034442	0.0804349
SLC47A1	1	1	1	0.390006	0.591972	0.433878	0.300923	0.248489	0.232004
SIGLEC10	1	1	1	0.759291	0.864018	0.771113	0.212225	0.117267	0.162524
ZNF614	1	0.0514293	1	0.500823	0.620575	0.523972	0.0785469	0.0892851	0.100249
SLC2A5	1	1	1	0.512008	0.577824	0.472119	0.240641	0.217856	0.188984
EPHA2	1	1	1	0.366701	0.331484	0.462523	0.157067	0.157995	0.196113
CNKSR1	1	1	1	0.226076	0.272046	0.208882	0.0923861	0.125953	0.105731
PLK4	1	0.00018587	1	0.480146	0.140732	0.391277	0.196782	0.160966	0.192692
SYTL1	1	1	1	0.327219	0.282437	0.388417	0.167065	0.0883092	0.184774
PIGK	2.12533e-05	1	1	0.610995	0.760376	0.725449	0.126211	0.0614489	0.0988656
KIF2C	1	0.118673	1	0.457653	0.309924	0.515823	0.210771	0.0973414	0.208388
PTPRF	1	1	1	0.377721	0.39516	0.452954	0.164158	0.149394	0.209694
BEST4	1	1	1	0.244894	0.238893	0.217342	0.123108	0.09904	0.0966758
SLC44A3	0.00420591	0.0462875	1	0.219704	0.0681395	0.138934	0.162479	0.0795571	0.125577
IGSF3	0.00993769	1	2.30248e-09	0.249722	0.242317	0.376214	0.140227	0.0423865	0.114128
STRIP1	0.641713	1	1	0.697033	0.585707	0.646069	0.0858126	0.102506	0.0853852
CD53	8.9665e-10	1	0.0620574	0.983694	0.992414	0.989034	0.0049008	0.00188536	0.0129104
GPR161	1	0.0090009	0.00225005	0.344297	0.404102	0.291883	0.125932	0.049042	0.0844994
ATP1B1	1	1	1	0.903271	0.955898	0.934755	0.0978251	0.0286222	0.057101
TIPRL	1	1	1	0.754207	0.800434	0.81514	0.143284	0.033757	0.0442341
MPC2	5.19009e-05	1	1	0.788076	0.897494	0.874387	0.117571	0.0457514	0.04673
CREG1	1	1	1	0.966982	0.964272	0.975945	0.0183562	0.0247509	0.0246854
DCAF6	1	1	1	0.809946	0.834647	0.807439	0.0560816	0.0310584	0.0482643
UCK2	1	1	0.182077	0.450407	0.510391	0.58566	0.199803	0.0655712	0.125108
XCL1	1	0.0320357	1	0.101457	0.0380265	0.110951	0.0767153	0.0205372	0.11298
MGST3	0.190773	1	1	0.785755	0.544645	0.677297	0.167501	0.224918	0.175527
NUF2	1	0.00118577	1	0.380324	0.188812	0.410288	0.169029	0.107306	0.194299
CRABP2	5.667e-12	1	3.8668e-05	0.283672	0.619863	0.641783	0.150122	0.184604	0.275601
CTSK	0.488658	1	1	0.648019	0.855971	0.752429	0.190055	0.156297	0.198924
ANXA9	0.164608	1	0.0841213	0.322986	0.358879	0.423661	0.113438	0.135519	0.135593
SELENBP1	0.311036	1	0.00476164	0.49462	0.438356	0.323163	0.204945	0.151508	0.193893
DTL	1	1	1	0.376214	0.345975	0.475695	0.121741	0.0845025	0.218148
INTS7	1	1	1	0.567282	0.595964	0.575326	0.0946757	0.0516906	0.0762798
VASH2	1	1	1	0.18842	0.243397	0.219044	0.0759476	0.0405446	0.0661293
DUSP10	1	0.775925	1	0.791873	0.883325	0.801525	0.129454	0.0601423	0.106477
TP53BP2	0.591223	1	0.00752617	0.8165	0.807866	0.749311	0.10477	0.0743946	0.0658748
ATP8B2	1	1	1	0.490664	0.532442	0.507069	0.150035	0.118966	0.132548
S100A8	0.000706984	1	1	0.890377	0.72647	0.762945	0.157638	0.197846	0.224607
SNAPIN	1	1	0.0346339	0.776422	0.727903	0.831021	0.0977012	0.119527	0.0901883
KCNN3	2.73077e-07	1	0.000591	0.265308	0.196884	0.173295	0.0939253	0.106178	0.082528
RIT1	1	1	1	0.816653	0.898538	0.862828	0.142416	0.0250892	0.0765619
HCN3	1	1	1	0.38213	0.311357	0.3606	0.171106	0.0608222	0.10954
FLG	0.432706	0.00012789	1	0.109326	0.244114	0.142868	0.0897964	0.0688862	0.0842379
TTC13	1	1	1	0.71649	0.676558	0.66497	0.130299	0.0659761	0.0904769
ACP1	1	1	1	0.768973	0.709854	0.796993	0.069611	0.110774	0.0874076
SNAP47	6.39159e-07	1	1.58352e-05	0.500805	0.583879	0.616776	0.0929701	0.0761864	0.0763677
FBXO28	4.00468e-09	0.98853	0.427928	0.689598	0.802328	0.778164	0.0844358	0.0309549	0.0571784
ITPKB	1	1	1	0.694834	0.730646	0.667529	0.112089	0.0787942	0.179262
MBOAT2	0.00624236	5.63617e-05	1	0.426605	0.161237	0.343652	0.109169	0.12762	0.177731
PSEN2	1	1	1	0.653539	0.698261	0.704131	0.15552	0.151185	0.14824
SOX13	1	1	1	0.35641	0.422519	0.330173	0.126711	0.0752478	0.154588
ETNK2	0.000300934	1	0.101625	0.166664	0.260478	0.287839	0.078683	0.0899436	0.150144
PPFIA4	1	1	1	0.296042	0.291067	0.320295	0.130126	0.0689182	0.116462
PTPN7	1	1	0.00263379	0.49971	0.485596	0.647658	0.177196	0.158779	0.206287
HNRNPLL	1	1	1	0.704754	0.644663	0.712915	0.09054	0.10055	0.0774119
GALM	4.49228e-06	1	3.155e-10	0.740772	0.732581	0.885598	0.110158	0.174478	0.0753242
EML4	1	0.0268645	1	0.878147	0.933754	0.835901	0.0687231	0.0835995	0.130394
REG3G	1	1	1	0.139159	0.151103	0.0920878	0.108405	0.0930881	0.0726933
DQX1	1	1	1	0.196038	0.179347	0.23196	0.100057	0.0513105	0.0893629
ST6GAL2	1	1	1	0.163092	0.120554	0.123955	0.103668	0.0980037	0.102054
RALB	0.127204	1	0.00534871	0.88988	0.908765	0.918433	0.0448039	0.0134515	0.0331164
TMEM177	1	1	0.0026335	0.313275	0.345632	0.425809	0.138825	0.0733782	0.0987613
SLC20A1	1	1	1	0.876146	0.816916	0.859751	0.0538686	0.0639483	0.078641
LYG1	1	1	1	0.276845	0.347126	0.33246	0.203794	0.0706876	0.109125
AFF3	7.81496e-10	1	0.0404765	0.472744	0.21916	0.267053	0.179805	0.0388367	0.133991
UBXN4	1	1	1	0.912705	0.918183	0.917232	0.0420418	0.0426173	0.0250685
AMMECR1L	1	1	1	0.681098	0.750307	0.678777	0.0892474	0.0907291	0.0756304
LNPK	0.0112114	1	1	0.622445	0.763406	0.722451	0.150387	0.0667659	0.104262
CPO	1	1	1	0.0879669	0.09038	0.133573	0.0585507	0.0489104	0.0880022
DIS3L2	1	1	0.000364855	0.57871	0.617739	0.513701	0.0793904	0.102038	0.0935189
RAB5A	1	1	1	0.865973	0.783066	0.837789	0.0837769	0.0775643	0.0846482
RBMS3	1	1	1	0.208841	0.392437	0.271902	0.10086	0.180725	0.167489
GADL1	1	1	1	0.128654	0.223342	0.132324	0.0650611	0.12502	0.103298
POMGNT2	1.51395e-05	1	1	0.489259	0.664401	0.624762	0.150717	0.0999301	0.127831
ACKR2	0.184481	0.160535	1	0.314556	0.110348	0.167924	0.267252	0.048518	0.0860302
ITGA9	1	1	1	0.583383	0.646598	0.515156	0.200258	0.179169	0.212363
STAC	1	1	1	0.375895	0.15616	0.327921	0.306073	0.136491	0.237235
IQSEC1	0.085438	1	0.185546	0.852171	0.823417	0.775326	0.0926608	0.0617579	0.105218
PTPRG	1	1	1	0.346453	0.489205	0.424635	0.220841	0.19227	0.240699
SLC25A26	1	1	1	0.580625	0.573852	0.568932	0.160087	0.0619564	0.0611271
ARL6IP5	2.68806e-14	0.167844	0.0020372	0.952015	0.985842	0.980456	0.0438313	0.0111735	0.0110193
LRIG1	1	0.0103842	1	0.523731	0.690107	0.537709	0.180152	0.11446	0.119883
ZNF660	1	1	1	0.296742	0.329324	0.297105	0.142086	0.0483995	0.0838019
ABHD10	1	1	1	0.728961	0.654501	0.762821	0.119196	0.125888	0.0932817
TAGLN3	1	1	1	0.208228	0.249145	0.200247	0.163424	0.145288	0.145002
PLA1A	0.598749	1	1	0.371649	0.235826	0.234138	0.211365	0.192439	0.165314
SRPRB	0.22533	1	1	0.768478	0.633781	0.689011	0.132127	0.0994341	0.126458
TMEM108	0.0147883	1	1	0.195635	0.0848058	0.116839	0.136502	0.0908154	0.114466
MED12L	0.000943217	1	1	0.302609	0.196935	0.205446	0.114809	0.0874987	0.101595
EIF2A	1	1	1	0.846795	0.861244	0.847352	0.0584726	0.036098	0.0528194
OSBPL11	1	1	1	0.861483	0.885803	0.881055	0.0741559	0.0205428	0.0649299
TMEM44	0.955717	1	1	0.382861	0.431523	0.431689	0.182329	0.0883671	0.100982
EAF2	0.370695	1	1	0.649334	0.515182	0.568626	0.143712	0.0858102	0.118557
SLC26A1	1	1	1	0.31833	0.26468	0.343072	0.118357	0.153936	0.143463
EPHA5	1	1	1	0.103043	0.142769	0.122101	0.0785455	0.0536481	0.0795572
ENOPH1	0.011126	1	0.0358275	0.778974	0.818616	0.845097	0.0708235	0.0717149	0.0735811
TRMT10A	1	1	1	0.369442	0.347224	0.409289	0.0939375	0.0645181	0.0916302
SNCA	0.0154651	1	1	0.574466	0.699443	0.682781	0.128164	0.147553	0.170745
CAMK2D	1	1	1	0.746004	0.606243	0.689701	0.0933742	0.133822	0.119836
ANK2	0.0103197	0.000526462	1	0.290725	0.596845	0.39504	0.157055	0.189382	0.126933
CCNA2	1	0.0253273	0.425411	0.57785	0.398937	0.658898	0.136624	0.173524	0.208098
NAF1	1	1	1	0.491699	0.480616	0.481001	0.122746	0.0890976	0.107626
SFRP2	1	1	1	0.276657	0.219042	0.263808	0.192147	0.125524	0.232419
PDGFC	1	1	1	0.709107	0.620073	0.657573	0.165546	0.158944	0.167853
CYP4V2	1	4.42598e-06	1	0.627746	0.844669	0.645573	0.103467	0.0921369	0.163804
SRD5A1	1	1	1	0.479018	0.384994	0.491603	0.127643	0.133405	0.131071
MYO10	3.40944e-06	4.96637e-06	1	0.416892	0.706875	0.536869	0.133388	0.120872	0.134552
FAM105A	1	1	1	0.83004	0.7528	0.823005	0.114041	0.117114	0.140326
LHFPL2	0.101516	1	0.136695	0.894383	0.860885	0.802679	0.115191	0.0789935	0.145783
BHMT	1	1	1	0.0941085	0.171331	0.119293	0.0478903	0.0789261	0.0786812
IQGAP2	1	1	1	0.787719	0.918736	0.894214	0.242496	0.0395568	0.0679344
CRHBP	1	1	1	0.252442	0.349286	0.31373	0.174216	0.254351	0.10692
COMMD10	1	1	1	0.702529	0.640415	0.725629	0.0913993	0.130189	0.105672
LECT2	0.000127357	0.014064	1	0.074569	0.0208534	0.0474004	0.0385636	0.0227099	0.03846
RNF145	1	1	1	0.760382	0.832774	0.802539	0.121259	0.0666249	0.0989574
RMND5B	1	1	1	0.598186	0.618394	0.626759	0.0641131	0.0640111	0.0710189
FAM50B	0.818901	1	0.128237	0.542973	0.517751	0.458992	0.140961	0.092215	0.194737
MYLK4	1	1	1	0.272887	0.25217	0.27642	0.108312	0.0656643	0.0719926
FARS2	1	1	1	0.663356	0.62726	0.609921	0.08737	0.0676439	0.0581053
KLHL3	0.0703078	1	1	0.364856	0.239184	0.226702	0.199301	0.0973126	0.0712411
DCDC2	0.000982631	1	1	0.121369	0.221151	0.208167	0.0804138	0.14023	0.129273
TNFRSF21	1	1	1	0.821701	0.714236	0.810077	0.114814	0.138016	0.126827
RNF44	1	0.0408389	1	0.742108	0.593538	0.688954	0.0913393	0.0844382	0.166233
MUT	1	1	1	0.714906	0.754356	0.74687	0.096506	0.0469731	0.0636479
RASGEF1C	0.122174	1	1	0.278671	0.349722	0.351994	0.249973	0.117042	0.154022
TPBG	1	1	1	0.318778	0.301632	0.320843	0.1182	0.0574646	0.19338
PRSS35	3.39827e-09	1	0.00189184	0.128279	0.317121	0.329129	0.0882954	0.132578	0.204992
RARS2	0.683277	1	1	0.770335	0.827609	0.797301	0.0507546	0.0395932	0.0635088
RNF217	1.43864e-08	0.222217	1	0.580874	0.371696	0.433624	0.139069	0.117241	0.0973361
RSPO3	1	1	1	0.325443	0.215772	0.226333	0.230622	0.178103	0.186046
TMEM181	0.00140548	1	0.763961	0.674603	0.759055	0.757073	0.126903	0.0344809	0.0777618
PNLDC1	1	1	1	0.154352	0.16696	0.132962	0.133652	0.132043	0.0786924
VIP	1	1	1	0.0685235	0.0278864	0.0459628	0.0547989	0.0231265	0.0432141
VWDE	1	1	1	0.096576	0.125269	0.0874936	0.0703345	0.0592542	0.052907
SDK1	1	5.43013e-06	1	0.251712	0.470701	0.271868	0.125526	0.123969	0.111399
CREB5	4.7106e-06	1	6.69123e-07	0.590448	0.505764	0.41502	0.167738	0.166437	0.111104
EGFR	1	1	1	0.272091	0.310497	0.247305	0.120667	0.199294	0.177573
CDCA5	1	1	1	0.442503	0.353525	0.472314	0.205682	0.0517552	0.145133
IGFBP3	1	1	1	0.36676	0.358561	0.442374	0.227681	0.160835	0.267546
NIPSNAP2	1	1	1	0.792427	0.695123	0.776661	0.0525611	0.111698	0.0804448
ZC3HAV1L	6.33016e-07	1	0.410163	0.269713	0.486374	0.458522	0.154739	0.128638	0.157675
TMEM47	1	1	1	0.283556	0.471694	0.359053	0.168773	0.224427	0.286137
LANCL3	0.00134964	1	0.000398223	0.0979854	0.127342	0.166848	0.0447709	0.0761403	0.0919638
CASK	1	1	1	0.571056	0.623948	0.555886	0.12861	0.0877303	0.121813
KDM6A	2.65752e-06	0.576721	1	0.756555	0.623247	0.666603	0.0812459	0.0727424	0.0905747
SPIN2A	2.54954e-05	1	1	0.237242	0.109176	0.129013	0.119054	0.0626332	0.0696758
MSN	1.42537e-06	0.020735	1	0.971843	0.992302	0.987421	0.0213837	0.00675218	0.00738804
ZMYM3	0.00362541	1	0.00246204	0.638559	0.693608	0.744574	0.108871	0.141552	0.132936
GPR174	1.91491e-06	1.52761e-06	1	0.21704	0.0183452	0.112374	0.163988	0.0166721	0.106263
LPAR4	1	1	1	0.12745	0.0973209	0.148598	0.102956	0.079352	0.10447
[truncated: 1,774 more rows]
