# Supplementary material for: An integrated analysis of human myeloid cells identifies gaps in in vitro models of in vivo biology
Source: Stem Cell Reports. 2021 May 13;16(6):1629–43. doi: 10.1016/j.stemcr.2021.04.010 (PMC8190595; doi:10.1016/j.stemcr.2021.04.010)
Supplement: Table S6. In vivo vs. ex vivo vs. in vitro microglia, related to Figures 4 and 5 — Comparison of gene expression of in vivo (n = 10), ex vivo (n = 21), and in vitro- (n = 43) derived microglia. Columns refer to gene symbols, p values recalculated by Mann-Whitney-Wilcoxon rank-sum test, mean and standard deviation. [file mmc7.xlsx]

## Sheet: microglia
Rajab et al Myeloid atlas Comparisons of gene expression of in vivo vs. ex vivo vs. in vitro microglia. Columns refer to gene symbols, P-values re-calculated by Mann-Whitney-Wilcoxon rank-sum test, mean and standard deviation
	P-Value			Mean			Standard Deviation
	in vivo	ex vivo	in vitro	in vivo	ex vivo	in vitro	in vivo	ex vivo	in vitro
TSPAN6	1	1	1	0.311019	0.191516	0.446955	0.0965647	0.224783	0.236419
DPM1	0.00495097	1	1.779e-05	0.613548	0.839753	0.910666	0.0355716	0.0466504	0.0314295
CFH	1	0.00194275	1	0.401943	0.129599	0.458091	0.0355074	0.0888156	0.241757
LAS1L	0.00494903	1	1	0.859329	0.636044	0.648755	0.0221569	0.0360635	0.0514161
ENPP4	1	3.09059e-05	1	0.440644	0.838004	0.572389	0.178198	0.0620337	0.15648
CD99	1	0.194167	1	0.956455	0.979239	0.920273	0.0145657	0.0136575	0.0741827
HS3ST1	1	1	0.0171054	0.681102	0.622977	0.461569	0.0973829	0.137058	0.130239
AOC1	1	0.340808	8.48707e-05	0.15531	0.200527	0.511572	0.0683811	0.206866	0.271927
WNT16	1	0.0525754	1.26276e-05	0.292281	0.342003	0.127177	0.0665206	0.141575	0.0942569
TMEM176A	1	1	1	0.538595	0.725325	0.651491	0.037244	0.0975027	0.250813
KLHL13	1	1	1	0.175991	0.130575	0.221345	0.0624645	0.0907356	0.153901
ALS2	0.0311784	1	0.771289	0.805882	0.63318	0.584144	0.0222159	0.0566877	0.0986913
TFPI	1	1	0.03104	0.254059	0.276734	0.529826	0.16956	0.213638	0.197805
SLC7A2	1	1	0.050019	0.122438	0.202074	0.393659	0.0685629	0.108218	0.25554
CD38	1	1	1	0.286798	0.390991	0.470204	0.0450034	0.308996	0.19068
KDM1A	1	1	1	0.860474	0.83936	0.821586	0.0214645	0.038749	0.0349781
RBM6	0.00495	1	1	0.987011	0.717182	0.777606	0.00381432	0.0738885	0.141084
VPS50	1	1	1	0.652968	0.647376	0.592414	0.0516955	0.0452419	0.0636045
NDUFAB1	1	1	1	0.903008	0.837998	0.862731	0.0169946	0.0679911	0.0986346
PDK4	1	0.0978631	1	0.969577	0.477496	0.862254	0.0118025	0.330814	0.158506
SLC22A16	1	1	1	0.278706	0.214508	0.175926	0.248188	0.0453504	0.125784
SLC25A13	1	1	1	0.808411	0.730281	0.772524	0.030946	0.046033	0.0612913
ST7	1	1	1	0.608837	0.586626	0.566923	0.0741326	0.0882904	0.0976741
SLC4A1	0.00809979	1	0.671378	0.354219	0.123148	0.0862421	0.0644986	0.0712134	0.0526311
DVL2	0.00809368	1	1	0.79441	0.709989	0.702664	0.0176437	0.0428548	0.0485747
SKAP2	1	1	1	0.843891	0.872251	0.844866	0.0411912	0.0388936	0.0941224
DHX33	1	0.881428	1	0.417061	0.60124	0.484726	0.126065	0.116138	0.139351
THSD7A	1	1	1	0.193665	0.183771	0.145966	0.072135	0.0417698	0.08876
LIG3	0.0131414	1	0.409671	0.721427	0.583419	0.541445	0.0550643	0.0637194	0.0516214
RPAP3	1	0.211027	1	0.602715	0.694019	0.643233	0.0289874	0.0393749	0.0500319
ACSM3	1	0.00357401	0.0257182	0.331648	0.200489	0.394105	0.0627059	0.0987373	0.108728
SPPL2B	1	0.222662	1	0.574581	0.694678	0.632865	0.021486	0.0571009	0.0624617
COPZ2	1	1	1	0.540671	0.576055	0.47576	0.0558325	0.0950598	0.232395
MPO	1	1	1	0.20205	0.185793	0.310416	0.187837	0.0687995	0.270669
IBTK	1	0.148245	1	0.772132	0.868715	0.813341	0.0185322	0.0479874	0.0677994
ITGAL	1	1	1	0.918206	0.922557	0.845665	0.0110799	0.0298098	0.163511
LAMP2	1	1	1	0.961113	0.951671	0.965751	0.00737771	0.0178835	0.0141357
CACNG3	1	1	0.0190827	0.227495	0.262108	0.0881146	0.0747649	0.13182	0.056604
MAP3K9	1	1	1	0.326617	0.379121	0.327896	0.086928	0.0588628	0.0849551
ALDH3B1	1	1	1	0.708757	0.825038	0.754703	0.0537897	0.0341702	0.11315
TTC22	1	1	1	0.189673	0.252703	0.123234	0.0879727	0.135871	0.0704461
USH1C	1	1	1	0.0701091	0.124637	0.0913953	0.0568668	0.0570688	0.0642421
PAF1	0.00494903	1	1	0.944983	0.828029	0.821932	0.0188064	0.0342927	0.0675269
PRSS21	1	1	1	0.312803	0.309606	0.257714	0.0512763	0.0991963	0.232357
CEACAM21	1	1	1	0.610434	0.540977	0.540151	0.0308431	0.107772	0.126422
GAS7	0.0131438	1	1	0.54847	0.833542	0.830809	0.125979	0.0825239	0.0767759
CEACAM7	0.00495097	1	1	0.494064	0.0665171	0.0632525	0.02691	0.0264752	0.049666
RHBDF1	1	1	1	0.295355	0.369108	0.440065	0.108515	0.0544666	0.216458
SYN1	0.0142302	0.603002	1	0.0800639	0.347592	0.287398	0.0577235	0.0552003	0.0711089
JARID2	1	1	1	0.783098	0.799638	0.761828	0.0280802	0.0913415	0.135705
NADK	0.0363759	1	1	0.737956	0.898564	0.87732	0.0115894	0.050446	0.0701875
SYPL1	1	1	1	0.788129	0.876282	0.885479	0.0341152	0.0420824	0.0756564
SPAG9	1	0.602541	1	0.818153	0.882619	0.810654	0.0178662	0.0812011	0.103284
CELSR3	1	1	1	0.450519	0.325779	0.272775	0.213564	0.0586868	0.094553
AASS	1	1	0.322389	0.436492	0.510691	0.334204	0.0507689	0.159676	0.134756
PLEKHG6	1	1	1	0.237823	0.2783	0.278411	0.0914235	0.0765057	0.076952
PGLYRP1	1	1	1	0.107506	0.176287	0.258841	0.0793386	0.0710375	0.156202
NFIX	1	1	1	0.229146	0.587392	0.405965	0.171877	0.195487	0.177711
ST3GAL1	1	1	1	0.766676	0.87926	0.797556	0.0685611	0.0517797	0.0939639
PKD1	1	1	1	0.527921	0.53746	0.471987	0.0619749	0.100287	0.107194
MED24	0.274185	1	1.43124e-06	0.84445	0.816368	0.751249	0.0215516	0.0268098	0.0392469
HEATR5B	0.461144	1	1	0.845888	0.762729	0.689315	0.0157599	0.0913358	0.135598
MASP2	1	1	1	0.236039	0.301482	0.27353	0.0810715	0.0776478	0.130853
IYD	1	1	1	0.0996274	0.10392	0.0741623	0.07869	0.0488074	0.0401112
POMT2	1	1	0.188341	0.563748	0.546371	0.48563	0.0662875	0.0362551	0.0664818
MLXIPL	0.00584094	1	0.0145044	0.753314	0.457502	0.324167	0.0968083	0.143286	0.157069
ETV7	1	0.0556647	1	0.193931	0.413831	0.250587	0.0766594	0.193031	0.2006
SPRTN	0.565228	1	1	0.497897	0.581797	0.606558	0.0602937	0.0395109	0.0295039
STARD3NL	1	1	0.17479	0.657519	0.685882	0.769132	0.0425779	0.101712	0.0849349
CD9	0.0457167	1	0.314445	0.313122	0.686972	0.859097	0.102585	0.203107	0.216571
PHF7	1	1	1	0.452036	0.476178	0.486685	0.0611273	0.0313767	0.0737026
SLC6A13	1	1	1	0.1963	0.180248	0.155886	0.0781343	0.0692287	0.0664288
ZNF200	1	1	1	0.588076	0.495836	0.508304	0.079778	0.0504588	0.0473947
CD4	0.00536829	1	1	0.581847	0.929021	0.914293	0.0355015	0.0535081	0.0959811
BTK	0.0423289	1	1	0.943226	0.903482	0.845182	0.0114156	0.027621	0.115394
HFE	0.00746748	1	0.265542	0.303833	0.54362	0.615496	0.0818233	0.0824252	0.109662
SCMH1	0.00495291	1	0.0451922	0.91802	0.699406	0.612079	0.0208997	0.142547	0.117573
HIVEP2	1	0.106441	0.557013	0.512004	0.713601	0.457828	0.0303873	0.198391	0.121741
TSPAN9	0.00495	1	1	0.789619	0.286481	0.338234	0.102174	0.043417	0.10634
BTBD7	0.0898164	1	1	0.800719	0.675095	0.631912	0.0580521	0.0535798	0.0851639
ANOS1	1	0.184381	1	0.658105	0.89518	0.698324	0.0464829	0.0857516	0.232792
PLAUR	0.00537247	1	1	0.638754	0.964447	0.902984	0.0480153	0.035308	0.0795088
TYROBP	0.258119	0.0231821	1	0.993505	0.998517	0.995877	0.000754722	0.0016399	0.00331124
TMEM159	1	1	1	0.459915	0.536966	0.616096	0.0286168	0.123098	0.130395
BRCA1	0.0180584	1	1	0.654352	0.432875	0.439966	0.0545335	0.0748025	0.109631
ERCC1	0.149783	1	1	0.893	0.826964	0.800695	0.0127883	0.0535259	0.0715274
CD22	1	0.0739632	0.885593	0.359915	0.540489	0.32776	0.0563537	0.143918	0.162661
LTF	1	1	1	0.340431	0.170653	0.187467	0.0816469	0.170365	0.117893
EHD3	1	1	1	0.397046	0.363372	0.465989	0.0282461	0.0965574	0.22211
NUB1	1	1	1	0.944956	0.834455	0.793774	0.0107605	0.0654302	0.0773669
CLK1	0.00495097	1	1	0.966968	0.75847	0.766482	0.00864986	0.0816525	0.151971
POLR3B	0.739852	1	0.0394425	0.727895	0.630214	0.538443	0.0462418	0.0850581	0.0870602
ANGEL1	0.0103255	1	1	0.907799	0.79927	0.775749	0.0107858	0.0543676	0.0809395
MAMLD1	1	1	1	0.252702	0.455987	0.301948	0.0885868	0.191718	0.100981
TACC3	1	0.247929	1	0.717727	0.522846	0.641893	0.0443002	0.0714	0.140129
ACPP	1	1	1	0.434709	0.629929	0.560346	0.107021	0.227911	0.215148
COX15	0.00952096	1	1	0.925952	0.831071	0.835315	0.0131245	0.025583	0.0393381
BID	1	1	1	0.832952	0.843106	0.841908	0.0280794	0.0488582	0.0796138
GLT8D1	0.0392801	0.247895	1	0.855523	0.59091	0.730939	0.0267452	0.103893	0.0978536
SLC38A5	1	1	0.17055	0.364386	0.407493	0.28854	0.0352819	0.125461	0.0959783
SLC11A1	1	1	1	0.927948	0.86528	0.825424	0.0417841	0.148279	0.136468
AGPS	1	0.109456	1	0.756295	0.867384	0.790332	0.0432622	0.0344193	0.0757595
TTC27	0.00634131	1	4.47353e-06	0.881235	0.720699	0.602188	0.0414629	0.0440357	0.080266
MARCO	1	0.169952	1	0.361432	0.692992	0.373925	0.0494236	0.189403	0.294415
SNAI2	1	1	1	0.23588	0.302832	0.362372	0.0631917	0.193041	0.295374
CD74	1	1	0.20124	0.948416	0.96157	0.946868	0.012926	0.0247967	0.122445
HGF	1	1	1	0.377349	0.26797	0.263335	0.118822	0.169232	0.127076
NCDN	1	0.817286	0.114083	0.53737	0.506965	0.609188	0.0672198	0.0713289	0.085005
SAMD4A	1	1	2.18036e-05	0.652196	0.626551	0.451898	0.0810895	0.0761859	0.122887
RUNX3	1	1	0.00045753	0.373995	0.466767	0.767281	0.0971904	0.159329	0.218317
PLEKHB1	1	1	0.0153232	0.435134	0.444897	0.312709	0.0597198	0.109022	0.129655
SERPINB1	1	1	1	0.918286	0.945144	0.934132	0.0137071	0.00873716	0.0334958
CPS1	1	1	0.753792	0.103008	0.190273	0.228108	0.161376	0.0261839	0.0746214
GABRA1	1	1	1	0.0869311	0.0406986	0.065747	0.0538548	0.0307883	0.0284822
NLRP2	1	1	1	0.45374	0.291266	0.351189	0.143166	0.147912	0.222177
SLC45A4	0.0552925	1	1	0.788475	0.63351	0.601717	0.0511953	0.0876027	0.107522
ZDHHC6	0.0121286	1	4.54678e-05	0.920575	0.869868	0.797018	0.0143214	0.0429147	0.0456941
GRAMD1B	1	1	1	0.644264	0.53061	0.447122	0.069655	0.128895	0.122623
RB1CC1	0.0595989	0.0269273	1	0.691935	0.821945	0.774786	0.0274083	0.0400753	0.045795
AKAP11	0.00537875	1	1	0.462603	0.794618	0.730209	0.0754779	0.0885363	0.112378
GLRX2	1	1	1	0.608651	0.738064	0.704261	0.0354068	0.0587661	0.0899367
GCLM	1	1	1	0.712297	0.718012	0.60952	0.024294	0.0854861	0.138316
EHD2	1	1	1	0.39803	0.535229	0.44641	0.048381	0.208438	0.29504
DEPDC1	1	0.0311981	0.00313543	0.167527	0.10335	0.346788	0.0917156	0.109949	0.186198
RRAGD	1	1	1	0.920921	0.898336	0.85027	0.0239323	0.033484	0.0914014
HSF2	1	1	0.0570128	0.550093	0.5467	0.635465	0.032895	0.06832	0.0754785
KPNA6	0.00494612	1	1	0.568911	0.84173	0.828382	0.061984	0.0280975	0.0648573
FAS	1	1	1	0.524461	0.704209	0.624317	0.0538174	0.0885989	0.140224
CD44	0.00494806	1	1	0.288209	0.932329	0.900762	0.0455645	0.0379384	0.078674
KCNG1	1	1	1	0.0975512	0.328961	0.272703	0.0461811	0.119609	0.186381
SLAMF7	0.493587	0.388473	1	0.385733	0.937957	0.74171	0.0589322	0.0382339	0.2496
BTN3A1	1	1	1	0.663402	0.466437	0.588501	0.0358977	0.203414	0.160378
RABEP1	1	1	0.285546	0.93548	0.919718	0.875278	0.00933736	0.0326251	0.0519883
NUP160	1	1	1	0.613841	0.723906	0.703115	0.0317715	0.0410024	0.0773002
ARID4A	1	0.650969	1	0.656907	0.767342	0.664632	0.043963	0.0961627	0.0995202
LRRC7	1	1	1	0.168113	0.104085	0.184323	0.104044	0.0748935	0.0800916
DEPDC1B	1	0.378592	1	0.418259	0.195242	0.366324	0.0672044	0.095598	0.172639
NSMAF	1	0.00104192	0.129437	0.826537	0.904895	0.819116	0.0442137	0.0423599	0.0357153
STAP1	1	1	1	0.100745	0.180007	0.288181	0.054476	0.244099	0.184924
TIMP2	0.00775023	1	0.058332	0.990152	0.957958	0.925565	0.00278399	0.0469934	0.0735473
RFC1	1	1	1	0.753314	0.756404	0.733601	0.0251022	0.075945	0.075907
USP2	1	1	1	0.736439	0.517814	0.433668	0.0955066	0.120718	0.229823
TUBG2	0.0457542	1	0.0354663	0.826164	0.67559	0.567771	0.0285464	0.0999389	0.115593
MFAP3	0.565228	1	1	0.548416	0.668948	0.689677	0.0806668	0.035106	0.0463979
AGA	1	1	1	0.685387	0.763717	0.766724	0.141284	0.0558031	0.0780145
PI4K2B	1	0.00806012	1	0.621427	0.801963	0.697798	0.0387966	0.0596439	0.096747
VCAN	1	1	0.00137037	0.185094	0.288148	0.587189	0.128895	0.212237	0.235787
CDH1	0.284123	1	1	0.0745275	0.228659	0.328655	0.0520059	0.107826	0.170318
ZFYVE16	0.129582	1	1	0.561964	0.829005	0.788934	0.0432684	0.045228	0.127906
PHLPP2	1	0.37844	0.000585402	0.567368	0.582037	0.413312	0.0716337	0.113111	0.0876029
SPDL1	1	0.01276	0.557156	0.551477	0.454884	0.588644	0.0430052	0.0565823	0.0991468
STAU2	0.460962	1	1	0.751637	0.637521	0.657458	0.0456126	0.0352678	0.0662458
CDH10	1	0.0182959	1	0.212483	0.0450714	0.150989	0.17907	0.0577925	0.104639
RAB27B	0.430561	1	1	0.331807	0.135886	0.137238	0.0403688	0.166517	0.102372
MYO16	0.00810438	1	1	0.278919	0.10629	0.0926023	0.0560451	0.0395311	0.0508101
RIPOR3	1	1	1	0.324754	0.340013	0.275319	0.0526819	0.0658418	0.0847295
RETSAT	0.00494612	1	1	0.546926	0.814017	0.792895	0.0505522	0.0313414	0.0480084
CAPG	0.961446	1	1	0.758478	0.855647	0.941344	0.0290145	0.0956187	0.0972973
ADAM28	1	1	1	0.880011	0.875065	0.745282	0.0265991	0.0779418	0.177433
DSG2	1	7.10351e-05	0.00373263	0.205164	0.0671318	0.356584	0.0426565	0.0627925	0.240242
PREX2	1	0.106441	0.0720035	0.097844	0.0700914	0.262239	0.0420877	0.0517742	0.194739
CTPS2	0.00495097	1	1	0.892574	0.598527	0.580058	0.0256556	0.0582458	0.0812376
ATP6V1H	0.0363637	1	1	0.754964	0.896751	0.867237	0.0307497	0.044694	0.0695899
ARAP2	0.199578	0.0371746	1	0.349375	0.694272	0.529387	0.0722392	0.130248	0.128605
TPR	0.00777082	1	0.00322485	0.919563	0.832997	0.774127	0.0125342	0.113378	0.105722
WWC3	1	1	1	0.553101	0.609795	0.581581	0.0500423	0.0711026	0.122305
ARHGAP6	0.0774662	0.618764	1	0.229013	0.5825	0.4478	0.0733475	0.133296	0.133708
HDAC9	1	1	1	0.583098	0.394616	0.444671	0.210024	0.08341	0.118419
NOP16	1	1	1	0.7037	0.601753	0.704298	0.0306809	0.119047	0.148122
CC2D2A	1	1	1	0.472345	0.272102	0.39382	0.0483523	0.1259	0.100848
RRM2B	0.00495097	1	1	0.353314	0.856737	0.824408	0.0751839	0.0506223	0.0989319
TNFRSF17	1	1	1	0.0518233	0.0442476	0.0958954	0.05957	0.0684092	0.0837361
MRPS10	1	1	1	0.85736	0.865958	0.825643	0.0309404	0.0215989	0.0755997
COL9A2	1	1	1	0.745196	0.534697	0.554775	0.05378	0.0555874	0.219131
VAMP3	1	1	1	0.928693	0.95593	0.936899	0.0059784	0.0104231	0.0300662
TNFRSF9	1	1	1	0.325233	0.405871	0.344309	0.0635398	0.219044	0.155848
LTBP1	1	1	1	0.186692	0.297717	0.348361	0.0876589	0.19669	0.258582
NEDD4L	1	0.0361085	1.24034e-06	0.706707	0.673904	0.427611	0.0732055	0.132567	0.0993326
FOXP3	1	0.0851342	1	0.367261	0.441005	0.329008	0.0545486	0.0802822	0.0913701
PPP1R3F	0.0288719	1	0.0354722	0.619936	0.460201	0.398605	0.065049	0.0720522	0.082145
HEXB	1	0.00144295	1	0.972159	0.988605	0.971278	0.00457967	0.00573737	0.0147701
PTCD2	0.430276	1	1	0.524195	0.337706	0.390007	0.0876526	0.0561079	0.0396701
NEXMIF	1	1	1	0.210141	0.15301	0.227699	0.0547875	0.125438	0.15052
DKK3	1	1	1	0.329731	0.327135	0.396531	0.0621545	0.147055	0.332238
NFE2L3	0.246797	0.0623729	1	0.280437	0.650773	0.491021	0.0811222	0.0869509	0.155939
TNIP3	1	0.368752	1	0.170295	0.521667	0.180763	0.0715909	0.317516	0.172949
HERPUD1	1	1	1	0.945648	0.936791	0.934138	0.0139929	0.0556574	0.0451424
HOMER3	1	1	1	0.871653	0.659036	0.710333	0.0240237	0.125424	0.148532
POLQ	0.00495194	0.0219021	1	0.799973	0.186382	0.353043	0.0612678	0.0829003	0.146896
RRP12	1	1	1	0.560075	0.596195	0.5906	0.0419137	0.0567853	0.0875906
FNIP2	0.388453	0.000516661	1	0.67128	0.933787	0.796656	0.0476563	0.0275475	0.0988838
MSMO1	1	1	1	0.86247	0.84694	0.840428	0.049591	0.0979823	0.126362
NRIP2	1	0.31454	1	0.329758	0.424021	0.350162	0.0507251	0.0753809	0.0880438
KCNQ1	1	1	1	0.720894	0.696085	0.674183	0.0746963	0.12304	0.139315
TRAPPC3	0.0457317	0.00324614	1	0.925393	0.754084	0.866921	0.0210513	0.07383	0.0285089
PTPRN	1	1	1	0.208198	0.274738	0.25665	0.0915698	0.0705403	0.125727
CBLN4	1	1	0.00145522	0.188501	0.147046	0.0606929	0.0822127	0.0577492	0.0463485
FAM168A	0.375225	1	1	0.560474	0.790461	0.746247	0.0257501	0.0902342	0.116847
GALC	1	0.12918	0.154301	0.863162	0.800544	0.890542	0.0306321	0.0895537	0.0418084
KCNH2	1	1	1	0.252036	0.246904	0.234434	0.0698309	0.0814851	0.168185
USP36	1	1	0.00195956	0.849827	0.818041	0.638795	0.0891018	0.137228	0.0888379
MCOLN3	1	1	1	0.36955	0.469942	0.308819	0.0553644	0.152814	0.178045
IL17RB	1	1	2.85042e-05	0.206601	0.26437	0.411752	0.0963423	0.0973374	0.093162
TRAF3IP2	1	1	1	0.498456	0.645094	0.531263	0.231913	0.111348	0.114607
DCBLD2	1	1	1	0.551211	0.620885	0.544026	0.13006	0.108614	0.186714
PRDM1	0.00583868	1	1	0.948017	0.718899	0.687442	0.0179099	0.121811	0.169407
USP13	1	1	0.105787	0.590338	0.5639	0.453968	0.177338	0.0915739	0.0862726
LAMC2	1	1	1	0.286984	0.291526	0.226257	0.0587675	0.178457	0.156826
CDK14	0.0311942	1	1	0.2177	0.617387	0.524853	0.0370505	0.231532	0.197399
RASGRF1	1	1	1	0.262789	0.242975	0.2789	0.0581174	0.0361351	0.0947269
CROCC	0.0228625	1	1.41669e-07	0.640964	0.542746	0.411635	0.017461	0.0892664	0.081791
ATP2B4	1	1	1	0.788475	0.711725	0.77352	0.0484204	0.117874	0.11728
UNKL	0.12962	1	0.0227799	0.307027	0.503796	0.563122	0.142636	0.0569168	0.0725916
PARP12	1	5.23497e-07	3.75199e-06	0.871227	0.964194	0.777185	0.0268039	0.0254564	0.0957969
MXD1	1	1	1	0.914107	0.794897	0.81508	0.0401228	0.101766	0.128317
YBX3	1	0.189473	1	0.748882	0.477623	0.692834	0.0795792	0.172459	0.133917
WNK1	1	1	1	0.902316	0.883849	0.823059	0.0182073	0.093524	0.123568
PIGV	1	1	1	0.661379	0.623953	0.658597	0.052168	0.0689152	0.0532759
PTPRU	1	1	1	0.440165	0.4071	0.389536	0.0317037	0.0774715	0.0966498
BCAT1	0.0131343	1	1	0.427575	0.92186	0.792635	0.0621701	0.029591	0.164436
NCKAP1	1	0.169952	1	0.300612	0.67436	0.441545	0.0875704	0.194497	0.186808
DGAT2	1	1	1	0.227096	0.329632	0.376247	0.113457	0.0671979	0.152376
LTK	1	0.926651	1	0.176843	0.245903	0.131661	0.0936139	0.096028	0.0771669
SEZ6	1	1	1	0.199015	0.208658	0.301911	0.0773806	0.110347	0.167547
ADCK1	0.00495291	1	1.10431e-06	0.869736	0.621646	0.50848	0.0301915	0.0808639	0.0624201
RNF4	0.00582965	1	1	0.709156	0.79761	0.798906	0.0265637	0.0195315	0.023353
TM7SF3	0.00494903	1	1	0.531807	0.883823	0.889013	0.045349	0.0402341	0.0440251
HIPK2	0.229867	1	1	0.433564	0.861541	0.723351	0.0200044	0.175162	0.189537
EYA2	1	1	1	0.306441	0.254205	0.276755	0.0427469	0.0839943	0.119955
SNCAIP	0.00495291	0.306752	1	0.798989	0.197625	0.344108	0.0422987	0.1579	0.126496
FAR2	0.350136	1	0.0354663	0.872372	0.753299	0.625524	0.025907	0.0813758	0.136832
CHI3L2	0.0154166	1	1	0.157093	0.461513	0.456426	0.0799219	0.127283	0.174502
CALCRL	1	0.275834	6.92836e-07	0.0433324	0.1052	0.383006	0.02438	0.0927148	0.150125
ZNF76	1	1	1	0.6679	0.572797	0.601829	0.0375281	0.0318928	0.0766136
NTHL1	0.00495194	1	1	0.758797	0.503796	0.49117	0.0506847	0.0355084	0.0606761
GLP2R	1	1	1	0.0668885	0.171451	0.12271	0.0307283	0.0665918	0.0759619
MCM10	1	0.0194466	1	0.421107	0.141007	0.345971	0.195238	0.0969815	0.166946
DGKA	1	1	1	0.734602	0.596588	0.610736	0.0351131	0.112651	0.126335
ERBB3	0.0111952	1	0.0384101	0.400692	0.194672	0.147619	0.0299661	0.0477151	0.0793496
PDIA5	1	1	1	0.52345	0.431125	0.581488	0.0596451	0.113306	0.118866
MAP2K4	1	0.881428	0.0666233	0.700452	0.5313	0.724254	0.0236089	0.148254	0.0705953
COL17A1	0.0121219	1	0.000166901	0.345409	0.227208	0.142686	0.0553843	0.0673753	0.06228
PRKCQ	0.0195427	3.84736e-05	1	0.352648	0.0498752	0.183227	0.0442359	0.0362185	0.0829852
ASB1	1	1	1	0.730583	0.567164	0.65133	0.0871225	0.03652	0.111732
ME1	0.00495194	1	1	0.157466	0.73961	0.75729	0.0643036	0.168181	0.193841
MTHFD2	0.0440242	1	1	0.753394	0.913951	0.89126	0.0407741	0.0305599	0.0662748
SLC9A7	0.00537666	1	1	0.359622	0.671477	0.655223	0.0294744	0.0988274	0.147283
PDE4A	1	0.129237	1	0.51778	0.756873	0.603797	0.0326748	0.122602	0.115792
PPP2R5A	1	1	1	0.823157	0.772184	0.804953	0.0389408	0.0413201	0.0565633
ASPM	1	0.00690896	1	0.557839	0.141064	0.421056	0.0430173	0.126668	0.229378
CD84	0.00809826	1	1	0.681581	0.924281	0.915123	0.059075	0.0745098	0.0552005
CLDN18	1	1	1	0.238408	0.281608	0.197733	0.0943822	0.0871351	0.0782605
ISOC1	0.00495097	1	1	0.390205	0.765073	0.743029	0.112383	0.0995557	0.0846749
MTFR1	0.00633765	1	1	0.236172	0.586949	0.575769	0.13512	0.0477725	0.0507373
FECH	1	1	1	0.707905	0.785125	0.801654	0.107081	0.0727825	0.0724743
KLF6	1	1	0.0632324	0.934416	0.939668	0.883213	0.0457136	0.0213755	0.0496256
PHKA1	0.00495194	1	1	0.671546	0.339924	0.364049	0.0375858	0.172023	0.125396
TNFRSF1A	0.00494612	1	1	0.983843	0.903621	0.916045	0.00263508	0.024591	0.0650601
CACNB1	1	0.00346294	2.38497e-05	0.467607	0.56762	0.360264	0.0641238	0.112505	0.0859576
EVI5	1	1	1	0.800905	0.74468	0.702899	0.0318486	0.0609615	0.0854741
STOML1	0.00495097	1	0.0354663	0.687783	0.474302	0.415343	0.0579495	0.0533993	0.0737831
DHX29	1	1	1	0.796194	0.758787	0.740973	0.0219954	0.0396616	0.0505541
RRP15	0.0103293	1	0.948292	0.652861	0.463351	0.436624	0.0454209	0.0790308	0.0691296
SYT1	1	1	1	0.14099	0.22582	0.272923	0.0624205	0.0707957	0.106176
ROGDI	1	0.000289194	0.992357	0.742002	0.587481	0.727987	0.0318402	0.0385101	0.0909296
PDZD4	1	1	1	0.221959	0.22191	0.154035	0.0664889	0.0569813	0.0720037
ATP2B3	0.0424059	1	0.00395585	0.304019	0.185634	0.105694	0.0659825	0.0754844	0.0576571
CBFB	0.0493391	1	1	0.786904	0.923774	0.884204	0.039865	0.0322773	0.0513967
PDK3	1	1	1	0.757759	0.740953	0.76582	0.050708	0.0903216	0.130935
HYAL2	1	1	1	0.691376	0.609846	0.677247	0.0370963	0.121289	0.14271
HDAC4	0.0667082	1	1	0.612989	0.47036	0.431972	0.0556203	0.0674064	0.0793024
FGFR3	1	1	1	0.30708	0.256803	0.241695	0.0988458	0.0492864	0.123304
PLEKHH3	0.00952628	1	1	0.677615	0.405148	0.427054	0.0549936	0.0388032	0.0805692
FTSJ1	0.0180392	1	1	0.611818	0.769497	0.732298	0.0449827	0.0314712	0.0711403
SRBD1	1	0.0589085	0.265468	0.652569	0.613648	0.683636	0.0662379	0.0358915	0.0567189
ERLEC1	0.0121175	0.254393	1	0.789912	0.908666	0.877822	0.021046	0.0126638	0.037764
ADGRF5	1	1	1	0.19268	0.0938565	0.089594	0.166982	0.0496687	0.0805413
NUCKS1	0.00583981	1	1	0.629625	0.874457	0.898051	0.0734226	0.0362215	0.0589802
CLEC2D	1	0.817689	1	0.410407	0.639251	0.536673	0.110474	0.107304	0.104201
FUNDC1	1	0.078257	0.0201519	0.655443	0.576885	0.740655	0.0515528	0.112262	0.0928841
MAOB	1	1	1	0.212004	0.136095	0.213573	0.063259	0.214793	0.228061
NEDD4	1	1	1	0.458877	0.41231	0.416475	0.0669412	0.124041	0.142001
MAPK6	0.00560308	1	0.0438369	0.448496	0.684779	0.774994	0.0407899	0.118915	0.0694764
RAB27A	1	1	1	0.418925	0.60361	0.570099	0.107715	0.131234	0.136806
LRP6	1	1	1	0.442241	0.627476	0.451919	0.0244735	0.144819	0.135286
PFN2	1	1	1	0.354458	0.364627	0.514054	0.0766834	0.19483	0.269765
FGF10	1	1	1	0.0996806	0.0811564	0.105852	0.048357	0.0381909	0.0781186
ST6GALNAC1	1	1	1	0.0590897	0.106645	0.0758398	0.058009	0.0399639	0.0349008
AP3M2	0.00495	1	0.0122816	0.846473	0.636944	0.584948	0.0381604	0.0417768	0.0616562
TESK2	1	1	0.0427016	0.469763	0.491438	0.612847	0.0740888	0.131207	0.105277
PTPN21	1	1	1	0.206228	0.303788	0.316624	0.125924	0.0597807	0.101627
EIF2B3	1	1	1	0.703141	0.682345	0.669327	0.028818	0.069761	0.0710998
NCK2	0.00495	1	1	0.961592	0.839221	0.829602	0.00819531	0.0380667	0.0481162
MGAT4A	0.0228466	1	0.0212674	0.949454	0.884748	0.816683	0.0163531	0.0693455	0.108517
RPL31	1	0.0760453	0.00060369	0.470562	0.396834	0.845615	0.0274244	0.328974	0.195854
WDR1	0.00494709	0.926313	1	0.986585	0.936563	0.951248	0.00369046	0.0166161	0.0257187
MS4A12	1	1	1	0.151131	0.0652623	0.0633948	0.0603397	0.0243244	0.0301279
ARHGAP10	0.00495097	1	1	0.135294	0.573964	0.549925	0.0568053	0.13324	0.14362
TRIP13	0.902888	0.00649288	1	0.596992	0.310627	0.453349	0.0905457	0.0763363	0.125597
CYBRD1	1	1	1	0.912803	0.895408	0.860799	0.0232545	0.0528444	0.0882624
EPN2	0.304742	1	3.7141e-05	0.747298	0.664867	0.493609	0.037232	0.0964129	0.128829
MPP5	1	1	1	0.600186	0.63806	0.610835	0.0287497	0.0471303	0.0824256
HMMR	0.0574255	0.000367801	1	0.803061	0.230174	0.512829	0.0541798	0.102844	0.196466
TRHDE	1	1	1	0.0533404	0.0809853	0.134837	0.0378972	0.0237774	0.0737284
P4HA2	1	1	1	0.403114	0.598629	0.563324	0.0538324	0.0663231	0.17232
TRNT1	1	1	1	0.512616	0.581264	0.594834	0.0836706	0.0424013	0.057161
STK10	1	1	1	0.817913	0.903761	0.864848	0.0187801	0.044765	0.0664131
CRMP1	1	1	1	0.530184	0.370407	0.357002	0.110672	0.158309	0.172175
SIDT1	0.00495097	0.000653914	1	0.774554	0.122768	0.337219	0.0558865	0.122923	0.141471
MRVI1	1	0.950422	1	0.377216	0.259655	0.374554	0.0324624	0.081399	0.140335
TMEM38A	1	1	1	0.391802	0.353144	0.348732	0.0529476	0.0848416	0.133269
XRCC1	1	1	1	0.749108	0.854633	0.749751	0.0500296	0.104079	0.0689372
SCARB1	0.790886	1	0.0819316	0.922039	0.856446	0.818522	0.0177886	0.109771	0.0742283
PANX2	0.0166888	0.0417555	1	0.0376098	0.495405	0.327506	0.0757503	0.166221	0.115358
SELENOO	0.32669	0.817689	1	0.848124	0.730864	0.786618	0.0232384	0.0802957	0.0540167
CLCN4	0.112014	0.275834	1	0.220894	0.661952	0.532655	0.133614	0.137225	0.166067
NLE1	1	1	1	0.42305	0.474847	0.427487	0.0434702	0.0510795	0.0715591
FERMT2	1	1	1	0.591882	0.473592	0.458821	0.134182	0.113469	0.204801
CD5L	1	1	1	0.263455	0.189602	0.118656	0.186596	0.0708023	0.0692353
PTGS2	1	1	1	0.622624	0.423768	0.456382	0.0835096	0.242525	0.170093
IGF2BP2	1	3.78695e-07	0.00643988	0.636093	0.232835	0.651219	0.0572879	0.0612168	0.160894
NOTCH3	1	1	1	0.261831	0.464694	0.478567	0.100992	0.0651169	0.211108
ATP2A3	1	1	1	0.562097	0.494024	0.652976	0.0425009	0.147036	0.303923
CA12	1	1	1	0.203221	0.429991	0.367621	0.0807116	0.141014	0.228786
MGLL	1	1	1	0.567128	0.76361	0.67778	0.0580982	0.134997	0.204536
BCS1L	0.0154111	0.222694	1	0.820335	0.527244	0.621568	0.0539017	0.0795432	0.0746672
ZNF532	1	1	0.00470183	0.783497	0.684316	0.533082	0.0654134	0.12916	0.0938873
HACD3	1	1	1	0.91275	0.89807	0.831744	0.0222661	0.0688463	0.104301
IPCEF1	0.0774783	1	1	0.870721	0.538626	0.544571	0.0190035	0.248503	0.239595
ARHGEF10L	0.40207	1	1	0.559782	0.676122	0.691608	0.0348238	0.0715991	0.0963509
WSCD2	0.902888	1	1	0.282539	0.155684	0.167975	0.0578705	0.0458279	0.148311
EIF4G3	0.00495097	1	0.0701766	0.958131	0.812921	0.749138	0.00935696	0.107339	0.100581
SEMA3A	1	0.000436013	6.75416e-08	0.122491	0.0931087	0.380419	0.0732159	0.084024	0.13363
SEMA3C	0.902888	1	1	0.336359	0.628579	0.64293	0.049694	0.188553	0.242285
ADD2	1	1	0.0224657	0.444317	0.34322	0.221918	0.193382	0.07572	0.0830422
FNDC3B	1	0.0496104	1	0.782859	0.93508	0.775644	0.0395493	0.0665859	0.117728
MOCOS	1	0.0828014	1	0.254911	0.486204	0.304257	0.0676931	0.152659	0.119014
PLD1	0.00494903	1	0.00784724	0.959143	0.717949	0.606756	0.00813213	0.0846466	0.128044
SEC31B	0.283927	1	1	0.655417	0.342092	0.455875	0.0349961	0.10085	0.182788
KIFAP3	1	1	0.0224617	0.83226	0.770194	0.668278	0.0358274	0.0787932	0.0902532
MKRN2	1	1	1	0.803993	0.82993	0.852338	0.0434206	0.0254644	0.0243296
MLH1	1	1	1	0.81597	0.787647	0.798181	0.0300794	0.0296538	0.0302258
UNG	1	0.129199	1	0.827282	0.606981	0.713867	0.0357371	0.0836958	0.10048
FMO4	1	1	1	0.568273	0.517776	0.517966	0.0854698	0.0818291	0.0847286
SLC46A1	0.0267068	1	1	0.346314	0.725287	0.748033	0.0507996	0.173963	0.159641
PLXNA2	1	0.998737	1	0.425792	0.623522	0.497973	0.0345416	0.13271	0.151998
PAG1	1	0.314884	0.00220544	0.86601	0.875141	0.735836	0.026893	0.0833593	0.114261
GPC4	0.00495194	1	0.346533	0.0437317	0.538994	0.712766	0.0245858	0.26066	0.227694
MBNL3	1	1	1	0.410514	0.520058	0.526502	0.0979993	0.166856	0.120855
RAP1GAP	1	1	1	0.152435	0.186357	0.269998	0.124188	0.0438203	0.142753
DGKD	0.817383	1	1	0.696513	0.442742	0.549715	0.0326001	0.0520737	0.11855
ACTL6B	1	1	1	0.232313	0.18244	0.113692	0.0766696	0.121134	0.0647567
UBE2T	1	1	1	0.521799	0.552125	0.590188	0.0498621	0.0646165	0.160348
IL4R	1	1	1	0.883697	0.85495	0.861053	0.0216284	0.0463008	0.0883947
PAK3	1	1	1	0.173569	0.131247	0.132559	0.0779854	0.0925629	0.075391
EXOSC5	0.0392866	0.199973	1	0.517514	0.762653	0.692404	0.0615969	0.0821765	0.0749171
APBB1IP	0.00537352	1	0.330029	0.993293	0.878931	0.778609	0.00166138	0.109156	0.186627
GPR137B	1	3.08727e-05	1	0.827602	0.978909	0.889181	0.0300984	0.0114702	0.0877746
FBLN1	1	1	1	0.363242	0.318599	0.37374	0.0185397	0.0899063	0.239935
TIGAR	1	1	1	0.791882	0.810582	0.80698	0.035747	0.0488564	0.060275
TULP3	1	0.478337	1	0.542534	0.709203	0.571386	0.0350686	0.109467	0.0976633
EDN1	1	1	1	0.701304	0.436341	0.44719	0.0929786	0.196471	0.169373
P2RY10	1	1.8691e-06	0.4297	0.3288	0.0237715	0.351357	0.0537413	0.0173348	0.34628
TNRC6C	0.0967213	0.078257	1	0.156588	0.493441	0.381879	0.102852	0.102161	0.0895856
BRINP1	1	1	1	0.083737	0.17751	0.255334	0.0413	0.0934265	0.214131
TP53INP2	1	1	1	0.680224	0.740725	0.604509	0.129159	0.136664	0.10061
OSBPL6	0.00495291	1	1.5217e-09	0.808038	0.53843	0.304665	0.0362995	0.11748	0.110202
SLC1A3	0.00494806	1	0.162172	0.995342	0.910909	0.678869	0.00204882	0.032756	0.239984
LXN	1	1	1	0.445781	0.475392	0.656734	0.0842995	0.224144	0.179362
TNS1	1	1	1	0.260314	0.449472	0.485667	0.105384	0.118203	0.177009
CDC14A	1	1	1	0.589752	0.557049	0.498957	0.113625	0.100164	0.135943
CEACAM1	1	1	1	0.165451	0.39466	0.392062	0.0693357	0.167664	0.257555
LIPE	1	0.268553	0.0462179	0.347032	0.366719	0.281348	0.0929202	0.051891	0.0696915
FDFT1	0.00688288	0.00276919	1	0.964546	0.480158	0.807773	0.00530714	0.215123	0.120139
DDX1	0.00494806	1	1	0.939526	0.854557	0.823393	0.0086804	0.0211873	0.0581247
MOXD1	1	1	1	0.14618	0.141057	0.284446	0.0701016	0.195187	0.278746
KEAP1	0.0166799	1	1	0.670934	0.855438	0.846482	0.0813851	0.0302983	0.0554893
PTPRH	1	1	1	0.23548	0.284783	0.25863	0.109471	0.100077	0.0696248
SLC4A4	1	1	1	0.201863	0.231733	0.176096	0.086812	0.166673	0.146366
SESN1	1	0.0496266	1	0.830317	0.667947	0.794331	0.033423	0.0987059	0.108852
MID2	1	1	1	0.247298	0.43809	0.349199	0.0805446	0.15408	0.130718
CHRNA3	0.214167	1	0.0140995	0.44831	0.330596	0.170191	0.0295585	0.136774	0.112552
CPOX	1	0.517	0.188313	0.691057	0.607919	0.735142	0.0508882	0.104984	0.0708846
TCF7	1	1	1	0.346314	0.285866	0.30638	0.090462	0.0548211	0.0487595
OSTM1	0.00495194	1	1	0.410141	0.858258	0.839685	0.121579	0.0517	0.0805772
PCNP	0.00495194	1	1	0.591349	0.890047	0.882452	0.0357459	0.0263534	0.0502649
EXD2	1	1	1	0.685707	0.557854	0.631497	0.0459327	0.0880457	0.0677334
MEF2C	1	1	1	0.725313	0.714691	0.727312	0.046598	0.129136	0.199963
PTPRC	0.00494418	1	1	0.187117	0.960062	0.937729	0.0845263	0.0137487	0.0375086
STK17B	1	0.0261586	8.62689e-07	0.544131	0.538956	0.766102	0.0371024	0.132777	0.0970135
KIAA0141	1	1	1	0.765558	0.74236	0.787337	0.0366002	0.0338333	0.0900211
ATP8B1	0.0107499	1	1	0.165824	0.388399	0.356569	0.0767942	0.121088	0.114875
IL12RB2	1	1	1	0.211126	0.06056	0.128764	0.0958519	0.0701612	0.0829621
FYB1	1	1	0.314488	0.950599	0.943192	0.88468	0.00791666	0.0532889	0.0908867
PGR	0.0187516	1	1	0.198616	0.0562379	0.0508508	0.0855837	0.0154412	0.0194764
EPB41L3	1	0.00111335	1	0.812457	0.942621	0.821778	0.035026	0.0616327	0.0750526
COBLL1	1	0.00505843	0.147036	0.206761	0.119098	0.269587	0.0575877	0.061087	0.155673
SERTAD4	1	1	1	0.299335	0.0943002	0.177155	0.0568915	0.0949591	0.195201
TRAF5	0.00495194	1	0.0237162	0.830556	0.541453	0.430421	0.0373506	0.0977746	0.125747
ITGB5	0.0160119	1	1	0.986425	0.920022	0.90694	0.00274297	0.051843	0.0407844
RNF13	0.00494418	9.77318e-05	1	0.783843	0.981267	0.946543	0.0312362	0.00577947	0.0292419
BCKDHB	1	1	1	0.529625	0.57056	0.58254	0.0567451	0.0761479	0.120324
ULK2	1	1	0.000229603	0.767501	0.72762	0.619114	0.0466041	0.0810664	0.065632
GRHL2	1	1	1	0.130689	0.114269	0.0786222	0.0842355	0.0458836	0.0537464
TDRD3	0.430618	1	1	0.419484	0.670545	0.584388	0.0842008	0.126376	0.168663
EPYC	1	1	1	0.0428267	0.0385819	0.0590495	0.0433209	0.0177457	0.0477606
ZNF416	1	0.189418	1	0.486665	0.39582	0.520275	0.138152	0.113164	0.0494004
FAT1	1	1	1	0.368379	0.294903	0.352489	0.0316552	0.150436	0.225617
PPIE	1	1	1	0.592095	0.588552	0.575106	0.0449101	0.0318174	0.052376
HAL	1	0.0148428	1	0.213521	0.0840336	0.25794	0.103047	0.0433567	0.140498
FAM234B	1	0.00276806	1	0.450838	0.589617	0.473609	0.0678832	0.0609015	0.0736487
APOB	1	1	1	0.172744	0.0724616	0.112212	0.0702615	0.0244389	0.139663
RAB10	0.00988958	0.000532231	1	0.903513	0.977553	0.959982	0.0215602	0.00340501	0.0156786
GCKR	0.00537875	1	1	0.377376	0.0935524	0.128071	0.0531418	0.0330008	0.0571716
MAPRE3	1	0.290842	1	0.482473	0.617894	0.493188	0.0389684	0.0730116	0.139718
CAD	0.0573978	1	1	0.762257	0.657376	0.658925	0.0327825	0.0880736	0.0422289
CD82	1	1	1	0.755816	0.782514	0.762669	0.0261788	0.116482	0.154895
BCORL1	1	1	0.640946	0.518951	0.48756	0.377129	0.035855	0.120103	0.0993775
MECOM	0.00809979	1	1	0.335534	0.0575751	0.106335	0.0547741	0.0153769	0.0688206
WDR47	0.692031	0.00573087	1	0.586798	0.764009	0.685239	0.0718566	0.0442402	0.0524804
MAP3K4	0.00494903	1	1	0.904046	0.619542	0.627498	0.0144931	0.0718601	0.0870916
ABCB1	1	1	1	0.117301	0.178302	0.19392	0.0681751	0.0361228	0.0695535
RRN3	1	0.140334	1	0.731035	0.79581	0.731769	0.0330939	0.0371596	0.0586344
CTTN	1	1	1	0.48049	0.577094	0.525964	0.0261215	0.0978159	0.254388
ORC1	1	0.0556737	1	0.471733	0.311926	0.469121	0.0973865	0.0671081	0.130331
CHMP5	0.0053798	1	1	0.793372	0.904635	0.911285	0.0219938	0.0362197	0.0339286
NFX1	1	1	0.292595	0.834815	0.825798	0.758219	0.0395151	0.0579591	0.0637059
AQP6	0.00495194	1	1	0.425472	0.193759	0.182871	0.0388167	0.026564	0.0795308
IPO11	0.00494903	1	1	0.795768	0.603749	0.573875	0.0352833	0.0377184	0.0750271
EPDR1	0.0166858	1	0.330254	0.0870908	0.342839	0.518555	0.0541872	0.168364	0.258772
SNX10	0.0111911	1	1	0.443332	0.825627	0.829008	0.0572767	0.123159	0.142912
LAT2	0.00494709	1	1	0.978733	0.890769	0.77919	0.00292169	0.0440132	0.152616
HSD17B14	1	1	1	0.822411	0.918704	0.861579	0.0224212	0.0318441	0.0921117
GNAO1	1	1	1	0.14634	0.277007	0.208823	0.0527574	0.110045	0.125107
TFAP2C	1	1	1	0.281874	0.447279	0.37772	0.215564	0.121753	0.189652
AURKA	1	0.00304739	1	0.767234	0.468319	0.651568	0.0525385	0.0947921	0.121383
PTPN4	0.0267114	1	1	0.656561	0.40402	0.425308	0.0966366	0.0413771	0.0852895
ASAP3	1	1	1	0.316875	0.325342	0.322112	0.0538216	0.0758919	0.196499
DNMT3B	1	1	1	0.437051	0.27413	0.361533	0.0477004	0.0536341	0.13685
TPX2	1	0.0606413	1	0.577109	0.350254	0.665031	0.0664369	0.182596	0.217495
EPB41L1	1	1	1	0.497738	0.601645	0.463315	0.0356284	0.0959941	0.186475
PPP1R13B	0.00495	1	1	0.839313	0.431918	0.40485	0.0309314	0.0750332	0.103893
SMOX	1	0.926764	1	0.907879	0.69734	0.808141	0.0216671	0.0927442	0.137773
CPXM1	1	1	1	0.472505	0.381028	0.327036	0.102187	0.0675084	0.21855
LZTS3	1	1	1	0.28411	0.416087	0.375027	0.0776349	0.0577027	0.108963
TESC	1	0.340808	1	0.870375	0.547461	0.733911	0.0283433	0.118596	0.222958
P2RX7	1	0.000269881	0.136135	0.748736	0.928312	0.714808	0.0395582	0.0654294	0.157477
RBBP9	0.0336896	0.0002047	1	0.459223	0.754832	0.642206	0.158951	0.0628191	0.0553917
DZANK1	1	1	1	0.326883	0.328796	0.291902	0.1295	0.0312764	0.0445251
OAS1	1	1	1	0.80724	0.811539	0.732227	0.0330636	0.131495	0.185283
SIRT4	1	1	1	0.384935	0.194418	0.305569	0.24783	0.121943	0.102843
KIF16B	0.0898164	0.00149668	1	0.372052	0.782856	0.624137	0.126703	0.0780607	0.108171
PEBP1	0.0532096	1	0.0012516	0.861831	0.913064	0.969756	0.0132077	0.0567827	0.0209996
NOS1	1	1	1	0.1	0.172763	0.113348	0.060033	0.0792127	0.0772429
FXYD5	1	1	1	0.883551	0.917931	0.906358	0.0402588	0.0524391	0.0563632
HEPH	1	1	1	0.175273	0.258971	0.271184	0.061521	0.0543461	0.225508
RBM41	1	1	1	0.392654	0.593622	0.52844	0.128455	0.0796868	0.0806854
LAG3	0.0336953	1	0.00470275	0.660554	0.412614	0.292725	0.0888421	0.122619	0.137965
DDX24	1	1	1	0.836758	0.872441	0.858713	0.014907	0.0242851	0.0236841
LTBP4	0.00495291	1	1	0.78946	0.466913	0.508291	0.0352246	0.0478351	0.0761268
RGS1	0.00494903	1	1	0.998909	0.708379	0.690544	0.000775555	0.236733	0.186932
YPEL3	0.00809826	1	1	0.939766	0.695971	0.748562	0.0113689	0.114393	0.123429
IRAK3	0.00495194	1	1	0.982034	0.790676	0.68423	0.0056554	0.133098	0.21456
LYZ	0.0048443	1	0.0531367	0.207187	0.990253	0.986153	0.0838291	0.00723057	0.0383976
TFAP4	1	1	1	0.264227	0.413007	0.339014	0.0672564	0.118324	0.107001
CD209	0.0719063	0.0926157	1	0.20692	0.709837	0.475974	0.077464	0.212174	0.237112
PLEKHG2	1	1	1	0.665425	0.582582	0.556728	0.0469765	0.117363	0.126151
DLL3	1	1	1	0.229798	0.233355	0.153664	0.188651	0.151742	0.0745016
PITPNM2	0.144425	1	0.826422	0.38017	0.279966	0.230775	0.0278872	0.0625018	0.0800729
NLRC4	0.0111973	1	0.0980099	0.479798	0.755643	0.808129	0.0316158	0.107824	0.115344
NRCAM	1	0.298696	1	0.349481	0.536459	0.338543	0.0416516	0.161755	0.227241
LAMB1	1	1	1	0.401118	0.287654	0.457682	0.0243725	0.169775	0.212313
ABCC6	1	1	1	0.338861	0.39698	0.387327	0.0487857	0.108581	0.124236
CMTM6	0.214015	1	0.00394877	0.856188	0.906866	0.956497	0.0224374	0.0431707	0.0429307
RAPGEF4	1	1	1	0.254858	0.165735	0.174883	0.0647536	0.0452082	0.0851982
MAP3K20	1	0.00144851	0.970029	0.493399	0.72819	0.504822	0.0350051	0.128293	0.142467
SEL1L3	0.0142328	1	0.865439	0.275459	0.653827	0.732973	0.158922	0.124611	0.146741
MYO15A	1	1	1	0.276444	0.279903	0.193772	0.110583	0.0755117	0.0719197
NLRP1	0.0121353	1	1	0.922731	0.484226	0.623258	0.0168883	0.111639	0.165765
SLC17A6	1	1	1	0.121586	0.0852567	0.070699	0.0376432	0.0229978	0.0316252
ANGPT2	1	1	1	0.284216	0.24333	0.194304	0.0649955	0.0804018	0.0615283
CD200	1	1	1	0.443812	0.262412	0.31599	0.0277372	0.15441	0.252857
CCDC80	1	1	1	0.181554	0.307629	0.464144	0.0809788	0.240031	0.300565
CEBPE	1	0.0660317	1	0.442587	0.257437	0.453188	0.0745837	0.0937877	0.186709
SLC7A8	1	1	1	0.947165	0.898095	0.863566	0.00772466	0.0684546	0.0869061
HECTD1	1	1	1	0.904951	0.866687	0.825102	0.010474	0.0604731	0.078331
TYRO3	0.0195358	1	1	0.544317	0.248039	0.273474	0.084885	0.0668511	0.108621
TBX15	1	1	1	0.241443	0.264155	0.228538	0.0951615	0.107455	0.147849
AGO1	0.646656	1	1	0.894224	0.791614	0.736182	0.0209295	0.0844801	0.134628
GPATCH2	0.00495097	1	1	0.677988	0.49391	0.484643	0.0275021	0.0387278	0.0652042
XYLB	1	1	1	0.445009	0.556853	0.405996	0.18452	0.123866	0.0891578
TMEM38B	0.0967065	1	1	0.457732	0.763058	0.70358	0.0969227	0.100853	0.148528
PSMD5	1	1	1	0.668965	0.776519	0.759153	0.0908769	0.0446797	0.0365834
PTGS1	0.246727	1	1	0.965584	0.881276	0.876021	0.00643784	0.0850739	0.0787665
SH2D3C	1	1	1	0.702662	0.645424	0.608792	0.034259	0.172199	0.231399
TBC1D2	0.1041	1	1	0.469444	0.876269	0.74902	0.0959329	0.0549061	0.177136
BTAF1	0.0336839	1	1	0.911365	0.836762	0.790568	0.0169134	0.0822586	0.125838
IKZF5	1	1	1	0.456002	0.72056	0.598226	0.0794086	0.125791	0.141544
BLNK	1	0.0183024	1	0.553447	0.830729	0.650596	0.0141961	0.074681	0.171529
BAMBI	0.32669	0.118964	1	0.795448	0.28707	0.47229	0.154229	0.113746	0.21098
HIVEP1	0.149783	0.0875568	1	0.290604	0.743146	0.54363	0.1212	0.185933	0.128963
CRISP3	1	1	1	0.0713335	0.0659467	0.0614357	0.0526263	0.0263398	0.0333016
SIRT1	0.00494903	1	1	0.44288	0.696985	0.744155	0.0221611	0.0385304	0.081617
IFT74	0.00688157	1	1	0.808704	0.579236	0.552104	0.0348707	0.0770412	0.0853722
JAK2	0.00878684	1	1	0.504232	0.831476	0.765535	0.0497001	0.0724927	0.109185
IL12RB1	1	0.0782447	6.11969e-05	0.637636	0.655912	0.456636	0.0379861	0.0960935	0.136632
ABL1	0.00494903	1	1	0.961884	0.836369	0.839592	0.00488304	0.0470662	0.05353
ABLIM1	1	1	1	0.362417	0.342877	0.456899	0.0565729	0.10519	0.151268
NRP1	1	1	1	0.832286	0.939858	0.910567	0.0627962	0.0774672	0.0711329
H2AFY2	1	1	1	0.595475	0.70805	0.659519	0.0879584	0.0838823	0.133167
CATSPERG	1	1	0.42953	0.179478	0.19111	0.250812	0.0993368	0.0424856	0.056751
MTAP	0.00495194	1	0.000517829	0.844131	0.637958	0.554791	0.0293843	0.0596435	0.0613325
GADD45B	0.00495097	1	1	0.996966	0.825583	0.837005	0.00154837	0.0797255	0.0867724
SERPIND1	1	1	1	0.10205	0.208639	0.204719	0.0800082	0.0845433	0.102306
CECR2	1	0.00149732	0.0286411	0.399734	0.555534	0.329852	0.136629	0.131847	0.133687
P2RX6	1	1	1	0.156268	0.276329	0.217845	0.112651	0.0832869	0.105042
OSM	0.0228506	1	1	0.893	0.456836	0.423761	0.0646614	0.193725	0.173307
CABIN1	0.0166769	1	1	0.789566	0.680191	0.63367	0.0243365	0.107861	0.143875
UPB1	1	1	1	0.0470322	0.229806	0.135685	0.0485601	0.122442	0.0754001
ESS2	1	0.0075802	1	0.475619	0.67635	0.550866	0.0621795	0.0855224	0.0516186
SEZ6L	1	1	1	0.0977642	0.208677	0.201868	0.129119	0.0584459	0.0965156
MICALL1	1	1	1	0.474767	0.717036	0.663858	0.14935	0.10399	0.132352
DEPDC5	0.00495291	1	0.0165368	0.761805	0.597133	0.526385	0.0325044	0.0816551	0.110071
TTC28	1	0.000826402	1	0.321906	0.635056	0.391882	0.0453129	0.13322	0.101612
CENPM	1	1	1	0.595901	0.402576	0.47018	0.102378	0.0597093	0.148202
2003-09-01	1	0.00228262	1	0.396114	0.815646	0.538003	0.0987968	0.167652	0.165434
TPTEP1	1	0.122298	1	0.085334	0.676439	0.283607	0.0685168	0.3448	0.230373
CBY1	0.0619005	0.00207229	1	0.813708	0.427393	0.57939	0.0636999	0.113227	0.117067
RSPH14	1	1	1	0.115039	0.165203	0.167684	0.0633506	0.0468981	0.0953068
JOSD1	1	1	1	0.871999	0.72838	0.772908	0.0183435	0.0757301	0.127375
RASL10A	0.00495194	1	1	0.851584	0.368867	0.418846	0.043719	0.0710557	0.179546
NEFH	0.00634253	1	1	0.830423	0.556371	0.526598	0.0460821	0.0868776	0.172278
MCAT	0.304659	0.12228	1	0.437956	0.603648	0.53273	0.0405584	0.0506881	0.0755844
MCM5	1	1	1	0.843998	0.76508	0.746235	0.025927	0.0492389	0.119845
RASD2	1	1	1	0.298669	0.21049	0.182856	0.191038	0.0746664	0.0752818
TTLL12	1	1	1	0.846819	0.799954	0.743075	0.0178068	0.0358363	0.0817546
PDGFB	1	0.103568	8.77005e-05	0.735853	0.786037	0.532699	0.0643175	0.143053	0.159353
RBFOX2	1	1	1	0.424541	0.516566	0.493117	0.100436	0.0701751	0.13007
SYNGR1	1	1	1	0.606495	0.456823	0.431062	0.066205	0.125101	0.137613
APOL4	1	1	0.637872	0.276843	0.227195	0.431802	0.053515	0.17678	0.235602
FOXRED2	0.0111973	1	1	0.265771	0.634156	0.649708	0.102569	0.0875321	0.128
EIF3D	0.0111788	0.0826726	1	0.977216	0.838967	0.926512	0.00426071	0.0758803	0.0520165
PVALB	0.0311942	1	1	0.0566942	0.295854	0.347342	0.0348902	0.107137	0.186463
NCF4	1	1	1	0.928746	0.95394	0.965243	0.0118402	0.0176415	0.0410131
UPK3A	1	1	1	0.343865	0.253318	0.263991	0.0537611	0.0519169	0.131516
KCTD17	1	1	1	0.664147	0.651413	0.660646	0.0392861	0.0482172	0.10309
TRMU	1	1	1	0.619217	0.491806	0.513503	0.0615538	0.0707118	0.0713689
CERK	1	1	1	0.797711	0.848714	0.857064	0.030468	0.0729927	0.0748617
ZBED4	1	1	1	0.59819	0.654436	0.658244	0.0554514	0.043897	0.0848755
MLC1	1	1	1	0.33761	0.584072	0.455924	0.0870473	0.146518	0.262792
CTSG	1	1	1	0.196114	0.127742	0.220754	0.184218	0.0607837	0.138448
GZMH	1	1	1	0.0940644	0.118661	0.0710426	0.0693336	0.0644997	0.0482097
GZMB	0.764729	1	0.314574	0.0162097	0.0763907	0.135691	0.0284668	0.0969339	0.136811
PYGL	1	1	1	0.901916	0.936297	0.922371	0.0178585	0.0574193	0.0450953
CNIH1	1	0.0952414	1	0.899654	0.776341	0.83664	0.0521777	0.0548958	0.0479521
AHSA1	0.3047	0.378592	1	0.914533	0.777824	0.817209	0.0187952	0.062029	0.146771
DAAM1	1	1	0.25733	0.632366	0.534507	0.472061	0.0703697	0.0923484	0.085265
LGMN	1	0.0671922	0.435979	0.990791	0.996223	0.966419	0.00357937	0.00316285	0.0309425
ALKBH1	0.0111829	3.44145e-05	1	0.518153	0.729179	0.640312	0.0542407	0.0385739	0.046936
SIX4	1	1	1	0.27868	0.100739	0.15968	0.0495621	0.0308869	0.131735
ASB2	1	1	1	0.404764	0.299428	0.421381	0.0441065	0.0793195	0.226131
CEP128	1	1	1	0.437051	0.447672	0.377435	0.0815934	0.0916249	0.0975152
SRSF5	0.00494806	0.000675769	1	0.990657	0.777736	0.896974	0.00369286	0.0683978	0.0652863
SLC10A1	1	1	1	0.0929997	0.137825	0.20864	0.0482079	0.115679	0.134942
SLC8A3	1	1	1	0.205244	0.178302	0.158176	0.0854606	0.0731531	0.118868
TCL1A	1	1	1	0.162124	0.154049	0.086239	0.0674484	0.0799385	0.0609421
PAPLN	1	1	1	0.55736	0.447298	0.521959	0.0561531	0.182956	0.188946
ACIN1	0.00877695	1	1	0.941975	0.769839	0.762208	0.00738975	0.122689	0.17857
APEX1	1	0.0556019	0.0648654	0.935933	0.902164	0.948382	0.0136906	0.0501813	0.038304
NFKBIA	1	1	1	0.980729	0.934966	0.949904	0.0152728	0.0376874	0.024798
EMC9	0.0392801	0.000571596	1	0.759462	0.439282	0.635973	0.0355902	0.124934	0.0883916
PROCR	1	1	1	0.715917	0.775346	0.733375	0.0430072	0.170619	0.124604
CD40	0.083436	1	1	0.58749	0.867207	0.801338	0.0524979	0.0640041	0.12561
SGK2	1	1	1	0.260075	0.213044	0.169977	0.0660206	0.0513562	0.0805072
NDRG3	0.0195289	1	1	0.908863	0.834176	0.831422	0.0176265	0.0284536	0.0521491
DOK5	1	1	0.409616	0.118898	0.13434	0.336627	0.102906	0.219786	0.27734
NELFCD	0.00494418	1	1	0.925952	0.761968	0.755687	0.0125036	0.0329448	0.0347254
SLCO4A1	1	1	1	0.48922	0.418013	0.427261	0.01313	0.17548	0.19899
NTSR1	1	1	0.32016	0.207879	0.210756	0.108152	0.0614468	0.0958566	0.0849426
SLC17A9	1	1	0.409725	0.659702	0.712245	0.561767	0.0463779	0.105624	0.169403
EEF1A2	1	1	0.885377	0.383977	0.472933	0.29279	0.185603	0.148583	0.145624
CDC25B	0.00495291	1	0.0873562	0.945196	0.739927	0.665313	0.0223381	0.0739634	0.0964689
RNF24	0.445691	1	1	0.462577	0.746416	0.683252	0.0509236	0.173133	0.128158
TRIB3	1	1	1	0.362896	0.66237	0.518821	0.0790219	0.120898	0.21255
RASSF2	1	1	1	0.944637	0.923305	0.932164	0.00720627	0.0385626	0.0563112
SEC23B	0.0103274	1	1	0.850679	0.935536	0.921096	0.0248521	0.0174119	0.025116
CCM2L	1	1	1	0.197258	0.389102	0.159634	0.247733	0.194091	0.105768
PLCB4	0.0121353	0.235039	1	0.410514	0.106563	0.203329	0.0249715	0.0987794	0.0875801
HCK	1	1	1	0.947405	0.977046	0.969217	0.0102572	0.014662	0.0182971
KIF3B	1	1	1	0.641709	0.674804	0.659479	0.0237156	0.0772223	0.0879258
MAPRE1	1	1	1	0.962097	0.944523	0.960341	0.00601237	0.0152358	0.0145186
JAG1	0.00495194	1	1	0.944637	0.635455	0.666669	0.0147219	0.145805	0.131397
E2F1	1	0.234973	0.495255	0.413575	0.346604	0.484175	0.0437387	0.0787356	0.123993
PXMP4	1	0.817386	1	0.414107	0.560161	0.457311	0.0415035	0.0910699	0.067139
BPI	1	1	1	0.245622	0.122622	0.298305	0.129172	0.0359097	0.271566
ACTR5	0.00494806	1	1	0.839393	0.523074	0.54298	0.0224137	0.0324883	0.0550502
PPP1R16B	1	1	1	0.681475	0.288908	0.477366	0.0662091	0.0603734	0.321558
DHX35	0.021129	1	1	0.739553	0.589921	0.589873	0.0260836	0.0603465	0.0686427
SYNDIG1	0.0121353	1	0.0611698	0.942827	0.461786	0.315721	0.0378614	0.156517	0.270479
APMAP	0.0832544	1	0.00168464	0.909662	0.954498	0.968771	0.0131974	0.0235922	0.0218097
METTL4	1	1	1	0.38411	0.518423	0.487555	0.164327	0.0957368	0.0937078
CEP192	0.00495097	1	1	0.821134	0.656324	0.617588	0.0350565	0.0923714	0.140869
ANKRD12	1	1	1	0.621453	0.80107	0.698807	0.0696822	0.13487	0.138933
RIOK3	1	1	0.0175586	0.929758	0.914636	0.859927	0.0204603	0.0300981	0.05138
MXRA5	1	1	1	0.145968	0.222302	0.264078	0.0790663	0.0916552	0.217397
PSMD10	1	1	1	0.814959	0.845178	0.877358	0.0220133	0.0315311	0.0562024
RHOXF1	1	1	1	0.140218	0.110239	0.0930975	0.0725454	0.0461576	0.0812076
NXT2	1	0.491059	9.98631e-05	0.507932	0.548018	0.740367	0.130359	0.130773	0.0889346
PRPS2	0.00494903	0.241284	1	0.66066	0.866421	0.808438	0.0397336	0.0492612	0.0568453
AMMECR1	1	0.00806165	1	0.580303	0.40717	0.501179	0.0576867	0.0635999	0.069639
SRPX	0.0237653	1	1	0.0886345	0.490728	0.454067	0.0804043	0.176573	0.229728
LUZP4	1	1	1	0.0938781	0.038601	0.0435807	0.0633807	0.0124619	0.0303989
PLS3	1	1	1	0.207719	0.382854	0.558901	0.0804581	0.23304	0.288009
SMARCA1	1	0.0926157	0.0302197	0.808571	0.866826	0.57233	0.0251194	0.102337	0.238095
MTMR8	1	1	1	0.236465	0.393082	0.339679	0.101211	0.0615161	0.0684905
ZC3H12B	1	1	0.0738759	0.0818206	0.114783	0.174719	0.0435095	0.0318704	0.0805291
PQBP1	0.0246937	1	0.0129747	0.546686	0.749712	0.806358	0.0503571	0.0470869	0.110335
TAZ	0.0154028	0.156512	1	0.785733	0.583216	0.663896	0.029052	0.0545987	0.0864108
GATA1	1	1	1	0.219058	0.405326	0.171584	0.0760531	0.212119	0.172126
GPR50	1	1	1	0.137397	0.234299	0.117378	0.0678173	0.115304	0.109974
RP2	0.00494903	1	1	0.423529	0.89665	0.890443	0.0526653	0.0127968	0.0209287
USP11	1	1	1	0.782805	0.746366	0.729627	0.0277576	0.0674284	0.116155
PCYT1B	1	1	1	0.201863	0.145848	0.166109	0.0821709	0.0872374	0.109329
BRS3	1	1	0.807843	0.104152	0.134676	0.0584336	0.072402	0.0587029	0.0384085
KLHL4	1	1	1	0.155842	0.0832858	0.209943	0.0617911	0.0799369	0.194917
KLF8	0.0336896	1	1	0.0937716	0.405123	0.307367	0.0466419	0.160575	0.112473
CENPI	1	1	1	0.367341	0.262919	0.418143	0.208183	0.0806424	0.145337
BEX4	0.0299758	1	1	0.978973	0.905827	0.919351	0.00414063	0.0260493	0.0699147
RUBCNL	0.0068842	1	0.0332093	0.90519	0.672307	0.598059	0.0138939	0.153533	0.115526
NDFIP2	1	1	1	0.433032	0.653789	0.600448	0.0466046	0.0849588	0.201959
ACP5	0.00492967	1	0.0109461	0.0817141	0.725313	0.937791	0.0643655	0.186122	0.0740215
UGGT2	0.0142276	1	0.807643	0.767847	0.560452	0.518041	0.0711682	0.06561	0.0900541
RGCC	1	1	1	0.79819	0.838511	0.732103	0.133935	0.154001	0.250158
VWA8	1	1	1	0.525712	0.567068	0.5719	0.0904545	0.0859726	0.126769
DHRS12	1	1	1	0.539925	0.566523	0.48394	0.115966	0.0734965	0.0819768
MEDAG	1	1	1	0.122252	0.222848	0.228748	0.059043	0.178357	0.221061
OLFM4	1	1	1	0.339154	0.099744	0.244276	0.24873	0.0395289	0.224231
ZNF423	1	1	1	0.172398	0.251359	0.232673	0.0672479	0.0626055	0.149256
CCL22	1	1	1	0.343013	0.655804	0.670606	0.219084	0.228331	0.278668
PARD6A	1	1	1	0.363774	0.538259	0.434058	0.179135	0.0847757	0.11662
NDRG4	1	1	1	0.270295	0.439294	0.359255	0.155676	0.0635829	0.179218
SLC38A7	0.493651	1	1	0.604472	0.838942	0.741741	0.0496295	0.047213	0.110691
TANGO6	1	1	1	0.609902	0.578862	0.549381	0.110957	0.0386048	0.0766237
SMPD3	1	1	1	0.262789	0.399534	0.358128	0.0587299	0.034442	0.102686
MLYCD	0.0493471	1	0.000324498	0.602662	0.516053	0.441715	0.05162	0.0507135	0.0541756
NECAB2	0.185806	1	1	0.487543	0.23968	0.26812	0.116122	0.0926487	0.127871
COTL1	0.0531579	1	1	0.841283	0.957755	0.95204	0.0211306	0.0527564	0.0652141
TSC2	1	1	1	0.645302	0.717416	0.673775	0.0194618	0.0445599	0.0389296
NME4	0.0053798	1	1	0.942454	0.636805	0.730766	0.00797782	0.112898	0.108148
HAGHL	1	0.0036863	1	0.516689	0.685349	0.555871	0.0418264	0.0657927	0.0830647
SLC7A5	1	1	1	0.689114	0.875699	0.869701	0.103151	0.184942	0.0785928
EEF2K	0.00747032	1	0.000442993	0.906681	0.76956	0.68678	0.0260567	0.0938291	0.0677746
ZNF174	1	1	1	0.489832	0.548982	0.607564	0.116065	0.0561507	0.0694953
CLUAP1	0.692031	1	0.00207899	0.585946	0.523176	0.446874	0.0594533	0.0553511	0.0622667
UBFD1	1	1	1	0.707346	0.689583	0.662744	0.0402502	0.0397137	0.075272
EARS2	1	1	1	0.590445	0.497509	0.550699	0.0875745	0.103678	0.0765447
GGA2	1	1	1	0.937796	0.844633	0.879499	0.0068474	0.051944	0.0941439
XYLT1	1	1	1	0.503061	0.686439	0.566877	0.0995912	0.190271	0.190294
IL21R	1	1	1	0.467554	0.69791	0.479616	0.0308608	0.206246	0.193757
AQP9	0.0719063	0.797364	1	0.182992	0.96304	0.609987	0.115557	0.0371261	0.294522
CORO2B	1	1	1	0.195582	0.323789	0.313489	0.108899	0.116299	0.231385
HERC1	0.692118	1	0.948407	0.874554	0.798509	0.725189	0.0208406	0.103485	0.151452
MTFMT	1	1	1	0.609875	0.73198	0.673552	0.169822	0.0792621	0.0827425
AP3B2	1	0.00107741	1	0.0815544	0.272609	0.18492	0.0757205	0.0621946	0.0389112
CD276	1	1	1	0.871387	0.829613	0.867522	0.0235598	0.0833615	0.11868
FAH	1	1	1	0.829092	0.685552	0.755229	0.0226496	0.0921961	0.086082
CEMIP	0.0180552	1	0.0862344	0.0388076	0.282888	0.456543	0.0357706	0.225922	0.230493
RPAP1	1	0.23494	5.92031e-05	0.672984	0.679582	0.580894	0.0431383	0.0679782	0.0413352
ZNF106	1	1	1	0.804578	0.895129	0.857389	0.0234619	0.060808	0.0555989
CEP152	0.528394	1	1	0.559755	0.403336	0.445197	0.0507066	0.0719446	0.10522
ATP8B4	0.00494515	1	1	0.983923	0.830843	0.758052	0.00429219	0.114667	0.168468
TJP1	1	0.247929	1	0.43053	0.731644	0.5384	0.0410102	0.185492	0.164195
BMF	1	1	1	0.65531	0.769167	0.78863	0.048434	0.0942924	0.166518
VPS18	0.326468	1	1	0.786026	0.880566	0.872529	0.0332671	0.0344957	0.0738937
OIP5	1	0.00884362	0.000517711	0.334309	0.148795	0.460737	0.0632874	0.181825	0.117634
PDGFRL	0.691944	1	1	0.26987	0.516978	0.463179	0.104704	0.143386	0.130894
FZD3	1	0.859606	1	0.306841	0.179132	0.370422	0.103719	0.186133	0.189113
RIPK2	1	0.0135569	1	0.763348	0.888728	0.755217	0.0647011	0.0790563	0.0879183
NBN	0.00495097	1	1	0.381235	0.836382	0.796349	0.178708	0.0649053	0.0630967
SFRP1	1	1	1	0.29795	0.313535	0.251695	0.112905	0.0621329	0.1837
LAPTM4B	1	1	1	0.661246	0.65133	0.745882	0.0740128	0.141898	0.217643
PLAT	1	1	1	0.477881	0.408304	0.46014	0.0934691	0.155297	0.239885
RAB2A	1	1	1	0.821107	0.689507	0.821536	0.044032	0.122468	0.131476
ZC2HC1A	1	1	0.570152	0.695981	0.623573	0.540659	0.038871	0.0833135	0.125464
IL7	1	1	1	0.160447	0.218614	0.306742	0.0817082	0.181924	0.140746
SNX16	0.00495	0.106441	1	0.0683258	0.525483	0.459415	0.0443176	0.0590518	0.0587855
TSTA3	1	1	1	0.665345	0.644625	0.691293	0.0445461	0.0328797	0.0756196
SQLE	1	1	1	0.771972	0.757431	0.772855	0.0465598	0.0781986	0.13695
LEPROTL1	0.375175	0.0760573	1	0.894969	0.727252	0.800484	0.0219722	0.0713275	0.060008
TNFRSF10A	1	0.0660422	1	0.308704	0.682573	0.513144	0.119328	0.0830784	0.167353
NEFM	0.172993	1	1	0.334389	0.114909	0.168136	0.0591775	0.0285263	0.139236
TUSC3	1	1	1	0.216263	0.205268	0.392359	0.0915921	0.150962	0.247291
MCM4	1	1	1	0.648257	0.575098	0.658182	0.110119	0.0422275	0.113932
BNIP3L	0.00494321	0.430845	1	0.591536	0.964929	0.945157	0.0256404	0.0157605	0.0239345
KCNN4	1	0.0312033	1	0.435294	0.834544	0.508412	0.0322048	0.141727	0.225527
CLASRP	1	1	1	0.639659	0.628604	0.624979	0.0404608	0.110908	0.183316
LIN7B	0.00495291	0.573127	1	0.676071	0.363994	0.437531	0.0644331	0.0740052	0.0927965
PIH1D1	1	1	1	0.773995	0.813377	0.800001	0.0270477	0.0419117	0.0977662
SLC17A7	1	0.0321247	1.84037e-05	0.420282	0.524215	0.211859	0.0397809	0.192617	0.0755768
RNASEH2A	0.0619005	1	1	0.731807	0.577189	0.602769	0.0367891	0.0411159	0.0714064
KLC3	1	1	1	0.172824	0.32282	0.310041	0.0860391	0.0598629	0.0907867
CD37	1	0.000227158	1	0.61589	0.954624	0.751329	0.0262367	0.0657933	0.194798
RETN	1	1	0.597546	0.37876	0.310531	0.647161	0.150808	0.131398	0.306654
FCER2	1	1	1	0.0706415	0.503657	0.256356	0.0760228	0.350807	0.235773
MED25	0.0311942	1	1	0.508863	0.668771	0.668922	0.031537	0.036803	0.0872539
CCDC61	1	1	1	0.378999	0.456253	0.496648	0.0528471	0.0627484	0.0743882
IL27RA	1	1	1	0.578999	0.554039	0.637297	0.056633	0.12281	0.173386
ASF1B	1	0.000260793	0.120039	0.633191	0.382714	0.649931	0.0707074	0.126787	0.126908
AKAP8	1	1	1	0.70881	0.767545	0.718541	0.0262112	0.0579949	0.0760226
EPHX3	1	1	0.000642231	0.508038	0.414984	0.285938	0.128362	0.0917819	0.0870262
AURKC	0.0667294	1	1	0.637982	0.39466	0.334384	0.0497265	0.152306	0.095016
CCNE1	0.304659	1	1	0.60551	0.486394	0.469743	0.0626882	0.0517858	0.0796891
FBL	1	1	1	0.902928	0.782577	0.790859	0.0152824	0.059169	0.132259
CLC	1	1	1	0.29622	0.199393	0.523067	0.0715083	0.11864	0.34674
GPI	0.246866	1	1	0.836572	0.935384	0.911477	0.0292956	0.0471081	0.0454624
EBI3	1	1	1	0.911845	0.801792	0.608433	0.0306694	0.163629	0.224906
PRKD2	1	1	0.000478807	0.671919	0.661952	0.562039	0.0379956	0.0929478	0.0678515
HNRNPUL1	1	1	1	0.950812	0.915143	0.892344	0.00906761	0.0636809	0.0691272
DENND3	0.00495	1	1	0.952276	0.612355	0.683939	0.00896566	0.107674	0.198944
CEACAM4	1	1	0.126292	0.277775	0.302692	0.519174	0.0561462	0.11036	0.237118
NKG7	1	1	1	0.3177	0.564806	0.488542	0.166329	0.144022	0.232296
CEACAM5	1	1	1	0.129092	0.0858081	0.147443	0.0340165	0.0377819	0.219387
CRX	1	1	0.229366	0.19441	0.177199	0.0710364	0.110112	0.0959507	0.0393465
PTPRS	1	1	1	0.322651	0.402461	0.344319	0.0714128	0.11029	0.164658
GRWD1	1	1	0.108508	0.770216	0.716453	0.612847	0.0351225	0.0401904	0.114274
CLEC11A	0.00810132	1	2.45187e-06	0.252489	0.597057	0.846538	0.107295	0.0893516	0.144706
CARD8	1	1	0.000603964	0.802183	0.734958	0.620498	0.079864	0.0591899	0.125093
LIG1	0.00495097	1	1	0.811206	0.563108	0.581463	0.0343002	0.0403738	0.068456
ZNF175	0.00495097	0.179421	1	0.822545	0.409128	0.506701	0.0550552	0.0509737	0.101676
PLPPR2	1	1	1	0.568938	0.703208	0.663738	0.0463217	0.140152	0.132592
RASIP1	1	0.378592	1	0.201171	0.305721	0.209931	0.144512	0.0704	0.07037
BCAT2	0.039267	1	1	0.776923	0.641317	0.611547	0.0349345	0.068801	0.0688495
LILRB5	1	1	1	0.466196	0.612704	0.576004	0.0180338	0.163633	0.260415
KLF1	1	1	0.00854253	0.399441	0.371282	0.284647	0.0397541	0.0667123	0.0838887
COMP	1	1	1	0.110727	0.307021	0.228309	0.138945	0.129625	0.239512
UPK1A	0.00495194	1	1	0.411312	0.15102	0.11557	0.0887192	0.0648766	0.0670011
ATP4A	1	1	0.0720149	0.175406	0.231061	0.104175	0.0691937	0.102876	0.0680699
PBX4	1	1	0.0778102	0.4321	0.391308	0.260441	0.0858519	0.0771397	0.118045
CDK6	1	1	1	0.627522	0.672738	0.605926	0.0541948	0.0815239	0.125469
TFPI2	1	1	1	0.12164	0.217537	0.296801	0.0407348	0.200078	0.244023
PON2	1	1	1	0.800932	0.796291	0.817135	0.0598773	0.0944475	0.090722
ITGB8	0.0311942	1	1	0.10205	0.58134	0.401759	0.0809591	0.201335	0.219963
WDR91	0.0833711	1	1	0.888209	0.793655	0.751286	0.0294815	0.0865363	0.0897756
CBLL1	1	0.797167	1	0.635667	0.57255	0.650284	0.0523108	0.0609438	0.0684424
ZC3HAV1	1	1	0.252907	0.909289	0.893798	0.807213	0.0273893	0.0756691	0.0748744
HOXA2	1	1	1	0.261459	0.0975132	0.195598	0.0577831	0.0518074	0.158954
TSPAN12	1	1	1	0.270322	0.200223	0.281298	0.0539563	0.0856033	0.125218
CPED1	1	1	1	0.683817	0.762196	0.681915	0.0723971	0.143257	0.189996
HIBADH	1	0.115699	1	0.88371	0.825469	0.876992	0.019389	0.0458836	0.0433454
GARS	0.0378044	1	1	0.792946	0.930175	0.890558	0.0249438	0.0350043	0.0547335
EPHB6	0.00495194	1	1	0.0304232	0.340938	0.337222	0.0309097	0.0898857	0.142769
CCL24	1	1	3.4017e-05	0.147538	0.198588	0.510551	0.0654797	0.116683	0.291316
NUDT1	0.00495097	1	1	0.874182	0.586157	0.656047	0.0255437	0.0938167	0.12739
PTPRZ1	1	1	1	0.126537	0.196915	0.207473	0.0409679	0.208092	0.223654
TFR2	1	0.0350659	1	0.126324	0.344367	0.205424	0.0652048	0.106423	0.0678221
PPP1R17	1	1	1	0.146873	0.0833619	0.168272	0.0427923	0.0320734	0.124686
AGFG2	1	0.490866	1	0.48914	0.567208	0.471473	0.0540271	0.0811606	0.0760369
CLDN15	0.00495194	1	1	0.784083	0.391865	0.419236	0.0550816	0.0923296	0.146274
CEP41	1	1	1	0.482965	0.480132	0.460245	0.108507	0.047448	0.100051
ACTR3C	1	1	1	0.280809	0.211858	0.204001	0.0586369	0.0816677	0.0865836
GIMAP2	1	1	1	0.70708	0.492325	0.685462	0.0295835	0.222166	0.208412
BLVRA	1	1	1	0.872318	0.734058	0.767594	0.0278625	0.181198	0.190486
SLC1A1	1	1	1	0.120256	0.291202	0.203338	0.0683482	0.157129	0.153305
FSD1L	1	1	1	0.300027	0.341394	0.331301	0.0521433	0.0855883	0.0690855
MEGF9	0.00495291	1	1	0.395954	0.761423	0.82231	0.0808209	0.115026	0.140628
CORO2A	1	1	0.00653925	0.270109	0.393767	0.564602	0.0926753	0.15379	0.156609
OGN	1	1	1	0.222651	0.112374	0.212088	0.0801265	0.148899	0.209145
ECM2	1	1	0.0862477	0.0615651	0.0993827	0.243579	0.0381684	0.129978	0.196047
SUSD1	1	1	1	0.927415	0.894609	0.847212	0.0114032	0.0343002	0.069554
TNFSF8	1	1	1	0.413362	0.459143	0.232255	0.0395575	0.236774	0.195002
DOCK8	1	1	1	0.888235	0.900655	0.831595	0.0240369	0.0889933	0.144647
ELAVL2	1	1	1	0.143785	0.168828	0.138399	0.0920184	0.0946106	0.082052
NCS1	1	0.503838	1	0.398084	0.819626	0.615645	0.100063	0.111411	0.212402
FUBP3	1	1	1	0.777216	0.791488	0.794548	0.0248247	0.03873	0.0443646
TYRP1	1	1	1	0.0762044	0.037023	0.106158	0.0583429	0.0165197	0.0869663
MPDZ	1	1	1	0.655496	0.302724	0.436153	0.0629201	0.187112	0.213943
DDX58	0.00495097	0.00734929	1	0.471626	0.794504	0.678832	0.0736492	0.0957665	0.0928827
EDF1	1	1	0.00104252	0.944876	0.955803	0.970771	0.00771567	0.0111409	0.0155286
PIP5K1B	0.00952984	1	1	0.464573	0.277019	0.240051	0.0475147	0.0683507	0.102357
APBA1	1	1.64981e-05	0.70344	0.320256	0.687922	0.389307	0.144404	0.118789	0.11142
RASSF4	1	1	1	0.928666	0.889375	0.904785	0.0158267	0.0583315	0.0583485
CXCL12	1	1	1	0.657333	0.505609	0.380706	0.0605312	0.141978	0.223247
TRDMT1	1	1	1	0.287596	0.296279	0.348522	0.0920465	0.06067	0.0437765
CDH23	1	1	0.0384165	0.768911	0.597108	0.418208	0.0477222	0.148625	0.196969
KAZALD1	1	1	1	0.184802	0.360242	0.336179	0.11187	0.0762734	0.0966317
ANKRD26	1	1	0.000106518	0.57128	0.53227	0.437611	0.046931	0.0853574	0.0775795
EDRF1	0.401909	1	0.000703758	0.64996	0.585168	0.527035	0.0540856	0.048313	0.0618314
SH3PXD2A	1	1	1	0.697897	0.556865	0.683103	0.2542	0.125358	0.160351
STN1	1	0.0698733	1	0.754538	0.641089	0.738658	0.0377443	0.0563237	0.0898523
MAP3K8	1	1	1	0.697418	0.823707	0.737365	0.0592899	0.0578594	0.108367
DNAJC12	1	1	1	0.386212	0.214907	0.244564	0.0628101	0.0788722	0.128142
CRYBA1	1	1	1	0.156162	0.0743121	0.162614	0.0811961	0.129741	0.126824
GIT1	1	1	1	0.683364	0.723469	0.700769	0.0562542	0.0851279	0.105373
CASC3	1	0.136409	0.111178	0.838701	0.90864	0.795693	0.0204151	0.0840693	0.0578315
MTMR4	0.00495291	1	1	0.957413	0.750396	0.768927	0.00616228	0.0227233	0.0858109
P2RX1	1	1	1	0.570056	0.587728	0.669089	0.0684949	0.203869	0.232859
KPNB1	1	1	1	0.94461	0.953357	0.899598	0.00773309	0.0719172	0.0963146
RECQL5	0.16687	1	1	0.648549	0.521984	0.550613	0.0268864	0.0596673	0.071047
PIGL	0.116149	1	1	0.570508	0.386365	0.448366	0.0449063	0.090063	0.081739
RASD1	0.0228625	1	0.243536	0.880543	0.453313	0.383201	0.10244	0.112087	0.207731
NUP88	1	0.859185	1	0.782912	0.692244	0.749714	0.0236721	0.035336	0.0650932
BLMH	0.0166769	1	1	0.856428	0.688607	0.67708	0.0158277	0.0469385	0.0802098
CPD	1	1	1	0.681288	0.839271	0.828704	0.0536665	0.088923	0.115719
B9D1	1	1	1	0.311605	0.401333	0.361849	0.0667451	0.0552947	0.128631
CCL7	0.0898442	0.01276	1	0.0183657	0.636463	0.238284	0.0185278	0.31394	0.244556
CCL2	1	0.0093373	1	0.525526	0.991407	0.787169	0.122767	0.0162923	0.26236
CCL8	1	0.0001978	0.000378863	0.629225	0.940733	0.368008	0.141372	0.0715385	0.328621
CCL1	1	0.0144017	1	0.199042	0.680951	0.20557	0.0614883	0.317181	0.136365
COL1A1	1	1	1	0.26247	0.588704	0.582884	0.0799384	0.166681	0.332989
VAT1	0.0456342	1	1	0.858744	0.966349	0.944952	0.0223751	0.0203855	0.048439
SLC16A6	1	1	1	0.370535	0.487078	0.552897	0.0843937	0.16055	0.202499
FAM20A	1	1	1	0.555523	0.801349	0.693428	0.0644208	0.118795	0.18327
MMD	1	1	1	0.894304	0.929161	0.883746	0.0318932	0.0619829	0.110226
RCVRN	1	1	1	0.296353	0.213164	0.160302	0.0877266	0.0859794	0.0787165
SLC9A3R1	1	1	0.174816	0.838435	0.818561	0.893873	0.0468377	0.0732907	0.083546
MYH3	0.00495	1	1	0.747724	0.252703	0.260515	0.0738645	0.0717371	0.102459
TMEM97	0.199607	9.12362e-05	1	0.900133	0.509145	0.758528	0.0411352	0.136106	0.119682
CDR2L	0.0074689	1	1	0.868432	0.595219	0.575484	0.0333446	0.116543	0.171821
GABRA4	1	1	1	0.148975	0.0773287	0.0697922	0.0718022	0.0267672	0.0427784
NMU	1	1	1	0.0733564	0.162642	0.108607	0.0599339	0.0856646	0.0801818
LAMTOR3	0.00843261	1	1	0.735347	0.836813	0.836912	0.0300675	0.0299992	0.0448635
PF4V1	1	1	1	0.280969	0.301868	0.192379	0.0742001	0.0783773	0.130744
MANBA	0.00494903	1	2.53915e-06	0.979585	0.916423	0.857302	0.00447933	0.0282612	0.0446175
NDUFC1	1	1	1	0.570881	0.633383	0.771453	0.0266302	0.147515	0.153183
TBC1D9	0.00494903	1	1	0.540884	0.925878	0.853	0.0427949	0.0436817	0.0885405
INPP4B	0.0053777	0.00010144	1	0.780064	0.11207	0.370007	0.0462188	0.0856329	0.175384
KLHL2	0.00495	1	6.79877e-06	0.444158	0.701129	0.791954	0.0386388	0.0508334	0.0577231
WFS1	0.0111952	1	0.0126293	0.949055	0.835216	0.714685	0.0107463	0.0601924	0.126317
GRPEL1	1	0.926538	1	0.786053	0.661495	0.72084	0.0228397	0.0714336	0.0545965
CLCN3	1	1	1	0.79103	0.802014	0.791608	0.0263751	0.0348454	0.054375
AADAT	0.0103331	1	1	0.504951	0.201376	0.204818	0.0469206	0.0678549	0.124871
SLC2A9	1	1	1	0.552755	0.395972	0.506503	0.155007	0.195349	0.15688
NEIL3	1	0.000976009	0.0405081	0.296779	0.117761	0.36586	0.120869	0.100999	0.148766
TBC1D19	1	1	1	0.577349	0.437304	0.414872	0.130264	0.0707394	0.124176
CLNK	1	1.5882e-05	1	0.333777	0.0201655	0.150426	0.0502179	0.0187733	0.143723
STIM2	1	1	1	0.622385	0.633079	0.578529	0.0555887	0.0720634	0.0890438
BST1	0.0574255	1	1	0.175007	0.700812	0.572076	0.0698116	0.0685222	0.214243
SNX25	1	1	1	0.549454	0.58795	0.529987	0.0536267	0.0301744	0.0726243
FAM149A	0.00495097	1	1	0.853846	0.392803	0.325222	0.0240272	0.0702532	0.200051
CRYAB	1	1	1	0.528454	0.342979	0.284167	0.257771	0.197275	0.291555
HTATIP2	1	1	1	0.695129	0.814784	0.775606	0.0418901	0.0608614	0.106669
CTSC	1	1	1	0.96963	0.979353	0.959728	0.00554688	0.0275389	0.0342895
CCDC34	0.0142354	0.00295219	1	0.617993	0.236587	0.349122	0.0899202	0.071592	0.0668508
ZBTB16	1	1	1	0.236492	0.199539	0.200407	0.0930046	0.0518921	0.0943541
FNBP4	0.00495	1	0.000286276	0.974474	0.790955	0.672271	0.00354206	0.137826	0.144899
SC5D	1	1	1	0.81275	0.695958	0.746582	0.0236566	0.0756901	0.0943583
CRTAM	1	1	1	0.122571	0.0908907	0.192744	0.0843287	0.0832907	0.235837
VWA5A	1	1	1	0.735294	0.736029	0.74123	0.108107	0.117586	0.169407
MS4A4A	0.493651	1	0.299767	0.678733	0.777469	0.913377	0.0733013	0.2501	0.0779265
HPX	1	0.55847	1	0.18765	0.272026	0.183555	0.131086	0.0750335	0.0923979
TRIM3	1	1	0.655539	0.496966	0.499645	0.450793	0.031202	0.0325594	0.054265
CEP164	0.00952984	1	1	0.72321	0.557322	0.511832	0.0420723	0.103161	0.134149
PDHX	0.00583868	1	0.000133462	0.507426	0.681572	0.784464	0.0314155	0.0781183	0.0367261
SLC1A2	1	1	1	0.23045	0.242595	0.286396	0.021102	0.122915	0.230592
CD5	0.0247151	1	1	0.0243279	0.339759	0.257683	0.0249261	0.0771587	0.118721
SLC22A18	0.238239	1	1	0.851051	0.723196	0.686062	0.0276725	0.068327	0.114575
SLC35F2	1	1	1	0.467447	0.493346	0.485519	0.0848666	0.0972132	0.134385
EXPH5	1	1	1	0.153287	0.250681	0.178755	0.153514	0.0605527	0.0760833
HPS5	1	1	1	0.818073	0.853822	0.830871	0.024775	0.0274552	0.0441671
VWF	1	1	1	0.300133	0.276024	0.262824	0.251398	0.0588366	0.129977
P3H3	1	1	1	0.506894	0.38075	0.439898	0.0693088	0.0720466	0.165757
PPFIBP1	0.647229	1	1	0.303859	0.46761	0.469276	0.088993	0.14039	0.0831593
CD69	0.00495194	0.398917	1	0.889406	0.113528	0.247866	0.0395762	0.122852	0.173944
CAPRIN2	0.0068842	1	0.0275321	0.787197	0.600428	0.544738	0.0301546	0.0774919	0.0917068
SLC11A2	0.00495	1	7.44976e-07	0.972877	0.931835	0.815718	0.00480058	0.0335917	0.0646626
MLEC	1	1	1	0.910407	0.903494	0.928536	0.0267636	0.0508232	0.0394112
MVK	1	1	1	0.470535	0.476913	0.47507	0.035535	0.0433648	0.077242
IL23A	1	1	1	0.423237	0.429826	0.386336	0.147037	0.140462	0.152157
LIN7A	1	5.52256e-05	2.03658e-05	0.194091	0.0828042	0.34975	0.0760214	0.0741473	0.160432
TNS2	1	1	0.0345398	0.248975	0.29446	0.376903	0.067856	0.0514494	0.0843597
GLI1	1	1	0.252872	0.141602	0.11984	0.248615	0.0614075	0.0819253	0.115837
PPM1H	1	1	1	0.512004	0.492997	0.564874	0.0488144	0.0659422	0.107379
TRPV4	1	1	1	0.368565	0.63555	0.534351	0.0453799	0.131641	0.177193
RAD51AP1	1	1	0.0480334	0.44304	0.437203	0.620677	0.0319149	0.241048	0.117835
CUX2	0.230029	1	0.00854414	0.517727	0.257196	0.167662	0.167499	0.0690524	0.0856061
DUSP16	1	1	1	0.741522	0.687086	0.647573	0.0517521	0.0793285	0.159081
OAS3	0.493844	0.777614	1	0.44115	0.786532	0.632587	0.0530798	0.124746	0.162142
ART4	0.375225	1	1	0.182646	0.0659214	0.0917203	0.0553038	0.0388089	0.0554776
ARHGDIB	0.00532349	0.0998942	1	0.997498	0.832319	0.950635	0.000726014	0.138392	0.081812
GTF2H3	0.0211327	1	0.103116	0.524062	0.667237	0.719525	0.0714793	0.0806136	0.0583067
EIF2B1	0.0311731	1	1	0.743359	0.843517	0.830704	0.0337647	0.0287419	0.0371985
SLC38A1	1	1	0.0979648	0.28741	0.413945	0.596264	0.0846335	0.210168	0.151584
ENDOU	1	1	1	0.19843	0.250928	0.217411	0.0734688	0.0723078	0.0767199
VDR	0.00634009	0.0952267	1	0.240751	0.736859	0.598269	0.0919362	0.159458	0.097196
COPZ1	1	0.058899	0.000897933	0.674794	0.535344	0.856912	0.0493126	0.236818	0.145046
MRPL51	1	0.156535	0.00141172	0.674261	0.667414	0.890573	0.0452261	0.163439	0.10637
ACRBP	1	1	1	0.55877	0.512706	0.492786	0.050228	0.0815953	0.172763
ING4	1	0.011295	0.00173991	0.665478	0.572519	0.751676	0.045588	0.101195	0.08905
SPSB2	1	0.466356	1	0.668113	0.370559	0.560399	0.060553	0.165462	0.119167
ENO2	1	1	1	0.71778	0.548259	0.510204	0.0905372	0.110622	0.173349
PTPN6	1	1	1	0.936705	0.951658	0.940322	0.00756765	0.0222538	0.0541432
APOBEC1	0.00688025	0.0804671	1	0.252702	0.0220034	0.0500956	0.0623391	0.0119976	0.0342285
GOLT1B	0.00495097	1	1	0.323689	0.790157	0.799809	0.131796	0.0716335	0.0789183
PRKAB1	0.0084342	1	1	0.854458	0.63029	0.686446	0.0276191	0.044356	0.0757639
CMAS	0.199493	1	4.3153e-06	0.708544	0.759237	0.844371	0.0428092	0.0558887	0.0344114
HCFC2	1	1	0.0207006	0.639393	0.632179	0.553667	0.0450151	0.0471248	0.0691225
FRK	1	1	1	0.111392	0.133668	0.190089	0.0695469	0.195406	0.123982
MAK	1	1	0.3383	0.186612	0.145088	0.254984	0.0587024	0.0991527	0.0678108
PAK1IP1	0.00878354	1	1	0.604259	0.806418	0.760373	0.0352652	0.0407792	0.0659751
NEDD9	1	5.14072e-05	0.000771839	0.414347	0.226796	0.4739	0.0225432	0.126472	0.0972719
TPD52L1	1	1	1	0.361139	0.316533	0.254424	0.0458993	0.0396711	0.149671
SASH1	0.0457692	1	1	0.422731	0.647287	0.685542	0.0399309	0.127281	0.114159
UST	1	1	1	0.599627	0.493263	0.48602	0.055659	0.0633917	0.105102
FBXO5	1	0.000773414	1	0.497125	0.247519	0.51134	0.0368091	0.12814	0.122925
FANCE	0.0228586	2.98448e-06	1	0.847565	0.367428	0.604694	0.0387304	0.0737354	0.111797
RHAG	1	1	1	0.134735	0.144213	0.0653447	0.146151	0.0735574	0.0407609
STK38	0.0247023	1	0.117025	0.758983	0.833821	0.866327	0.0500611	0.0214406	0.0405777
PHACTR1	0.0336896	1	1	0.7786	0.397037	0.510836	0.0740362	0.155899	0.135728
ICK	1	1	1	0.542081	0.689076	0.588248	0.0552923	0.113158	0.072536
CD83	0.0153889	1	0.10299	0.996593	0.967122	0.902226	0.00336429	0.0193434	0.08556
SAYSD1	1	1	1	0.619244	0.644017	0.613676	0.0882729	0.0362468	0.0719245
CAP2	1	1	1	0.114187	0.334778	0.334541	0.0792139	0.156478	0.308821
TREML2	1	1	1	0.366463	0.231733	0.30118	0.0628621	0.126187	0.162335
TSPO2	1	1	1	0.215411	0.260669	0.212951	0.0770113	0.0840304	0.102394
GPR63	1	1	1	0.122864	0.135011	0.192518	0.0800564	0.0449781	0.078903
COL9A1	1	1	0.03104	0.243758	0.254832	0.126493	0.0608626	0.108569	0.0775737
ALDH5A1	1	1	1	0.470987	0.439636	0.438933	0.0878748	0.0810112	0.159871
CRYBG1	0.111947	1	1	0.435214	0.685108	0.710509	0.029451	0.130417	0.154605
VNN1	1	0.160938	1	0.280862	0.763362	0.427008	0.0812851	0.190633	0.325752
C6orf62	0.00632791	1	1	0.88419	0.971165	0.963151	0.0124449	0.0116515	0.0234455
SOBP	1	0.00285985	0.605599	0.327389	0.160456	0.340598	0.103193	0.0404227	0.129932
SNX3	1	0.11866	1	0.979026	0.91589	0.978446	0.00635226	0.0468937	0.0124565
TRIM38	0.00746748	0.000149506	1	0.408331	0.910846	0.770302	0.125399	0.0855553	0.113597
FIG4	1	1	1	0.862976	0.856027	0.868265	0.0249033	0.0266814	0.0688733
ARFGEF3	1	0.0782447	1	0.221773	0.390224	0.221429	0.0762077	0.121534	0.132689
SLC16A10	0.49378	0.903992	1	0.256055	0.718025	0.513776	0.057318	0.200992	0.215256
ADGRG6	1	1	1	0.474661	0.329087	0.392211	0.0370634	0.103491	0.211109
SLC22A2	1	1	0.292635	0.208038	0.132945	0.083664	0.0708594	0.0593924	0.0408876
PHF1	0.0121286	1	1	0.559702	0.773996	0.731599	0.0428733	0.0585472	0.0695915
PDE10A	1	1	1	0.161858	0.100004	0.135774	0.0711743	0.0538545	0.102896
TFEB	1	1	1	0.673143	0.475493	0.647486	0.0261262	0.195685	0.202768
SMOC2	1	1	1	0.0942241	0.100954	0.231534	0.0793688	0.0547216	0.246311
BYSL	0.845134	1	1	0.689007	0.514202	0.569189	0.0493034	0.0800123	0.084954
MRPL2	0.00843103	0.00405287	1	0.526963	0.78444	0.667145	0.0346293	0.0848712	0.0703281
VEGFA	1	1	1	0.61227	0.549254	0.522442	0.0393537	0.160901	0.141841
TTK	1	0.000611276	1	0.504152	0.180172	0.456469	0.0643972	0.125484	0.163418
ENPP5	1	1	1	0.192521	0.18154	0.200841	0.0773088	0.0549311	0.190235
CEP72	1	1	1	0.431648	0.355704	0.391561	0.0836539	0.0422549	0.0603483
SEMA5A	1	0.398917	1	0.226457	0.494797	0.314588	0.066857	0.154229	0.188511
C7	1	1	1	0.0737557	0.107438	0.116514	0.050779	0.0331222	0.0993162
KIF20A	0.284162	0.000591448	1	0.762949	0.212144	0.5177	0.101916	0.126607	0.202918
NNT	0.00495194	1	1	0.605244	0.857396	0.799834	0.0458237	0.0532367	0.0802412
HMGCR	0.00634131	0.169952	1	0.940431	0.751226	0.830357	0.0165329	0.0517224	0.082254
COL4A3BP	1	0.0206339	1	0.673782	0.899388	0.76972	0.0577462	0.0881856	0.0912864
HAND1	1	1	1	0.151797	0.235598	0.16306	0.0648748	0.130293	0.151942
PCDHB5	0.315297	1	0.346299	0.0286931	0.111639	0.1915	0.0488627	0.125654	0.14132
PCDHB7	1	1	1	0.0898589	0.146932	0.0859667	0.0388665	0.101461	0.066053
RNF130	0.00494709	1	1	0.969843	0.881707	0.892306	0.00376619	0.045799	0.0394855
THG1L	0.493587	1	1	0.667687	0.570846	0.512529	0.0689316	0.0544258	0.0953799
CNOT6	1	1	1	0.66074	0.716681	0.673701	0.0429737	0.073092	0.1302
IL12B	1	1	1	0.291137	0.15242	0.165802	0.0581362	0.157504	0.166586
CCNG1	0.00495	1	4.79578e-06	0.666755	0.820348	0.928041	0.0253127	0.0793237	0.0384215
POLR3G	1	1	1	0.386053	0.29953	0.323817	0.140544	0.0789774	0.0724078
LMNB1	1	1	1	0.486931	0.457894	0.671466	0.149773	0.144759	0.2276
GOLPH3	0.00494128	1	1	0.803088	0.951532	0.944482	0.0156248	0.0152414	0.0207874
FAM172A	1	1	1	0.577935	0.620974	0.654765	0.0523802	0.0545608	0.064582
TARS	1	1	1	0.872797	0.936284	0.897023	0.0156097	0.0476199	0.0292985
ST8SIA4	1	1	1	0.660048	0.792033	0.759494	0.0201393	0.112732	0.134881
LIFR	1	1	1	0.182566	0.143161	0.277934	0.0824404	0.154196	0.25024
TRIM23	0.0311889	1	0.0364227	0.284748	0.506901	0.594865	0.100583	0.100517	0.107133
TTC33	0.00495194	1	1	0.12526	0.546687	0.507895	0.0956078	0.0558107	0.0540684
DPYSL3	1	1	1	0.597684	0.429661	0.564992	0.102848	0.156266	0.241019
PDGFRB	0.3047	1	1	0.0795582	0.272247	0.353433	0.104927	0.0531644	0.213577
ATP6V0E1	0.00489403	0.00143067	1	0.976657	0.995944	0.98957	0.002514	0.00300678	0.00431607
BNIP1	0.0267114	1	1	0.680969	0.453667	0.496363	0.0548881	0.0988067	0.0892823
STC2	1	1	1	0.370934	0.499309	0.349985	0.155739	0.199266	0.267333
BCL6	1	0.0382325	3.8475e-05	0.918179	0.906207	0.68587	0.0323401	0.122355	0.149919
ARL6	1	1	0.992476	0.169816	0.287495	0.356404	0.080858	0.0972242	0.0994677
RBP1	0.0228586	1	1	0.172132	0.471406	0.477391	0.0773162	0.180958	0.209293
LRRC31	1	1	1	0.0480969	0.0462438	0.0628811	0.0316966	0.0222015	0.0421244
WNT5A	0.740036	1	1	0.336119	0.706719	0.644744	0.147948	0.16452	0.217087
COL7A1	1	1	1	0.450146	0.375756	0.350586	0.192414	0.0869651	0.163844
HES1	1	1	1	0.51086	0.325044	0.458456	0.0454778	0.160738	0.178465
ECT2	0.604953	1	1	0.451158	0.651026	0.619284	0.143086	0.0432107	0.0979851
BBX	0.401909	1	1	0.408331	0.717328	0.666805	0.185787	0.0651823	0.0474467
GBE1	1	1	1	0.65877	0.764681	0.749769	0.0305542	0.0729731	0.0798943
C3orf52	1	1	1	0.322119	0.177624	0.225424	0.0636372	0.0374925	0.111855
PLXNA1	0.0532527	0.000320739	1	0.233724	0.849361	0.649015	0.207566	0.0879862	0.15149
CSPG5	1	1	1	0.202608	0.347618	0.228272	0.059783	0.111852	0.113935
KLHL18	0.00495194	1	1	0.859382	0.66422	0.671138	0.0131435	0.0446078	0.0676544
CISH	1	1	1	0.389273	0.639505	0.604469	0.0928986	0.21978	0.214897
WDR48	1	1	0.346392	0.714001	0.750105	0.671277	0.0324274	0.0689923	0.0580307
COMMD2	1	1	1	0.711046	0.570706	0.691942	0.0648262	0.116392	0.0861547
ABCC5	0.00495291	1	1	0.988076	0.741042	0.708476	0.00300619	0.107663	0.158581
KLHL24	0.00747032	1	1	0.554804	0.779434	0.778825	0.0631617	0.0597458	0.0752273
SLC4A3	1	1	1	0.244078	0.363512	0.358509	0.0773734	0.0871101	0.161494
RTKN	0.00494903	1	1	0.893665	0.516091	0.457886	0.0109462	0.0368076	0.0938726
IL1A	0.52853	1	0.826728	0.893931	0.676109	0.528805	0.051241	0.222914	0.234865
CCL20	1	1	1	0.686878	0.378582	0.37542	0.0867438	0.264302	0.252834
ZAP70	1	1	1	0.342507	0.268261	0.191101	0.0746363	0.126537	0.108225
STEAP3	0.026716	6.43741e-06	1	0.171334	0.888728	0.545431	0.108657	0.0894928	0.193014
TFCP2L1	1	1	0.0884728	0.714267	0.751828	0.533723	0.101153	0.0863892	0.187372
TP53I3	1	1	1	0.696912	0.714298	0.717337	0.0654778	0.114984	0.109413
OTOF	1	1	0.0190726	0.313974	0.261943	0.133868	0.0731791	0.113665	0.0914261
CYTIP	1	1	1	0.880756	0.693715	0.742521	0.0324494	0.0936946	0.154438
TANC1	1	1	1	0.529412	0.522605	0.406361	0.0512841	0.106099	0.138158
MPV17	1	0.189473	1	0.81943	0.635119	0.752264	0.022145	0.110246	0.0737242
ITGA4	1	5.67437e-07	4.59279e-08	0.491243	0.175165	0.735817	0.0210696	0.14315	0.127386
IFIH1	1	0.0782692	1	0.591829	0.823466	0.685926	0.0368415	0.0909299	0.141619
CLIP4	1	1	1	0.298669	0.649404	0.592785	0.0433988	0.0961565	0.254846
EVA1A	1	1	1	0.0978973	0.175862	0.246105	0.0471983	0.0508244	0.256412
WDR75	1	1	1	0.835667	0.781988	0.729342	0.0244138	0.0503837	0.0829412
STAT1	0.00634131	1	1	0.765052	0.94323	0.925045	0.0723319	0.0334416	0.0485425
IGFBP2	1	1	1	0.269657	0.410168	0.503581	0.0531418	0.0882385	0.318981
IGFBP5	1	1	1	0.133857	0.480982	0.435246	0.103719	0.173723	0.324797
KCNJ13	1	1	1	0.257253	0.164772	0.188266	0.0884574	0.139266	0.118646
GNLY	1	1	1	0.316742	0.23743	0.182716	0.164612	0.133781	0.123671
KDM3A	0.00495194	1	1	0.865637	0.691053	0.654344	0.0179201	0.0741285	0.0935561
IL1R1	0.00495194	1	1	0.0999468	0.690026	0.562039	0.0595345	0.147478	0.190944
IL1RL1	1	0.442601	1	0.238701	0.0805354	0.190036	0.0561277	0.0662853	0.175023
IL18R1	1	1	1	0.287969	0.218652	0.365767	0.115164	0.094097	0.202144
FHL2	1	0.634512	1	0.329199	0.25039	0.398784	0.0756147	0.0735645	0.184276
MLPH	0.0121308	1	1	0.0906841	0.421366	0.363962	0.0420336	0.0988893	0.161512
CNPPD1	1	1	1	0.879558	0.925967	0.878856	0.0347757	0.0198943	0.0744492
SLC5A7	1	1	1	0.0657972	0.0446405	0.054735	0.053703	0.0138304	0.0263335
TPO	0.00495	1	0.687146	0.272318	0.105074	0.0737909	0.0255743	0.046783	0.0385187
PROC	1	1	1	0.172505	0.323206	0.279679	0.086285	0.0787874	0.156496
ID2	1	0.0481256	1	0.967155	0.70919	0.924135	0.00373435	0.169622	0.105853
GORASP2	1	1	1	0.764493	0.749572	0.792542	0.0253809	0.0486422	0.0679481
QPCT	1	1	1	0.506335	0.729236	0.574927	0.0473393	0.0999128	0.243434
DLX2	1	0.0510723	0.0394425	0.205244	0.303776	0.138291	0.103795	0.156678	0.0907739
LCT	1	1	1	0.171866	0.141742	0.109841	0.105529	0.0487335	0.0563565
PLCL1	1	1	1	0.350785	0.434313	0.41408	0.036954	0.114834	0.140935
ORC2	1	1	1	0.587623	0.522846	0.570266	0.0504365	0.0519905	0.0701683
PLEK	1	0.36697	1	0.979585	0.989264	0.97069	0.00243382	0.00761057	0.0233344
TRAK2	1	0.00213949	0.0271279	0.781022	0.848701	0.741385	0.0642329	0.0481548	0.0651151
PCYOX1	1	1	1	0.769284	0.787685	0.838602	0.0286604	0.0704974	0.0491333
EPAS1	0.0457317	1	1	0.27506	0.881238	0.759915	0.171665	0.0588068	0.210651
CD207	1	1	1	0.203993	0.193265	0.359444	0.0603717	0.0972656	0.387167
NFE2L2	0.00495291	1	1	0.717887	0.908729	0.865578	0.0274029	0.0306752	0.0556111
EPHA4	1	1	1	0.249188	0.236562	0.233087	0.0658804	0.0449341	0.145301
PARD3B	1	1	1	0.335427	0.318479	0.247235	0.04468	0.118872	0.0820413
ALMS1	1	0.00418464	0.00214042	0.521134	0.574965	0.434624	0.039283	0.112074	0.108476
PRRX1	1	1	1	0.407213	0.376073	0.296297	0.0315733	0.114463	0.225873
GPX7	0.0195427	1	1	0.829119	0.533607	0.512563	0.0319725	0.0474896	0.176881
ICMT	0.00537875	1	1	0.652702	0.846521	0.830314	0.0330768	0.0456915	0.0398303
STXBP3	0.00495097	4.74e-06	1	0.56979	0.859843	0.782818	0.048702	0.0259222	0.0394035
ERRFI1	1	1	1	0.670615	0.580732	0.631825	0.102921	0.0920702	0.1818
KIAA1324	1	1	0.197886	0.367101	0.288972	0.204802	0.181888	0.0703807	0.069199
KCNC4	1	1	1	0.290578	0.328409	0.265213	0.0570553	0.0926792	0.0712421
TRIM62	1	1	1	0.433324	0.467115	0.470771	0.0486274	0.0459548	0.0952115
MEF2D	1	1	1	0.825925	0.852314	0.779197	0.0417919	0.136061	0.114683
SWT1	0.0211401	1	1	0.716396	0.518271	0.505481	0.0542011	0.105402	0.0660444
DNAJC6	1	1	1	0.208411	0.3853	0.271753	0.0803902	0.139888	0.134835
SMG7	0.0267068	1	1	0.83367	0.719185	0.665319	0.018896	0.103971	0.118204
NCF2	0.198836	1	1	0.8926	0.9855	0.963727	0.017998	0.0077669	0.0399519
GADD45A	1	1	1	0.638275	0.68687	0.734511	0.102185	0.0584921	0.0959384
WLS	1	1	1	0.884349	0.669354	0.600767	0.0208699	0.108782	0.230585
RGS2	0.00495291	0.000552893	1	0.99473	0.464669	0.764149	0.00273987	0.186527	0.131554
RPE65	1	1	1	0.0364653	0.110904	0.13393	0.0271216	0.1294	0.160959
UCHL5	1	1	1	0.464147	0.560883	0.611863	0.0811948	0.0804069	0.0780999
CTH	1	1	1	0.313601	0.449345	0.395008	0.0421499	0.134093	0.118968
CRYZ	1	1	1	0.493319	0.668048	0.60185	0.0361396	0.0989685	0.190921
CD58	0.00494709	1	1	0.536226	0.811438	0.833359	0.0529777	0.0655946	0.0683165
NR5A2	1	1	1	0.216582	0.0884508	0.0900459	0.0885901	0.0312754	0.0890977
OSCP1	1	1	1	0.389114	0.329708	0.39971	0.0825409	0.0998844	0.099727
NID1	1	1	1	0.345169	0.316267	0.462869	0.0516236	0.0861326	0.214029
MTR	1	1	1	0.732393	0.811184	0.75115	0.0371564	0.104354	0.120172
MYCL	1	1	1	0.379984	0.422703	0.606824	0.0434647	0.120468	0.221583
SIPA1L2	0.00495	1	0.611668	0.985946	0.759243	0.695192	0.00327032	0.0858044	0.112718
ZNF684	1	1	1	0.328347	0.3436	0.42784	0.129411	0.0883143	0.0750538
KCNQ4	1	0.122243	1	0.217674	0.328846	0.194951	0.0796249	0.0978673	0.0892269
RIMS3	0.00495291	1	1	0.883684	0.551795	0.509461	0.0291307	0.0890923	0.111829
ETV3	1	1	1	0.478334	0.706377	0.664385	0.0674743	0.0784127	0.145704
ACADM	1	1	1	0.782326	0.886041	0.86018	0.037101	0.0491527	0.0698222
SLAMF1	1	1	1	0.0573064	0.343017	0.184511	0.0866023	0.272393	0.155517
PADI2	1	1	1	0.447085	0.691344	0.724508	0.0842663	0.218964	0.251953
UAP1	0.32669	1	0.0427086	0.579425	0.663016	0.736244	0.0493091	0.0637106	0.0952767
RGS4	1	1	1	0.226431	0.174759	0.390029	0.0448409	0.105473	0.306031
RAB29	0.00495291	1	1	0.434868	0.851617	0.841873	0.0486256	0.0302271	0.0704479
ID3	1	1	0.00856475	0.552249	0.497788	0.817045	0.1396	0.294548	0.186262
P3H1	0.160954	1	1	0.833245	0.719204	0.744783	0.0270817	0.0454535	0.0703651
SLC2A1	1	1	1	0.586266	0.627603	0.68163	0.0750302	0.119057	0.169445
AKR1A1	0.00494031	1	1	0.984988	0.919249	0.947905	0.00169264	0.0403406	0.02779
TMED5	0.0423638	0.00968756	1	0.759036	0.915637	0.866222	0.042351	0.0303511	0.0472095
CNN3	1	1	1	0.361672	0.446627	0.563364	0.142924	0.215223	0.307845
F3	1	1	1	0.394756	0.501965	0.500638	0.0411753	0.176696	0.243101
FASLG	1	1	1	0.025712	0.0774808	0.0764	0.0340094	0.032466	0.0441836
PRDX6	0.0392736	1	0.011299	0.872851	0.934864	0.957524	0.0295992	0.01832	0.0319827
HSD11B1	1	0.189473	1	0.249747	0.570668	0.284532	0.0761842	0.183143	0.320934
IRF6	0.129562	1	4.39862e-05	0.526351	0.439814	0.293638	0.0384086	0.100899	0.0943278
DIEXF	1	1.36348e-06	0.655953	0.420335	0.63503	0.457936	0.0772874	0.0625118	0.0670505
SERPINC1	1	1	1	0.126244	0.123997	0.119396	0.127336	0.0472972	0.0640356
RSRP1	0.0619202	1	1	0.907932	0.813276	0.757457	0.0137579	0.117826	0.167163
MAN1C1	0.0311731	1	1	0.781421	0.582836	0.538109	0.0189762	0.128004	0.121574
NEK2	1	0.00170603	1	0.508304	0.108407	0.388469	0.185894	0.121033	0.19707
DHDDS	0.0154111	8.4924e-05	1	0.579638	0.826521	0.730163	0.0431711	0.0351651	0.0671002
CENPF	0.104005	0.0182959	1	0.811605	0.231796	0.501024	0.0795327	0.126907	0.239838
STX12	0.0180328	1	0.0010759	0.720043	0.829119	0.9026	0.0387386	0.0701719	0.0431483
IFT46	1	1	1	0.603913	0.502224	0.57068	0.0307042	0.0949591	0.0790876
MMP8	1	1	1	0.2144	0.148231	0.230571	0.068389	0.137737	0.158079
ZNF541	0.00810132	1	1	0.408651	0.125955	0.123713	0.126199	0.0311818	0.0570621
KIF14	1	0.000421534	1	0.412217	0.0999658	0.383777	0.0460151	0.111848	0.198247
CAMSAP2	1	0.00474862	0.0116199	0.704472	0.848144	0.670308	0.148661	0.104019	0.0824137
MREG	1	1	1	0.440937	0.595498	0.538372	0.0366973	0.204594	0.263199
NRP2	1	0.122225	1	0.708597	0.909591	0.743765	0.0967974	0.0490405	0.214359
C1orf54	1	1	1	0.739473	0.815158	0.734239	0.0683026	0.0928162	0.266835
LRMP	0.00495194	1	1	0.965478	0.487674	0.611222	0.00449039	0.15256	0.186359
USP35	1	1	1	0.508198	0.470157	0.450647	0.0898693	0.0774397	0.111111
FILIP1	0.0166829	1	1	0.416449	0.158137	0.21054	0.0563435	0.0434692	0.0941329
UBE3D	1	1	1	0.460154	0.356839	0.32941	0.103351	0.0735609	0.041048
SGIP1	0.461204	1	1	0.0486292	0.168004	0.173385	0.0504797	0.0645295	0.105329
TNFAIP3	1	1	1	0.949082	0.856173	0.801933	0.0227895	0.103877	0.135996
ARG1	1	1	1	0.165771	0.195914	0.250546	0.122323	0.0697664	0.172444
FBXL5	0.0131343	1	1	0.769417	0.925701	0.896915	0.05035	0.0213812	0.0484552
VAMP8	1	1	0.000366282	0.958903	0.958668	0.98598	0.008179	0.0221987	0.0132133
OLFM3	1	0.758046	1	0.0547777	0.172129	0.0837723	0.0505699	0.0821071	0.0502114
PKD2	1	0.30671	1	0.721533	0.842187	0.774628	0.031639	0.054699	0.0647427
SPP1	1	0.00437217	1	0.998456	0.999721	0.99662	0.000935768	0.000445964	0.00593692
CCNI	1	1	1	0.969763	0.967122	0.962959	0.00410834	0.0322654	0.0215512
RARRES1	1	1	1	0.18946	0.407367	0.444569	0.0749886	0.241379	0.304401
KLF12	1	8.49456e-05	0.000845716	0.327628	0.556422	0.263431	0.139689	0.142019	0.112681
PCDH17	0.902888	1	0.259187	0.338382	0.253907	0.180612	0.0391928	0.0813593	0.117286
LDAH	1	1	1	0.64304	0.623395	0.643803	0.0510969	0.0643944	0.039703
CCND2	1	1	1	0.6498	0.678619	0.745368	0.150223	0.135651	0.163413
SATB2	1	1	1	0.381847	0.499436	0.315046	0.13313	0.177509	0.102435
GDA	1	1	1	0.136013	0.178308	0.355309	0.0828731	0.0715524	0.218943
TJP2	1	1	1	0.504951	0.470911	0.472402	0.0724105	0.0937832	0.0902457
C2orf40	1	1	1	0.0915358	0.107298	0.14527	0.0685186	0.133746	0.135491
C1orf198	1	1	1	0.548363	0.511718	0.632785	0.0543637	0.125889	0.19949
CTNNAL1	1	1	1	0.447458	0.491096	0.652716	0.0457404	0.232426	0.200357
CNTRL	1	1	1	0.755736	0.636247	0.627003	0.0271449	0.117987	0.160278
HDHD3	1	1	1	0.675991	0.61792	0.681228	0.054475	0.0846395	0.0964732
NR4A3	1	1	1	0.263135	0.435036	0.448608	0.117477	0.238647	0.229466
VPS4B	0.0131319	6.60534e-05	1	0.768273	0.906181	0.870901	0.0284192	0.00926005	0.0367664
DCAF4	1	1	1	0.558717	0.444415	0.470836	0.0420832	0.0535158	0.0708602
PGF	1	1	1	0.172238	0.371205	0.30946	0.102521	0.0701703	0.113915
LTBP2	1	1	1	0.521161	0.576733	0.520003	0.0872694	0.16816	0.134643
TGFB3	1	0.558541	1	0.477535	0.227512	0.33837	0.120628	0.0652248	0.14367
ZC2HC1C	1	1	1	0.235108	0.336046	0.305241	0.226231	0.033661	0.0677893
GPR68	1	1	1	0.438648	0.481514	0.60259	0.225697	0.0852705	0.163825
FAM98A	0.00583981	1	0.00470183	0.863561	0.714248	0.650401	0.038703	0.0392116	0.0727468
AFTPH	1	0.0393783	1	0.744557	0.879197	0.773558	0.0452841	0.0867359	0.134162
LGALSL	0.692118	1	1	0.176524	0.571986	0.446382	0.159157	0.11404	0.171287
CNRIP1	0.00810285	1	1	0.912643	0.704577	0.626749	0.0285641	0.0880075	0.161524
OGFRL1	0.00492484	0.528637	1	0.736199	0.977756	0.944333	0.0318209	0.0212808	0.043999
NKX2-3	0.0121353	1	1	0.295582	0.138953	0.0965423	0.0419091	0.0711371	0.0786897
GPAM	1	1	1	0.454166	0.471951	0.444646	0.0503008	0.114169	0.126827
CUTC	1	0.118928	0.000142316	0.619883	0.607273	0.741537	0.042985	0.0850371	0.0690794
PPP1R3C	0.0247065	1	1	0.644956	0.25584	0.239584	0.111291	0.144223	0.175804
CNNM1	1	1	0.00362672	0.254804	0.20907	0.127356	0.0600525	0.080196	0.0524779
HELLS	1	0.00999626	1	0.451291	0.186217	0.362464	0.0884801	0.115278	0.118012
TCTN3	0.0053777	1	1	0.636412	0.783287	0.800224	0.0291146	0.0554085	0.0811119
KCNIP2	1	1	1	0.306388	0.357808	0.353814	0.0361377	0.0441708	0.11346
GOT1	1	1	1	0.845355	0.856585	0.843891	0.0409045	0.0444417	0.0579157
DUSP1	0.0049345	1	1	0.999574	0.89305	0.898719	0.000415771	0.062897	0.100028
MLANA	1	1	1	0.131594	0.130727	0.215257	0.0698862	0.112788	0.107335
MTHFD1L	1	1	1	0.848177	0.787989	0.733768	0.020898	0.0903463	0.117037
LRP11	1	1	1	0.374767	0.382296	0.500158	0.056319	0.115506	0.160473
CCDC170	0.173018	1	3.48211e-09	0.164599	0.261734	0.574586	0.0483572	0.107315	0.202214
PLEKHG1	1	1	1	0.239792	0.216409	0.283421	0.0858215	0.0844531	0.169314
MYCT1	0.104052	0.115664	1	0.252808	0.0346021	0.0834597	0.0726873	0.0105171	0.0815618
CYSTM1	1	1	1	0.682752	0.841908	0.800769	0.0477688	0.0755357	0.134461
CENPL	1	1	1	0.447724	0.396187	0.445921	0.0707358	0.052227	0.0788991
TNFSF18	1	1	1	0.440351	0.0907005	0.244081	0.0879322	0.0843399	0.202781
GPR31	1	1	0.0354484	0.162364	0.145139	0.0705257	0.0629138	0.0856981	0.0526087
ACAT2	1	1	1	0.611472	0.671889	0.78188	0.0489553	0.100441	0.145442
KCNJ5	1	1	1	0.671067	0.635842	0.469691	0.0549634	0.206297	0.298126
MSANTD2	1	1	0.0873562	0.557945	0.593369	0.474779	0.0477283	0.0950211	0.0928811
SLC10A7	1	1	1	0.611472	0.498828	0.517824	0.0589914	0.0449971	0.0686668
PLXDC2	1	1	1	0.971733	0.963459	0.921641	0.00492062	0.051561	0.0685798
UFM1	0.104084	1	0.00322811	0.674448	0.762716	0.843455	0.0476018	0.079797	0.0566925
SMAD9	1	1	1	0.334256	0.327066	0.241391	0.150984	0.0651193	0.104133
HSPH1	0.071861	1	7.69041e-05	0.976045	0.912417	0.807206	0.0173774	0.0751175	0.0604851
EGR1	0.104116	1	1	0.965105	0.610239	0.696269	0.027271	0.141337	0.211078
PLS1	0.0967213	1	1	0.20165	0.403228	0.366293	0.0668783	0.107803	0.100093
NR2C1	0.00494806	0.368603	1	0.839899	0.510653	0.570724	0.0174492	0.0537245	0.0586953
DUSP4	0.00495291	1	0.671745	0.111658	0.461703	0.544367	0.068815	0.153791	0.134364
SORBS3	1	1	1	0.716316	0.729559	0.641903	0.0254684	0.0561674	0.185354
EPHX2	1	0.000698644	1	0.439154	0.217511	0.31439	0.109158	0.0444976	0.0839426
NPPB	1	1	1	0.160873	0.19836	0.252716	0.127754	0.0641063	0.307912
CRISPLD1	1	1	1	0.136944	0.167459	0.320475	0.102874	0.206604	0.268099
RDH10	0.00810285	1	1	0.352169	0.652775	0.675168	0.0871639	0.111585	0.175011
EPX	1	1	1	0.141283	0.19355	0.289568	0.100727	0.0610631	0.281681
SCPEP1	1	1	1	0.964732	0.955714	0.960694	0.00458284	0.0142876	0.0248797
TMEM131L	0.199521	1	1	0.828454	0.559857	0.547115	0.0187185	0.0984766	0.164873
CEP89	1	1	0.000125081	0.599388	0.57935	0.44386	0.044579	0.0959042	0.0385867
TAS2R10	0.0211327	0.268553	1	0.358957	0.0819169	0.165437	0.0448815	0.0822752	0.0941618
PDZRN3	1	1	1	0.301943	0.318846	0.292617	0.0466287	0.128008	0.225745
CSTA	0.00495291	1	1	0.0694171	0.666388	0.736018	0.0488541	0.0905432	0.233999
DEPDC7	1	1	1	0.180064	0.357428	0.388973	0.109819	0.105318	0.113053
CAT	1	1	1	0.871759	0.922583	0.752508	0.0201397	0.06715	0.339309
GJA3	1	1	1	0.219271	0.155139	0.140194	0.0278309	0.0614167	0.089111
TNFSF10	1	1	1	0.750785	0.622381	0.654221	0.0359832	0.243737	0.209234
CXCR4	1	0.603233	1	0.825366	0.942152	0.818218	0.0599793	0.0451932	0.165339
FLT3	1	1	1	0.284536	0.100143	0.217371	0.0845164	0.0328702	0.15173
UBL3	1	0.0417072	7.8019e-06	0.932419	0.935828	0.873229	0.0142317	0.0313366	0.0376126
FYTTD1	1	1	1	0.794091	0.849766	0.817457	0.0325706	0.0252977	0.0757528
XPNPEP2	0.00810438	1	1	0.640325	0.290024	0.294585	0.0315116	0.104342	0.128267
OCRL	0.0363881	1	0.00407184	0.854245	0.766493	0.688724	0.0263151	0.061408	0.0667419
LAX1	1	1	1	0.127682	0.0896359	0.121658	0.0620036	0.0333693	0.0620039
KIAA1191	1	0.00806165	1	0.884775	0.8105	0.860465	0.0150132	0.0405279	0.0316587
CD244	1	0.0623928	1	0.290178	0.130277	0.425129	0.112832	0.106885	0.282893
LY9	1	1	1	0.379585	0.23864	0.304149	0.0424856	0.0593001	0.1984
SERAC1	1	0.998617	0.123109	0.6	0.660253	0.512495	0.0711591	0.0985868	0.0996906
ANXA11	1	1	1	0.784775	0.872517	0.885912	0.0749621	0.0476654	0.0687496
ZNF205	1	1	1	0.465158	0.462426	0.56173	0.0265053	0.12333	0.172976
ODF2L	1	1	1	0.544477	0.43553	0.44529	0.0783789	0.0825328	0.065225
TRMT13	1	1	1	0.652276	0.475012	0.546085	0.0712067	0.128723	0.0863754
ZMIZ2	0.790886	1	0.544232	0.847724	0.774389	0.706569	0.0250473	0.0626605	0.103154
EEPD1	1	1	1	0.649667	0.789219	0.751954	0.0407589	0.165336	0.118709
HNRNPA2B1	0.246036	0.0143394	1	0.987437	0.898982	0.940118	0.00332403	0.0128022	0.0455167
POLM	0.00495194	1	1	0.75885	0.550084	0.558901	0.0220716	0.0559276	0.0809262
RECK	0.0424059	1	1	0.805004	0.520248	0.578152	0.0312099	0.0724867	0.119132
PLAU	1	1	1	0.97663	0.893126	0.855358	0.00680667	0.061326	0.0918802
SRGN	0.00777799	1	1	0.891616	0.993891	0.99108	0.0492934	0.00821561	0.016597
BICC1	1	1	1	0.395768	0.28887	0.322431	0.103313	0.171668	0.199059
P4HA1	1	1	1	0.922385	0.933736	0.92512	0.0225131	0.0155926	0.0383419
SLC25A16	1	1	0.0738759	0.577668	0.598996	0.496691	0.0419215	0.0743516	0.0780491
RASSF8	0.0423989	8.71796e-06	1	0.290072	0.717714	0.505067	0.0359031	0.0780764	0.112027
GIPC1	1	1	1	0.786904	0.798256	0.78889	0.0373754	0.0454239	0.0908254
CCDC70	1	1	1	0.0924142	0.235833	0.0985045	0.0614875	0.130601	0.0890984
ATP7B	0.172968	1	1	0.552915	0.321673	0.35231	0.0918139	0.0407761	0.124045
NLN	0.00583868	1	1	0.420122	0.737949	0.649405	0.0647168	0.10782	0.0751025
CENPK	1	0.200002	2.24666e-06	0.171014	0.151191	0.395974	0.0897639	0.130938	0.11439
OPTN	0.0493793	1	1	0.228933	0.86779	0.634357	0.109056	0.060045	0.245794
NCKAP1L	1	1	1	0.976284	0.970493	0.942012	0.00900067	0.0179277	0.0586719
SPATS2	0.0267114	1	1	0.635773	0.428698	0.48901	0.0508514	0.0922075	0.0688037
CDK2	1	1	1	0.606149	0.706022	0.671348	0.0601604	0.0787785	0.0729988
LRP1	0.0219583	0.530144	1	0.666196	0.94162	0.883399	0.0280029	0.0968178	0.0840411
HOXC11	1	1	1	0.136039	0.125854	0.066397	0.0681256	0.0579399	0.0466974
NFE2	1	1.9868e-05	0.00351233	0.355709	0.105264	0.397286	0.200843	0.041377	0.170782
IKZF4	1	1	1	0.281049	0.455936	0.388589	0.0735949	0.12826	0.117532
STIL	1	1	1	0.587836	0.406517	0.453751	0.0517447	0.0484847	0.132418
HJURP	1	1	1	0.555363	0.453591	0.449784	0.0651631	0.0915062	0.208154
AMD1	1	0.544238	1	0.890604	0.933381	0.892709	0.0200502	0.0329694	0.0387499
NDUFAF4	1	1	1	0.602928	0.35649	0.610581	0.0256875	0.240903	0.155335
SERPINA7	1	1	1	0.109502	0.0808396	0.0587864	0.0734213	0.0354215	0.024567
RAB9B	0.112014	0.0261586	1	0.063934	0.405846	0.237244	0.0530353	0.137982	0.102176
ESX1	0.0180488	0.0261451	1	0.2177	0.0268958	0.0569851	0.0963874	0.00934676	0.0424234
TNFAIP6	1	0.388628	1	0.449694	0.684399	0.364845	0.0408153	0.204027	0.304117
ACVR1C	1	1	1	0.209263	0.149182	0.143292	0.0838283	0.0395417	0.0703754
LPGAT1	0.00952628	0.650969	1	0.508491	0.83225	0.773558	0.0333869	0.0680916	0.0958342
BATF3	0.00495097	1	1	0.912004	0.497294	0.426615	0.0189588	0.166646	0.133343
G0S2	0.845134	0.517067	1	0.256907	0.858955	0.571036	0.106423	0.161368	0.281125
KCNJ2	1	1	1	0.687357	0.556472	0.560108	0.0877604	0.146596	0.222904
RAP2C	1	1	1	0.737956	0.760257	0.80915	0.0230178	0.0549462	0.10973
EXOSC9	1	1	1	0.636279	0.61683	0.651664	0.0359923	0.047313	0.0909505
PFKFB2	0.715653	1	1	0.474128	0.70438	0.641042	0.0385919	0.123032	0.115283
GPR83	1	1	0.188341	0.200053	0.214355	0.12281	0.0735932	0.0885326	0.0621999
ACSL3	1	0.0540421	1	0.846021	0.918438	0.883195	0.0248558	0.0186916	0.0355234
CHPF	1	1	1	0.434602	0.570453	0.643936	0.052375	0.110205	0.201908
DNPEP	1	1	1	0.747671	0.760232	0.723456	0.0386018	0.0394786	0.0624395
FAM210B	1	1	1	0.749774	0.685755	0.753257	0.0354716	0.0769905	0.109976
PI3	1	0.491059	1	0.100213	0.353435	0.154651	0.0647418	0.193552	0.115801
KCNS1	1	0.136551	1	0.182406	0.350267	0.210451	0.0527116	0.108672	0.0691978
PARD6B	0.584958	1	1.40186e-05	0.173037	0.2439	0.392053	0.0762913	0.0773745	0.107772
PLCG1	0.00747032	1	3.4017e-05	0.864573	0.609896	0.498072	0.0237088	0.0677193	0.103563
CSE1L	1	1	0.0076259	0.961751	0.94176	0.891279	0.0061393	0.0312112	0.0509561
PTGIS	1	1	1	0.130689	0.332877	0.265467	0.112797	0.201151	0.23917
PPP4R1L	1	1	1	0.451184	0.382822	0.380709	0.0355233	0.0747506	0.0922839
PMEPA1	0.00495194	1	1	0.938275	0.438787	0.450929	0.0266764	0.108307	0.146915
DDX27	1	1	1	0.757919	0.660177	0.721416	0.0310517	0.06119	0.0685831
BCAS4	1	1	1	0.863535	0.485874	0.721766	0.0445753	0.284666	0.260118
IQSEC2	1	1	1	0.389939	0.476	0.428051	0.0820989	0.103209	0.157553
VAMP7	0.00495097	1	0.00201842	0.690897	0.885344	0.914671	0.0537597	0.0208527	0.0287985
IRGC	1	1	0.285625	0.182007	0.165513	0.0801109	0.0738729	0.0839926	0.0496389
CEACAM8	1	8.08256e-06	0.139638	0.157732	0.0200895	0.189262	0.0921811	0.0178463	0.213861
USP9X	1	1	1	0.917221	0.89267	0.835724	0.00944959	0.0679234	0.0939415
F13A1	0.00536202	1	1	0.0376896	0.572107	0.657303	0.0400755	0.318097	0.33684
TRERF1	1	1	1	0.385627	0.682269	0.537131	0.15034	0.166309	0.156336
BTN2A2	0.104084	1	1	0.695901	0.380623	0.475296	0.0673907	0.123677	0.133355
XPO5	1	0.530419	1	0.679079	0.734286	0.659464	0.0354796	0.0510534	0.0592333
ABCC10	1	1	1.22398e-06	0.771626	0.736593	0.650451	0.040696	0.0407575	0.0622081
HIST1H1A	1	1	1	0.374581	0.245345	0.23496	0.0373325	0.275447	0.246319
TREM1	1	1	1	0.347325	0.636038	0.420988	0.227051	0.211779	0.244128
COL21A1	1	1	1	0.154245	0.068412	0.150754	0.0881423	0.0301943	0.147273
GLO1	1	0.00131087	0.000156409	0.925526	0.895129	0.960972	0.00845214	0.035881	0.0282127
KCNK17	1	1	1	0.199734	0.162604	0.35326	0.057895	0.0861036	0.303904
RIOK1	0.00495097	1	0.197858	0.886425	0.697606	0.647721	0.0467223	0.0377641	0.0755943
NRN1	1	1	0.123072	0.199814	0.219324	0.394303	0.0829531	0.115331	0.167998
ATXN1	1	0.466294	0.671547	0.713734	0.778357	0.641215	0.0431824	0.113064	0.131745
DEK	0.00583642	1	1	0.775073	0.904344	0.903269	0.0299045	0.021241	0.0437135
CRISP1	0.160978	1	1	0.124647	0.0368455	0.0525004	0.0515276	0.0143209	0.0373358
RUNX2	0.0211401	1	0.00171836	0.68025	0.477667	0.37187	0.0457044	0.128994	0.0931054
LRRFIP1	0.0457317	0.0261406	1	0.892893	0.700724	0.791936	0.0153736	0.0550668	0.0785414
CXCL6	1	1	1	0.199188	0.206713	0.258045	0.0874503	0.215369	0.209393
EREG	1	1	1	0.347511	0.184247	0.186963	0.0391715	0.207844	0.157396
AHNAK	0.0424059	1	1	0.255363	0.882733	0.688544	0.138758	0.0582516	0.221173
SH3TC1	0.00495	1	1	0.942294	0.669633	0.72925	0.0119182	0.0927093	0.113046
BBS2	1	0.00127014	1	0.650226	0.790385	0.671967	0.0660836	0.0593872	0.0697648
GOT2	1	1	1	0.915252	0.870325	0.871771	0.0122074	0.0289478	0.0468198
GPR18	1	1	1	0.133511	0.239135	0.377964	0.14051	0.154954	0.210391
TMTC4	1	1	1	0.579319	0.457939	0.475856	0.0888632	0.0771497	0.100349
RAP2A	1	1	1	0.852302	0.926017	0.906525	0.0278036	0.0313226	0.0619912
ABCC4	1	1	1	0.915997	0.822528	0.747374	0.0304029	0.100169	0.19086
C17orf53	0.00495291	0.0442406	1	0.725526	0.295271	0.381449	0.0526349	0.0580847	0.083128
2006-09-01	0.00494903	1	1	0.463402	0.764338	0.764582	0.0659099	0.087775	0.0842485
NDUFA1	1	1	0.0883087	0.683178	0.768927	0.930678	0.0366331	0.136934	0.122131
AMELX	1	1	1	0.0801437	0.103198	0.0724632	0.0643141	0.107941	0.0700289
PTGER2	0.00495	1	0.0487066	0.0643865	0.581581	0.690853	0.0651356	0.135137	0.130154
FAM193A	0.00494903	1	0.00060369	0.929625	0.738533	0.605679	0.00946173	0.140493	0.138564
MYH2	1	1	1	0.154458	0.0743628	0.0707857	0.06634	0.0381461	0.0447222
MRPS7	0.528325	1	1	0.788076	0.84007	0.853898	0.0253342	0.0362982	0.0368738
GGA3	0.0116519	1	0.129476	0.905456	0.818498	0.738405	0.0107051	0.107635	0.146351
DDX31	0.00745897	1	0.686714	0.683471	0.515064	0.474497	0.0512778	0.0742815	0.050306
IL1B	0.461144	1	1	0.957732	0.77501	0.672178	0.0236681	0.183605	0.240792
PAX8	1	1	1	0.356721	0.432475	0.327801	0.172693	0.108733	0.109231
INSIG2	1	1	1	0.82345	0.755758	0.724598	0.0429143	0.107025	0.105085
PSD4	1	1	1	0.802396	0.655576	0.654313	0.0300706	0.099609	0.171415
SLC25A23	1	1	1	0.675459	0.560858	0.61492	0.0487271	0.130052	0.127858
TNFSF9	1	1	1	0.516183	0.572126	0.664267	0.0917883	0.144387	0.141294
MED1	0.149805	1	1	0.501916	0.812274	0.700726	0.0195703	0.131393	0.128388
CD70	1	1	1	0.375113	0.433299	0.380233	0.0535152	0.144138	0.161361
C3	1	1	1	0.908943	0.980468	0.820496	0.0224517	0.0231767	0.195309
FOSB	0.00494709	1	0.0180521	0.998057	0.408482	0.353894	0.00219828	0.124777	0.203314
RTN2	1	1	1	0.73367	0.642711	0.62462	0.030657	0.062202	0.114765
GPCPD1	1	1	1	0.836918	0.81429	0.804012	0.029207	0.0788121	0.135467
CD93	1	1	1	0.772611	0.71421	0.669207	0.0672905	0.211878	0.259001
CST8	1	1	1	0.11597	0.0810677	0.070795	0.060883	0.0354299	0.0491636
PSMF1	1	1	0.0907528	0.919963	0.913064	0.855631	0.0166394	0.0533192	0.0605372
CSTL1	1	1	1	0.101837	0.139822	0.0707269	0.0689862	0.0695482	0.056362
BFSP1	1	1	1	0.08749	0.106981	0.170872	0.0561343	0.0377113	0.083848
LAMP5	0.0180584	1	1	0.729651	0.252342	0.223214	0.113989	0.192883	0.158753
MRPS26	1	1	1	0.82683	0.667985	0.800478	0.0321588	0.118879	0.0955633
ZNF436	1	0.129218	0.472395	0.588129	0.518942	0.651305	0.0939782	0.0872954	0.0944545
RALY	0.902338	0.0718451	1	0.888741	0.740389	0.824093	0.0134483	0.0541777	0.0777302
CEP250	1	1	1	0.557972	0.474834	0.510449	0.0367725	0.11677	0.127669
ST3GAL3	0.0103274	0.24786	1	0.633298	0.377974	0.437503	0.0339721	0.0493467	0.0633008
XRCC3	1	1	1	0.521879	0.376136	0.444544	0.0374691	0.109224	0.105668
PDCD2L	1	1	0.00173954	0.620282	0.608147	0.520897	0.0516799	0.0323414	0.0679371
IRF3	1	0.148245	1	0.817993	0.652762	0.75258	0.0184622	0.0635349	0.100135
STAT5A	0.00952451	1	0.000795212	0.93918	0.899578	0.7853	0.00934347	0.0164341	0.119809
PRKCG	0.0195427	1	0.00148469	0.322944	0.214615	0.121144	0.0297858	0.0946041	0.0673757
CFP	1	1	1	0.274048	0.281696	0.441368	0.0491862	0.130774	0.244494
L3HYPDH	0.375225	1	1	0.673995	0.497009	0.539811	0.0652911	0.0640247	0.0838734
HSPA2	1	1	0.00608371	0.519084	0.463921	0.315807	0.18211	0.0892728	0.181671
PZP	1	1	1	0.129359	0.125366	0.222896	0.0488458	0.139303	0.0995987
OMG	1	1	1	0.179319	0.201402	0.357398	0.119032	0.20408	0.14847
WDR60	0.00746606	1	0.0224578	0.682193	0.516585	0.443228	0.0309408	0.0778773	0.0865492
TIMM8A	1	1	1	0.368805	0.341762	0.459391	0.225895	0.0933259	0.0621048
ZC4H2	1	0.817689	1	0.32856	0.413058	0.334842	0.0549772	0.0440054	0.109266
RGS13	1	0.261418	1	0.188768	0.0403184	0.107499	0.069537	0.0481581	0.0858679
ZNF484	0.00494903	1	1	0.732792	0.472135	0.47052	0.0500858	0.0668637	0.0575394
BCL11B	1	1	0.000121236	0.341602	0.269516	0.137594	0.14483	0.0580739	0.0817997
YEATS4	0.00495	1	0.00240867	0.311818	0.660323	0.745034	0.0837761	0.0851865	0.0508544
TAS2R4	1	1	1	0.190205	0.274599	0.240045	0.0594718	0.113459	0.134239
IDUA	0.00495	1	1	0.823689	0.597184	0.60623	0.0231161	0.0591779	0.114935
EMC1	0.964359	1	1	0.824195	0.694976	0.721456	0.0357602	0.0682507	0.0791827
SIN3B	0.0324162	1	1	0.798909	0.668289	0.665938	0.0222542	0.0702686	0.0925919
CHTF18	0.00494903	1	1	0.873969	0.371497	0.461331	0.0221402	0.0476958	0.108249
ECHS1	1	1	1	0.920229	0.927095	0.936206	0.0120273	0.0316242	0.0399122
GNG11	1	0.247964	0.00433064	0.226298	0.170919	0.424052	0.0530464	0.165205	0.22118
PTPN12	1	1	1	0.743732	0.868157	0.767287	0.0292958	0.0834165	0.13369
STYXL1	1	0.00285578	1	0.844158	0.693898	0.815482	0.0382291	0.0849162	0.0394014
STEAP4	1	1	0.000486664	0.0511312	0.0521566	0.216944	0.0521736	0.0236904	0.222507
RBM48	0.0532268	1	0.00497775	0.299734	0.432672	0.524026	0.0601939	0.0860878	0.0750304
ZFP36	1	1	1	0.959595	0.938527	0.91862	0.0228593	0.0523724	0.107259
RASL11B	0.00495291	1	1	0.937317	0.267754	0.276355	0.0315207	0.130503	0.134585
KDR	1	1	1	0.215544	0.190058	0.318444	0.0741302	0.0322894	0.188337
PPAT	0.0237653	0.32331	1	0.691536	0.45529	0.523395	0.0599534	0.0703127	0.0694586
A4GALT	0.0288719	1	1	0.098057	0.466913	0.388654	0.0637647	0.105127	0.161685
CDC42EP1	1	1	1	0.336172	0.490716	0.487855	0.0993564	0.109963	0.304594
MPST	1	0.039398	1	0.643199	0.390154	0.607876	0.0327915	0.160527	0.129378
RAC2	1	1	1	0.96231	0.898906	0.891041	0.00688676	0.0350172	0.107573
CPA4	1	1	1	0.197658	0.324455	0.269361	0.069306	0.146925	0.219008
PRKRIP1	0.00495	0.00104238	1	0.850359	0.581442	0.683376	0.0230155	0.0608851	0.0607305
SMO	1	1	1	0.572744	0.330627	0.414643	0.094324	0.0407029	0.118376
MYO1B	1	1	1	0.361299	0.481311	0.451108	0.053709	0.205801	0.198996
GAD1	1	1	1	0.28576	0.187631	0.188739	0.0440263	0.102577	0.0788008
TWSG1	1	1	1	0.765345	0.88471	0.832369	0.0253405	0.0351644	0.0742686
CGNL1	1	1	1	0.294144	0.30716	0.175743	0.252635	0.167303	0.0856628
TMOD2	1	1	1	0.561964	0.708607	0.582813	0.0576117	0.124645	0.182593
INO80	0.493587	1	6.11652e-05	0.801491	0.749116	0.648631	0.0292677	0.0833632	0.103135
IVD	1	0.998617	1	0.869151	0.63574	0.735328	0.0198607	0.0685942	0.123686
KNSTRN	0.00537875	1	1.14194e-05	0.400373	0.554064	0.667461	0.0664352	0.043952	0.078292
ISLR	1	1	1	0.284456	0.342808	0.26058	0.0627891	0.127372	0.272449
THAP10	1	0.0152969	1	0.23194	0.445727	0.315448	0.12784	0.0785806	0.106004
PALLD	1	0.618685	1	0.698297	0.54549	0.693013	0.0494728	0.0911326	0.166469
DCTD	1	1	1	0.905643	0.824797	0.849305	0.017806	0.0385128	0.0451533
PIMREG	0.0493793	1	1	0.581927	0.208791	0.304102	0.080008	0.111232	0.147224
PLD2	1	0.290882	1	0.700532	0.816127	0.729559	0.0282435	0.0717594	0.0837647
CCNT1	0.00494806	1	1	0.929199	0.673042	0.668142	0.0144636	0.0781838	0.138214
PUS7L	1	1	1	0.55334	0.538069	0.461603	0.0602643	0.0583488	0.157807
SLC44A2	0.0237653	1	1	0.980676	0.850628	0.842242	0.00686924	0.079079	0.0988947
AP1M2	1	1	1	0.199814	0.190337	0.217393	0.0723355	0.0563928	0.168423
ADCY4	1	0.122317	1	0.513468	0.299035	0.402186	0.0910187	0.0814023	0.12302
PARP2	0.0154138	1	1	0.741389	0.578216	0.580789	0.0499705	0.0377014	0.075178
EAPP	1	0.685017	0.11706	0.731248	0.638567	0.788104	0.0493356	0.116543	0.0884485
MIS18BP1	1	1	1	0.704631	0.677428	0.718671	0.0660955	0.0753051	0.1385
REEP5	1	1	1	0.937769	0.943699	0.923114	0.00927234	0.0220505	0.0316113
FGF13	1	1	1	0.117514	0.0640709	0.14129	0.0730353	0.0984279	0.0844284
CHRNA10	1	1	1	0.426138	0.341255	0.277299	0.107842	0.0948079	0.124415
CDKN1C	1	1	1	0.539925	0.442501	0.533219	0.0545441	0.0340039	0.154966
SGO1	1	0.0106246	1	0.388635	0.1786	0.360283	0.079153	0.0839806	0.149797
LBP	1	1	1	0.089992	0.155088	0.168804	0.0630049	0.0551337	0.190758
GAMT	0.845238	1	1	0.806042	0.638871	0.6028	0.0396123	0.0914457	0.164626
PUDP	1	1	1	0.669098	0.611848	0.703344	0.0559816	0.0962054	0.0902796
ERMARD	0.00495097	1	1	0.813788	0.638598	0.626483	0.0275498	0.0296101	0.0514224
MOSPD2	0.0160291	1	1	0.57333	0.747937	0.765337	0.0520872	0.0422457	0.074224
DOCK6	0.00494806	1	8.6601e-06	0.834709	0.470892	0.254536	0.0600427	0.113577	0.132524
ELOF1	0.00494709	0.00170423	1	0.538648	0.827357	0.747492	0.0317517	0.049167	0.0437762
PLVAP	0.0111952	1	0.000208777	0.636279	0.352301	0.192472	0.0577064	0.145444	0.0840088
TULP4	1	0.00883865	1	0.661645	0.846724	0.65167	0.0271881	0.0953729	0.13525
RSPH3	1	1	1	0.430024	0.689228	0.608733	0.198404	0.0733234	0.109437
BMP15	1	1	1	0.0398456	0.169119	0.0786284	0.0255723	0.0981433	0.0600803
AFDN	1	1	1	0.520256	0.754655	0.592893	0.0789852	0.179967	0.208207
STK33	1	1	1	0.105137	0.106988	0.143493	0.0664594	0.0453198	0.104095
NDUFA10	0.00494903	0.132787	1	0.940671	0.54452	0.710952	0.00635633	0.141197	0.0733093
FCHO1	1	1	0.00542642	0.773915	0.68611	0.46974	0.0394999	0.168303	0.170929
KLHDC7B	1	0.000826769	0.356708	0.157626	0.44951	0.189952	0.0733852	0.129977	0.158571
LSM4	1	1	0.885053	0.93761	0.937906	0.91433	0.0144338	0.0162732	0.0258701
SULT4A1	1	1	1	0.324355	0.24006	0.227315	0.0975139	0.0710642	0.157371
CAMSAP1	0.00495097	1	1	0.93918	0.690863	0.646099	0.0101419	0.0896033	0.143541
ZBTB46	0.0642664	1	1	0.785494	0.516484	0.565877	0.0423537	0.0396793	0.15197
TNNI2	1	1	1	0.448443	0.347453	0.546874	0.128516	0.155163	0.201685
COL5A1	1	1	1	0.375672	0.396149	0.405569	0.0532235	0.0850083	0.28743
CYP2E1	1	1	1	0.220868	0.185001	0.16076	0.118601	0.0522649	0.0647106
CEP85	1	1	1	0.663668	0.617945	0.604212	0.0309646	0.0472221	0.0667495
LAMA5	1	1	1	0.252249	0.455417	0.448954	0.170582	0.0286218	0.0892831
EXOSC2	1	1	1	0.561698	0.597615	0.593333	0.0941624	0.0415403	0.067152
CHMP2A	1	1	1	0.943306	0.904496	0.927416	0.0102846	0.0309932	0.0335696
METTL26	1	1	1	0.811153	0.740725	0.741818	0.0194553	0.0419993	0.0767713
EIF2S3	1	0.012365	0.027114	0.899122	0.625423	0.904179	0.00970261	0.191719	0.0785678
MAP3K10	1	0.115699	1	0.507027	0.546396	0.446676	0.0255386	0.118902	0.132599
SMPDL3B	1	1	1	0.214772	0.221174	0.300917	0.0965504	0.0703838	0.214693
CCDC62	1	1	1	0.177296	0.121272	0.188297	0.0494999	0.0704362	0.0967352
ZNF426	0.166603	1	1	0.352143	0.559996	0.55723	0.141069	0.0453876	0.0882619
MPP1	1	0.0182895	1	0.930689	0.972141	0.921183	0.0160693	0.0158743	0.0505586
C12orf65	0.0247023	1	0.0462027	0.626191	0.525673	0.480938	0.042288	0.0625224	0.0359023
SLC35D2	1	1	1	0.797658	0.796469	0.771775	0.0464141	0.0357085	0.0705269
UBA1	1	1	1	0.94477	0.95977	0.944544	0.0132275	0.0253182	0.0183529
AKAP12	1	1	1	0.404977	0.380008	0.439663	0.0356008	0.0665121	0.148838
BPIFA3	0.013139	1	0.655953	0.267394	0.101252	0.0750908	0.0650145	0.04233	0.0507202
DEFB118	1	1	1	0.105137	0.0740206	0.0662732	0.0613953	0.0294746	0.0374505
EDA2R	0.00953162	0.00446068	1	0.164972	0.672827	0.476623	0.0950052	0.15637	0.113038
ZNF227	0.0336726	1	1	0.467208	0.566739	0.576456	0.0299038	0.0337877	0.0585517
GSE1	1	1	1	0.623716	0.573387	0.535837	0.0287451	0.0955749	0.1705
SH3BGRL	0.00490171	1	0.0174185	0.670109	0.963687	0.979616	0.0231645	0.023439	0.016225
NFATC1	1	1	0.000517829	0.719484	0.670989	0.50753	0.0353885	0.119226	0.0747498
PPT1	1	1	1	0.984935	0.986146	0.985627	0.00202079	0.00863211	0.00610506
RAB11FIP4	0.284162	1	1	0.156268	0.413983	0.466961	0.102035	0.0944031	0.200288
ABCB7	0.0363881	0.0952414	1	0.850067	0.71658	0.775835	0.0187581	0.0351215	0.0569798
TRAF3	1	0.000116863	1	0.602742	0.856496	0.66405	0.0753084	0.0643742	0.122655
ADGRE3	1	1	1	0.223929	0.5213	0.5735	0.0720293	0.303582	0.334423
AOC3	1	1	1	0.263402	0.252316	0.265724	0.0765959	0.0754599	0.110651
ACLY	0.0745078	1	0.409126	0.959542	0.929135	0.914547	0.00699272	0.0196691	0.0235057
DIAPH1	0.0512602	1	1	0.942986	0.821007	0.818237	0.016055	0.07027	0.105056
EXOC4	1	0.70227	1	0.744024	0.275885	0.654536	0.0380277	0.314062	0.234213
C1orf159	1	1	1	0.417833	0.483263	0.448279	0.0853461	0.0449407	0.0564092
MAP1B	1	1	1	0.213588	0.527479	0.459756	0.127069	0.182334	0.32408
IL13RA1	0.029935	1	1	0.991696	0.972585	0.964166	0.00269029	0.0219028	0.0243262
CKMT2	1	1	1	0.291802	0.188163	0.212667	0.0434151	0.0868783	0.067117
KHDRBS3	0.304617	1	0.583734	0.595741	0.434883	0.350864	0.109397	0.0806704	0.127459
FMO5	1	0.00154541	1	0.504631	0.250269	0.388781	0.0726305	0.0923841	0.0862959
PRKAB2	1	1	1	0.69127	0.641685	0.629009	0.0466415	0.066665	0.0693223
ZNF132	1	1	1	0.541682	0.406593	0.441316	0.04693	0.0864389	0.0896361
THAP1	1	1	1	0.679052	0.728526	0.656765	0.0160568	0.0600145	0.0762127
ACTR10	0.00809979	1	0.285586	0.64831	0.77676	0.812326	0.0252943	0.0606942	0.0530093
LGALS3	1	1	1	0.708784	0.80723	0.881969	0.0990647	0.12454	0.119485
DHX30	0.00495	0.37849	1	0.892654	0.652522	0.743889	0.0152351	0.0936385	0.0515577
RAF1	0.00687236	1	1	0.945622	0.859145	0.855166	0.00705732	0.0263378	0.041474
PPARG	1	1	0.783692	0.831807	0.730078	0.582869	0.0322104	0.15566	0.203492
NUP210	1	0.0143991	1	0.730902	0.400858	0.684632	0.0440134	0.188405	0.207834
FCRLA	0.214289	0.169952	1	0.0640405	0.395047	0.241856	0.0491549	0.124572	0.156507
ENOSF1	1	1	1	0.783391	0.72947	0.693286	0.0234235	0.0581136	0.102457
TRIM5	1	1	0.00270926	0.461512	0.408	0.62085	0.0488403	0.202326	0.0866103
CNGA4	1	1	1	0.204472	0.175957	0.166245	0.0575802	0.0636932	0.103239
TRIM22	0.083397	1	1	0.692175	0.843277	0.865894	0.0337344	0.0832618	0.0775474
ILKAP	0.00494806	0.0350482	1	0.929438	0.49571	0.60259	0.0167406	0.0961887	0.0575863
RAMP1	0.0121331	1	1	0.272931	0.735896	0.645152	0.122269	0.141889	0.187861
SERPINF1	1	1	1	0.920282	0.88793	0.842205	0.0154691	0.0997284	0.217644
JCHAIN	1	0.00380503	0.000925607	0.072132	0.0290505	0.249769	0.0551023	0.0463555	0.212814
ITGB4	1	1	1	0.308704	0.327148	0.338259	0.046043	0.104416	0.245927
CLEC10A	1	1	1	0.326164	0.423717	0.598656	0.0339602	0.28527	0.308052
GUCY2D	1	1	1	0.187517	0.310088	0.246913	0.0399197	0.0962373	0.0967437
DLG4	1	1	1	0.458371	0.589997	0.533138	0.0494425	0.151316	0.211559
PCBD2	1	1	1	0.392973	0.467863	0.453906	0.157354	0.0481231	0.0537574
NIP7	0.510543	1	1	0.601304	0.764395	0.728773	0.0631587	0.0421065	0.0891362
TERF2	1	1	1	0.652063	0.769915	0.635428	0.0381851	0.126508	0.120103
PCED1A	0.0246852	1	1	0.73548	0.808472	0.822155	0.016172	0.0397451	0.0390497
RIN2	0.430675	1	1	0.945595	0.891352	0.852338	0.0113391	0.0619322	0.0794554
ATP1A4	1	1	1	0.152595	0.135455	0.161429	0.0781951	0.0490728	0.0871874
NES	0.00952984	1	1	0.103567	0.499804	0.480919	0.0648915	0.0855482	0.229662
BCAN	1	1	1	0.368166	0.362574	0.302604	0.139418	0.196672	0.15397
RAB25	1	1	0.166287	0.265345	0.230592	0.157384	0.0813777	0.069432	0.0750004
ACY3	0.172993	1	1	0.935693	0.376472	0.379865	0.0164669	0.167395	0.34462
ALDH3B2	1	1	1	0.172398	0.16538	0.12034	0.0542014	0.0548381	0.0523444
TESMIN	1	1	1	0.278919	0.163675	0.267866	0.188037	0.0280626	0.0991661
NASP	1	1	1	0.738488	0.654245	0.675839	0.0643594	0.0536342	0.122956
LPIN3	1	1	1	0.385494	0.526471	0.453337	0.0652355	0.0945333	0.114799
PPP1R3D	0.028862	1	0.450479	0.444344	0.589338	0.615496	0.055044	0.0301559	0.0751727
PATJ	1	1	1	0.234416	0.256258	0.2621	0.0985634	0.125769	0.0903109
NMUR2	1	0.00357186	0.390477	0.0704019	0.0289555	0.0639488	0.0475377	0.0163862	0.0308123
ZMYM5	1	1	1	0.529598	0.541694	0.582002	0.0843223	0.0568942	0.0655452
USPL1	0.00495	1	1	0.958211	0.667275	0.646214	0.0133457	0.0503125	0.0741084
POMP	1	1	1	0.945302	0.97048	0.960984	0.00650375	0.00825102	0.0278764
ALOX5AP	1	1	1	0.996167	0.949047	0.923758	0.000726014	0.0487925	0.0946696
WASF3	1	1	1	0.27498	0.359709	0.379682	0.127896	0.110519	0.131432
PIK3C2B	0.00810285	1	1	0.876896	0.58911	0.555286	0.0227725	0.1815	0.216933
CHIT1	1	1	1	0.400665	0.6709	0.628285	0.0243268	0.205882	0.306326
CCNA1	0.00688025	1	1	0.031621	0.460607	0.407261	0.0646811	0.227313	0.183246
KL	1	1	1	0.162577	0.202847	0.258089	0.039273	0.0651828	0.153023
STARD13	1	1	1	0.66058	0.435245	0.539025	0.0610349	0.107516	0.121821
BEX1	1	1	1	0.315598	0.264148	0.420403	0.177307	0.212611	0.239944
SLC39A11	1	1	1	0.671307	0.806824	0.756058	0.0351722	0.0555606	0.139553
EPHB2	1	0.0660527	0.0480334	0.679186	0.767786	0.597663	0.0320893	0.100713	0.123396
PRAM1	1	1	1	0.886399	0.636108	0.754059	0.021679	0.147521	0.230677
PDE6B	1	1	1	0.346553	0.295284	0.399855	0.112302	0.130696	0.117015
LGALS12	1	1	1	0.260075	0.226751	0.443433	0.0769427	0.163009	0.264654
FOPNL	0.00952984	1	1	0.677136	0.824163	0.838039	0.0434715	0.0393087	0.0481658
LARGE1	0.0666976	1	0.00352088	0.596167	0.452108	0.351709	0.0641674	0.0929085	0.0814848
SLC2A11	1	1	1	0.438568	0.432729	0.412062	0.0277006	0.0433939	0.075542
GIMAP6	1	1	1	0.803221	0.611785	0.773208	0.0591196	0.141871	0.166669
NTS	1	0.000234432	1	0.131355	0.0160209	0.131311	0.0863276	0.0305753	0.17208
TMTC1	1	1	1	0.352196	0.307274	0.412798	0.0518799	0.157745	0.193438
SWAP70	1	1	1	0.89843	0.917272	0.863876	0.0230704	0.0215325	0.077868
ARNTL	1	1	1	0.604951	0.687834	0.63284	0.0405173	0.0700557	0.0850717
LYVE1	1	0.378592	1	0.927203	0.158295	0.432009	0.0282128	0.141633	0.332565
RRAS2	0.149783	1	5.91674e-06	0.138169	0.231035	0.448363	0.0537801	0.10726	0.178502
ZFC3H1	0.0154083	1	0.0373975	0.899308	0.777393	0.648699	0.0199915	0.137611	0.143727
MEN1	0.246624	1	1	0.556375	0.705223	0.673917	0.0376101	0.0602201	0.0626685
PEBP4	1	1	1	0.315172	0.308313	0.392573	0.105407	0.0738897	0.16747
CTIF	1	1	1	0.541789	0.612279	0.569814	0.0599643	0.0870231	0.0902487
MRO	1	1	1	0.166915	0.408178	0.319815	0.12014	0.0970698	0.0960974
IRAK2	0.264872	1	5.91847e-06	0.918179	0.840032	0.62756	0.0317183	0.0971414	0.117714
ARL8B	0.0120776	1	1	0.903726	0.950518	0.943609	0.00815892	0.0148924	0.0132985
EDEM1	1	1	1	0.761059	0.855508	0.833635	0.0417025	0.0443857	0.0845626
CHL1	1	1	1	0.25555	0.19021	0.154753	0.0600992	0.130955	0.1432
TRPM1	1	1	1	0.090205	0.129023	0.084673	0.0546414	0.0453971	0.0533953
TSPAN2	1	0.0719018	2.95061e-05	0.115198	0.104529	0.330184	0.0927552	0.0711489	0.181658
GSTM5	1	1	1	0.307879	0.167237	0.173407	0.180987	0.0651634	0.0537427
GSTM3	0.0457692	1	0.356708	0.780916	0.589135	0.52732	0.0667264	0.0844465	0.116469
SYT6	1	1	1	0.596087	0.502795	0.435386	0.0425929	0.137246	0.17855
VAV3	1	0.0468671	6.24525e-05	0.388315	0.196763	0.580646	0.0455374	0.242608	0.122911
PSRC1	0.0392866	0.184381	1	0.797604	0.389964	0.547063	0.0446212	0.154594	0.151533
HMGCS2	0.00777818	1	1	0.298483	0.0945663	0.0944717	0.0379344	0.0442014	0.0613305
PTPN22	0.00952806	1	1	0.239819	0.68668	0.715167	0.084108	0.192066	0.157908
SORT1	1	1	1	0.961405	0.944675	0.906872	0.00489347	0.0570458	0.0765877
WNT2B	1	1	1	0.363615	0.454504	0.368942	0.202937	0.110639	0.109465
PTGFRN	0.604953	1	1.96883e-05	0.397471	0.54817	0.770679	0.180847	0.164742	0.106497
NOTCH2	0.00633887	1	1	0.608358	0.931911	0.850908	0.0759235	0.0334783	0.0991355
TRIM45	0.0966916	1	1	0.422704	0.252012	0.272211	0.0710123	0.040406	0.0872677
ARF3	0.00495	1	3.14263e-06	0.686399	0.830158	0.91971	0.0339806	0.0542754	0.0532839
TMEM106C	1	1	1	0.76444	0.584534	0.665712	0.070239	0.0862089	0.130777
RSAD2	1	1	1	0.387517	0.53708	0.503278	0.100489	0.306726	0.232322
ANO3	1	1	1	0.0683258	0.098166	0.096567	0.0545996	0.0321363	0.0737111
IL6ST	0.00495	1	1	0.611818	0.918717	0.886073	0.0510841	0.0675157	0.0693123
FST	1	1	1	0.116715	0.359532	0.411901	0.0660523	0.165606	0.201138
NAV1	1	1	1	0.38592	0.626386	0.519483	0.127882	0.169548	0.127926
IL2RA	1	1	1	0.415012	0.329106	0.479691	0.0854806	0.222936	0.3577
IL15RA	1	1	1	0.318233	0.494201	0.386268	0.07942	0.207843	0.178887
HRH4	1	0.000773069	0.00527339	0.125526	0.0433477	0.262772	0.0660052	0.0551127	0.256955
TMEM241	0.375275	1	1	0.207879	0.488086	0.468546	0.16358	0.0435611	0.100843
CABLES1	1	1	1	0.796566	0.614966	0.655836	0.0955723	0.146384	0.17605
DOCK2	0.00495	1	0.166311	0.984855	0.93238	0.860936	0.00358184	0.0545259	0.107557
EMP1	0.0053777	1	1	0.193239	0.734445	0.629015	0.0590945	0.134805	0.233353
RERG	1	1	1	0.086625	0.0611303	0.168021	0.0611293	0.0206696	0.217346
SPX	1	1	0.346486	0.182779	0.244217	0.124066	0.066603	0.0949395	0.113132
LRP4	1	1	1	0.22321	0.363182	0.30656	0.0638083	0.0863971	0.127425
RAB33A	1	1	1	0.481608	0.482084	0.456116	0.053364	0.0580624	0.149038
STK26	1	1	1	0.652409	0.688543	0.680701	0.0458524	0.108595	0.153638
PIWIL4	0.139375	1	1	0.6395	0.434605	0.432956	0.0441133	0.140951	0.111486
SPOCD1	0.104116	1	1	0.112483	0.471989	0.424857	0.0874089	0.158177	0.269978
CDCA8	0.0619202	0.000243558	1	0.806867	0.300176	0.562918	0.0600458	0.107373	0.158878
CYP2J2	0.338151	0.0496185	1	0.25555	0.0440574	0.106567	0.0837499	0.0670893	0.0709841
ZCCHC11	1	1	1	0.739074	0.630315	0.566595	0.026196	0.132518	0.186716
DSC2	0.264761	1	1	0.466729	0.814746	0.684632	0.0518793	0.173215	0.154028
DTNA	1	1	0.0930889	0.766436	0.676363	0.534816	0.0835165	0.138049	0.147407
TIMM10	0.0142354	1	0.126292	0.539792	0.7625	0.844891	0.10422	0.084279	0.0860216
APLNR	1	1	1	0.0802502	0.142052	0.169098	0.0589701	0.0641347	0.213049
PDGFRA	1	1	1	0.153527	0.295525	0.331747	0.0622483	0.127379	0.200699
COL4A2	0.0532613	1	1	0.17341	0.480855	0.533451	0.0799929	0.107876	0.246797
DZIP1	1	1	1	0.127016	0.111259	0.200494	0.0399609	0.0812915	0.144859
ARHGAP32	0.902778	1	0.0683833	0.66066	0.529285	0.375108	0.0557584	0.157134	0.130373
ACRV1	1	1	1	0.162843	0.105568	0.12073	0.0645117	0.0213784	0.0618989
ANXA1	0.00494806	1	1	0.193479	0.955461	0.956806	0.152164	0.0370662	0.0323628
TMEM2	1	1	1	0.623742	0.584991	0.647226	0.119722	0.125099	0.194652
AGTPBP1	1	0.205415	1	0.775566	0.679227	0.779228	0.0416021	0.0506836	0.0975075
FAM189A2	1	1	1	0.114613	0.124251	0.123633	0.0590939	0.0364983	0.0802479
ADAM19	1	1	1	0.201916	0.367542	0.527487	0.0954064	0.179537	0.237272
SDS	1	1	1	0.457865	0.540578	0.722323	0.170619	0.225749	0.262946
TBX3	1	1	1	0.375486	0.231669	0.361858	0.0482716	0.100881	0.26289
DTX1	1	1	1	0.265158	0.497535	0.425407	0.080644	0.103519	0.184853
TRAFD1	1	1	1	0.896753	0.782273	0.843641	0.0196762	0.0891065	0.0503886
CCDC146	1	1	1	0.511232	0.375933	0.435714	0.0479333	0.108245	0.0829283
PNPLA8	0.00494903	0.0055524	1	0.473862	0.811945	0.754598	0.0809927	0.0422963	0.0426655
HILPDA	1	1	1	0.682805	0.533455	0.5957	0.0852274	0.0581801	0.118889
MDFIC	1	1	0.0758306	0.355603	0.351762	0.60766	0.0237641	0.290296	0.196933
EPHA7	1	1	1	0.0858131	0.120828	0.174481	0.0509316	0.0395322	0.199654
ELF5	1	0.378592	1	0.0685121	0.153124	0.0973408	0.0438121	0.0766878	0.0522272
PRRG4	1	1	5.9624e-06	0.727762	0.628535	0.380781	0.0344668	0.175253	0.140514
CD63	1	1	1	0.934948	0.859608	0.953798	0.00985993	0.0871425	0.097452
GDF11	1	1	1	0.371759	0.306653	0.315863	0.0766945	0.0669319	0.0766759
TESPA1	1	1	1	0.221187	0.168524	0.164614	0.0547183	0.0734375	0.101458
TROAP	0.0195427	1	1	0.731568	0.278857	0.38771	0.0811731	0.0364142	0.191112
PAN2	0.00494903	1	1	0.931807	0.556802	0.657792	0.0120265	0.0655032	0.131657
KCNH3	1	1	1	0.390338	0.364133	0.243038	0.175544	0.108517	0.114086
LTV1	0.0666976	1	1	0.883497	0.792971	0.782106	0.0139423	0.052013	0.0839152
HEY2	1	1	1	0.134948	0.234863	0.130145	0.0890596	0.0895719	0.103529
MICAL1	1	1	1	0.974394	0.841413	0.851511	0.00443442	0.065725	0.125225
DYSF	0.790886	1	1	0.28733	0.619377	0.624923	0.166303	0.166185	0.204123
GNS	0.0275322	1	2.68671e-06	0.996407	0.993333	0.979195	0.000726502	0.00223974	0.0103931
KIAA0513	1	1	1	0.723024	0.72511	0.646279	0.0462788	0.0864357	0.145447
AGT	0.107971	1	1	0.117434	0.387264	0.404368	0.0875779	0.166687	0.204661
PCNX2	1	1	1	0.543519	0.55978	0.429344	0.0629221	0.15232	0.166883
URB2	1	1	1	0.550732	0.500792	0.465531	0.0539663	0.0756128	0.0617027
ABCB10	0.00495	1	1	0.503487	0.733488	0.734325	0.0558368	0.041739	0.0596783
STX6	1	1	1	0.758078	0.803085	0.79552	0.0389892	0.0699107	0.095145
NPL	1	1	1	0.939313	0.960822	0.936683	0.0170851	0.0281268	0.0454688
FAM129A	1	0.122243	1	0.675406	0.883874	0.758262	0.116874	0.0757867	0.124004
GPR55	1	1	1	0.149534	0.0959225	0.164626	0.0636808	0.0334753	0.1179
ITM2C	0.149783	1	1	0.980383	0.728874	0.836386	0.00630216	0.10123	0.185299
SERPINE2	0.964359	1	1	0.0991749	0.414705	0.408648	0.074908	0.243201	0.286429
TMBIM1	1	1	1	0.879292	0.855362	0.900118	0.0133612	0.0810718	0.118116
CYP27A1	1	1	1	0.402475	0.963839	0.779048	0.0340207	0.0271261	0.272816
ARMC9	1	0.0135594	1	0.334256	0.710141	0.506688	0.0653904	0.137161	0.158073
TGFBRAP1	1	0.000653767	1	0.712856	0.833289	0.748482	0.0503912	0.0454428	0.0405283
ALDH1L2	0.0574255	0.00649288	1	0.229758	0.722144	0.414334	0.0747294	0.221684	0.118537
SCYL2	1	1	1	0.80897	0.798091	0.811348	0.0323457	0.0272305	0.0446472
APPL2	0.00495097	1	1	0.956721	0.771639	0.804947	0.00469275	0.0799659	0.112852
SLC41A2	0.0336896	9.11899e-05	1	0.278201	0.84969	0.625833	0.166998	0.0806489	0.125714
FLNB	0.00634131	1	0.0171054	0.145861	0.570465	0.701661	0.0978508	0.127295	0.16062
VPS36	1	1	1	0.803034	0.759966	0.785436	0.0457013	0.0284885	0.0467021
RNASEH2B	1	0.602849	0.0195965	0.660234	0.686794	0.584803	0.0448082	0.0543777	0.0835013
CKAP2	1	0.0350659	0.00527339	0.615464	0.530489	0.739964	0.0708366	0.10179	0.132296
TBC1D4	1	1	1	0.772185	0.688068	0.758163	0.0421249	0.117578	0.162036
SUCLA2	1	1	0.0190759	0.626005	0.685337	0.750716	0.0391397	0.0672206	0.0650717
MED4	0.00537561	1	1	0.558371	0.774149	0.799933	0.0705044	0.0303673	0.0701606
COG3	1	1	1	0.691483	0.680064	0.667087	0.0208829	0.04041	0.056163
SPRY2	1	0.0330889	0.517683	0.804658	0.631672	0.80699	0.037066	0.139588	0.102575
EDNRB	1	1	1	0.675033	0.645246	0.56514	0.0420252	0.151734	0.289564
RCBTB2	1	1	1	0.792494	0.813745	0.869954	0.0350367	0.0848256	0.0775796
LCP1	1	1	1	0.995928	0.991609	0.98861	0.000825126	0.00565802	0.0107674
SCRN1	1	1	1	0.853101	0.846788	0.819784	0.0297726	0.0364712	0.104001
TNS3	1	1	0.103069	0.953793	0.944358	0.837395	0.00818246	0.032657	0.0890842
GPNMB	0.262813	1	1	0.759276	0.994829	0.953847	0.168075	0.00680716	0.0659553
KDELR2	1	1	1	0.873489	0.884394	0.901319	0.0161102	0.0228609	0.0498174
IL6	1	1	0.105755	0.573277	0.585783	0.323443	0.0775095	0.251817	0.23593
AOAH	0.00537352	1	1	0.980224	0.87708	0.889886	0.00363991	0.0893214	0.0686749
MYO1G	1	1	1	0.518712	0.748191	0.656146	0.0980479	0.220857	0.247482
ALPK3	0.0392932	1	1	0.20913	0.556149	0.416061	0.0770376	0.189057	0.129551
CIB2	1	1	1	0.334442	0.37369	0.311611	0.0967633	0.0692386	0.0974268
TEX2	1	1	1	0.829678	0.804492	0.736492	0.0244669	0.056	0.112123
BRIP1	1	1	0.0576006	0.22478	0.251771	0.412786	0.0462148	0.21471	0.174546
RTP4	1	0.115733	1	0.280703	0.552119	0.377683	0.110557	0.159919	0.181619
2007-03-01	0.00494903	0.516866	1	0.698935	0.927209	0.901127	0.0436599	0.0372835	0.032389
BLK	0.52853	1	1	0.0380889	0.194748	0.141674	0.043103	0.0717824	0.0936838
EPRS	1	1	0.132736	0.936705	0.933686	0.906135	0.00845465	0.0298812	0.0244587
KCTD3	1	1	1	0.686345	0.587741	0.648526	0.0521694	0.0675567	0.0808181
RPS6KC1	1	1	1	0.579771	0.665387	0.615149	0.0456246	0.0552955	0.0477792
IL36G	1	1	1	0.108784	0.245003	0.099399	0.0673095	0.245938	0.0737171
IL1RN	1	1	1	0.80181	0.673258	0.682243	0.0763894	0.261024	0.225443
IL36RN	1	1	1	0.0516369	0.216688	0.153667	0.0451049	0.116531	0.153294
GYPC	1	1	1	0.942401	0.741169	0.684991	0.00681228	0.145893	0.232146
GAD2	0.0336896	1	0.00012927	0.268113	0.145988	0.0675793	0.0626288	0.0888286	0.0372409
NIPSNAP3A	0.669148	1	6.53318e-05	0.574182	0.649112	0.815773	0.0478408	0.106688	0.0963718
ODF2	0.00495194	1	1	0.801304	0.588628	0.629219	0.0159063	0.0323107	0.0692499
TOR1B	0.0247151	1	1	0.638515	0.818789	0.82171	0.041343	0.121315	0.0472123
SMC2	1	1	1	0.718765	0.620822	0.690445	0.103526	0.0570503	0.10662
KLF4	0.00537875	1	1	0.902742	0.514215	0.470409	0.0664895	0.141605	0.164957
TOR1A	1	1	0.00295771	0.913628	0.891529	0.846408	0.0105688	0.0443518	0.0341708
ST6GALNAC4	1	1	1	0.712137	0.778331	0.720317	0.0376572	0.0420522	0.115131
ANGPTL2	1	1	1	0.395395	0.407252	0.35906	0.171272	0.156874	0.28099
ZFP37	1	1	0.00129115	0.370881	0.353435	0.243397	0.122277	0.058717	0.0774005
SLC31A1	0.00494612	0.684587	1	0.546926	0.958604	0.927329	0.0242509	0.0104838	0.035613
TLR4	1	1	1	0.965291	0.916511	0.940638	0.0105083	0.0389277	0.0348914
PRPF4	1	1	1	0.85736	0.797521	0.799877	0.0303999	0.0242419	0.0413564
TEX10	0.0667188	1	0.0190793	0.872505	0.76013	0.651788	0.0131521	0.0857686	0.0972035
GARNL3	0.00495097	1	0.000215507	0.618259	0.342966	0.25604	0.0531672	0.0727615	0.0591323
ENPP2	1	1	1	0.708491	0.656685	0.646867	0.160493	0.181302	0.258717
MYC	1	1	1	0.677722	0.606588	0.647944	0.151532	0.188919	0.149423
NOV	1	1	1	0.269204	0.431499	0.269494	0.123951	0.13883	0.208423
CD72	1	1	0.381203	0.283151	0.36085	0.494853	0.0879732	0.167303	0.160445
TMEM8B	1	1	1	0.512829	0.333783	0.315226	0.265064	0.0737556	0.120331
DENND4C	1	1	1	0.910727	0.8853	0.812363	0.0158268	0.057636	0.0947572
KLC4	1	1	0.000550799	0.347405	0.424338	0.567233	0.0761495	0.0936837	0.0957595
ZSCAN9	0.00495097	1	1	0.819484	0.464466	0.568978	0.023104	0.0674155	0.117299
PIM1	0.185779	1	1	0.749614	0.8867	0.905213	0.0649109	0.0817086	0.0646387
GMPR	1	1	1	0.504711	0.579046	0.497914	0.0944859	0.18612	0.221608
IRF4	1	1	1	0.426164	0.228627	0.45862	0.0347011	0.142972	0.299862
FLOT1	1	1	1	0.905909	0.947514	0.926902	0.0136139	0.036703	0.0318907
PGBD1	1	1	1	0.548336	0.296247	0.420496	0.0902431	0.165491	0.128881
ATAT1	1	0.926651	1	0.441416	0.553963	0.431975	0.0317091	0.0989979	0.0943688
RNF144B	1	0.000219471	0.0157534	0.713734	0.876485	0.658925	0.0630856	0.0502439	0.131579
NRM	1	1	1	0.706654	0.614707	0.646619	0.038175	0.0809314	0.0824699
FGFBP2	1	1	1	0.0531807	0.0793693	0.080145	0.0483624	0.0345363	0.05297
CPEB2	0.00495	0.331904	1	0.286399	0.746873	0.656121	0.0665361	0.0886189	0.0860788
MYO7A	0.493716	1	0.223776	0.822465	0.663675	0.533392	0.0346227	0.11127	0.180333
ARRB1	1	1	1	0.810806	0.834671	0.83963	0.0545556	0.0619951	0.120887
RAB30	1	1	1	0.396407	0.450435	0.374281	0.0746524	0.114987	0.081996
NARS2	1	1	1	0.555017	0.595732	0.640627	0.0427454	0.0751393	0.081987
SLCO5A1	1	1	1	0.136226	0.15415	0.170903	0.109367	0.075632	0.123359
SDCBP	0.00493934	1	0.000532487	0.638648	0.865597	0.960564	0.0375419	0.0766956	0.0564936
DDX60	0.0121331	1	1	0.346766	0.671901	0.581779	0.0516191	0.167463	0.127516
NXPE4	1	0.148158	1	0.107772	0.0205521	0.0513832	0.0926846	0.0181573	0.0379491
SORL1	0.315427	1	0.363476	0.949827	0.797724	0.669095	0.011178	0.155876	0.215906
TRPC6	1	1	0.0318816	0.0602875	0.050661	0.140092	0.0508459	0.0457745	0.0947391
MMP7	0.104116	1	1	0.0583977	0.360388	0.466407	0.0412256	0.22232	0.327371
RDX	0.460962	1	1	0.559542	0.835697	0.809391	0.032579	0.074977	0.143415
ARHGAP20	1	0.136551	8.37552e-06	0.498004	0.505279	0.27184	0.0692719	0.145215	0.0817656
MMP13	1	1	1	0.127229	0.0869615	0.165604	0.085664	0.152378	0.172867
TMPRSS13	0.0493713	1	1	0.480756	0.232924	0.283595	0.0601215	0.0954473	0.115818
CASP5	1	1	1	0.257945	0.39326	0.350468	0.189408	0.199398	0.124919
ALKBH8	1	1	1	0.284509	0.427576	0.453213	0.155005	0.0691581	0.0593675
MAP2K5	0.00495194	1	0.143205	0.776923	0.592114	0.543834	0.0259169	0.087574	0.0873533
THBS1	0.00688288	1	1	0.0644131	0.432387	0.589362	0.0506855	0.23667	0.306985
NUSAP1	0.0300064	0.000676224	1	0.934309	0.425973	0.716319	0.0261448	0.142417	0.169084
KIF23	0.375275	0.006101	1	0.649454	0.24757	0.456942	0.0443647	0.0967558	0.172865
UACA	1	0.0641518	1	0.350972	0.596461	0.466788	0.0598494	0.0710801	0.125863
SMAD6	0.0457617	1	1	0.757865	0.397696	0.446348	0.0495625	0.151326	0.188605
PLCB2	1	1	1	0.954858	0.815734	0.840428	0.00810066	0.127121	0.176572
DUOX1	1	1	7.44902e-05	0.357599	0.32351	0.20963	0.0400032	0.106093	0.0732671
SLC28A2	1	1	1	0.0882353	0.101252	0.0996837	0.0900504	0.0266791	0.0459117
BCL2L10	1	1	1	0.148656	0.113262	0.112225	0.0829235	0.0490952	0.0840336
BCAR3	1	0.00392746	1	0.721746	0.593901	0.707851	0.0409539	0.0569606	0.0878371
TTLL7	1	0.859817	1	0.222172	0.0860109	0.178882	0.0691805	0.0818055	0.1262
FNBP1L	0.112014	1	0.00701208	0.829146	0.743577	0.651169	0.0324569	0.0701932	0.0973697
GTF2B	1	1	0.0144887	0.781821	0.817712	0.867218	0.030451	0.0501156	0.0397675
IFI44L	1	1	1	0.450972	0.404857	0.336689	0.022945	0.333218	0.220217
GIPC2	1	1	1	0.13934	0.149118	0.129442	0.0646279	0.0388538	0.0495764
IFI44	1	1	1	0.678786	0.656343	0.600535	0.070268	0.19311	0.242327
SLC44A5	1	1	1	0.0836039	0.14998	0.16202	0.0578162	0.0954327	0.137197
DNASE2B	1	1	1	0.168432	0.25584	0.313514	0.115504	0.231428	0.278406
SELENOI	1	1	1	0.579026	0.607615	0.568149	0.0285004	0.0869551	0.0989792
CYP1B1	0.00494031	1	1	0.0874634	0.932025	0.940106	0.0784093	0.0307189	0.0467722
ACTR2	0.00493064	1	1	0.835108	0.98057	0.977066	0.0214336	0.0109384	0.0143271
SLC5A6	0.00495194	1	1	0.890125	0.643193	0.692995	0.0120053	0.091374	0.0920545
ATRAID	1	1	1	0.965238	0.877917	0.933878	0.00417505	0.0569256	0.0382696
TRIM54	1	1	1	0.319058	0.341166	0.26409	0.060272	0.0817011	0.21582
MFSD13A	1	1	1	0.734043	0.687529	0.641284	0.0251276	0.0831668	0.092954
CYP2C8	0.739759	0.00324745	1	0.138595	0.0293611	0.0709962	0.0629553	0.0163311	0.0469089
CH25H	0.0267206	1	2.22558e-10	0.985041	0.798902	0.278779	0.00563602	0.232789	0.221542
CUZD1	0.0300115	1	1	0.47852	0.260694	0.22094	0.0914377	0.0708159	0.114196
TACC2	1	1	1	0.182513	0.270986	0.28214	0.107341	0.0613396	0.0903485
CEP55	1	0.241351	1	0.723929	0.332611	0.516041	0.0759011	0.0991426	0.189844
EXOC6	0.0103236	1	0.583585	0.839899	0.663599	0.628396	0.0242274	0.0400068	0.0948303
RBP4	0.12962	0.777614	1	0.136066	0.53149	0.37455	0.0789163	0.135819	0.177283
DBR1	0.00495097	1	1	0.538169	0.722683	0.728776	0.0405037	0.046427	0.0359991
DNAJC13	1	1	0.0129676	0.930343	0.903507	0.813892	0.00921121	0.0859508	0.119595
GPR87	1	0.0739284	1	0.180037	0.0256854	0.0845492	0.132322	0.0344132	0.100854
ANXA7	0.00687631	1	1	0.729838	0.956754	0.920081	0.021454	0.00746027	0.0589444
OIT3	1	1	1	0.226564	0.128186	0.114366	0.0859214	0.0376785	0.0598439
ADAMTS14	1	0.466294	1	0.27482	0.431867	0.272446	0.0965971	0.139407	0.142667
TET1	1	1	1	0.312111	0.199272	0.199324	0.0900154	0.0606998	0.135555
DNA2	1	0.000211986	1	0.491882	0.177149	0.401879	0.0242387	0.120021	0.111483
ATIC	0.0336839	1	1	0.899494	0.779282	0.722651	0.0178414	0.113094	0.155452
SMARCAL1	1	1	1	0.703593	0.663904	0.651135	0.0158612	0.0328796	0.0504182
BARD1	1	0.0206411	0.000103717	0.423476	0.358607	0.542318	0.144925	0.112653	0.0610582
HECW2	1	1	1	0.141682	0.146165	0.206851	0.0350282	0.054826	0.0727066
IDH1	1	1	0.38105	0.919537	0.853537	0.949638	0.0138981	0.0954702	0.036141
ITGAV	0.144404	1	1	0.751051	0.918248	0.886008	0.129139	0.0491539	0.0684519
SLC40A1	1	0.32331	1	0.875991	0.50301	0.816139	0.0296029	0.268222	0.206977
SECISBP2L	0.264798	1	1	0.520282	0.846547	0.764248	0.0381341	0.107337	0.13479
GLCE	0.00495194	1	0.00763314	0.947192	0.769066	0.67557	0.0126189	0.0742225	0.10057
SHF	1	1	1	0.435534	0.334461	0.335987	0.0612774	0.0405044	0.0644273
PARP16	1	1	0.0185621	0.440271	0.42155	0.513429	0.0379873	0.048681	0.0742734
FAM13A	0.0154166	1	1	0.86617	0.524437	0.613255	0.0379082	0.107271	0.125595
HERC6	1	0.368752	0.000795565	0.653261	0.691167	0.515237	0.0456684	0.14237	0.105861
COPS4	1	1	0.0218491	0.680596	0.678758	0.771032	0.0172613	0.0969662	0.0594079
HNRNPD	0.00495	1	1	0.989247	0.634156	0.773152	0.00363241	0.0648074	0.177164
PRKG2	0.0423568	0.228561	1	0.2642	0.0457115	0.110581	0.0555676	0.0505484	0.0680463
GPAT3	0.0211327	1	1	0.303726	0.748457	0.731887	0.131143	0.088039	0.206524
RAP1GDS1	0.124935	1	1	0.68371	0.803009	0.775483	0.0301457	0.0588729	0.0476975
MMRN1	0.00495194	0.503904	1	0.887091	0.0759281	0.206313	0.021933	0.0327027	0.141312
TRPC3	1	1	1	0.140671	0.0513074	0.0820701	0.0917931	0.0406799	0.0688274
NAAA	0.00878849	0.0851474	1	0.48206	0.871465	0.771082	0.0916137	0.0768384	0.094988
CXCL9	1	1	1	0.0529944	0.208715	0.163051	0.0561838	0.343181	0.226656
SCARB2	0.00583981	1	3.62089e-06	0.977668	0.949605	0.861969	0.00385432	0.0272524	0.0673693
USO1	1	0.973355	1	0.904019	0.932659	0.904662	0.0103685	0.02578	0.0288347
ANXA3	1	1	0.0109927	0.133937	0.190932	0.42745	0.11474	0.190871	0.239711
CENPE	1	1	1	0.610673	0.338226	0.451978	0.0697257	0.105223	0.183379
LEF1	0.246831	0.000197704	1	0.324301	0.048595	0.205412	0.0647012	0.0709687	0.122203
EGF	0.185753	1	1	0.344823	0.137445	0.174645	0.0423513	0.0351127	0.103304
PAPSS1	0.00687762	1	0.0486907	0.749055	0.88561	0.928326	0.0395344	0.0548254	0.0165198
SLC39A8	0.00634131	1	1	0.18057	0.662915	0.60899	0.0979305	0.192301	0.138683
FBN2	1	1	1	0.349747	0.228817	0.397138	0.0463169	0.0892237	0.197056
PARVG	1	1	1	0.886266	0.675995	0.794498	0.0112095	0.124562	0.132252
PDE6H	1	1	1	0.193346	0.120512	0.199073	0.0855245	0.0482885	0.123748
ERP27	1	1	1	0.531115	0.406124	0.330812	0.204174	0.174635	0.138655
CPNE8	0.0111952	1	4.4722e-06	0.15901	0.407303	0.599495	0.113232	0.0856647	0.11477
TMEM117	1	1	1	0.688821	0.530007	0.588226	0.043317	0.094633	0.145058
TAPBPL	1	1	1	0.691616	0.675076	0.712388	0.0703647	0.120773	0.0963623
PHLDA1	1	1	1	0.649268	0.728317	0.737148	0.113186	0.111007	0.144683
TMEM19	0.00494612	1	0.150426	0.423343	0.721979	0.768599	0.0575017	0.0586069	0.0792102
DUSP6	1	1	1	0.890604	0.832427	0.860898	0.0264128	0.0940204	0.0821654
LUM	1	1	1	0.128879	0.202809	0.477434	0.0366025	0.175797	0.373916
AMDHD1	1	0.298696	1	0.316423	0.447203	0.346835	0.0501804	0.0697796	0.127349
ASCL1	1	1	0.230437	0.355842	0.365692	0.217083	0.175495	0.153513	0.144527
GAS2L3	0.49378	1	1	0.4288	0.723234	0.639761	0.110307	0.109511	0.132078
MTMR6	0.00494903	1	1	0.575193	0.829797	0.82257	0.0456875	0.0446883	0.0521372
SLC46A3	1	1	1	0.825206	0.861427	0.781481	0.0399099	0.10339	0.0827983
SLC7A1	1	0.516866	0.59747	0.657998	0.793351	0.600454	0.130883	0.172234	0.0958167
SLC39A5	1	0.0718905	0.00830547	0.255656	0.302717	0.196371	0.0907279	0.0957107	0.064966
TARBP2	1	1	0.0980099	0.59811	0.600739	0.667956	0.0324527	0.0839824	0.0398027
RDH16	0.00495097	1	1	0.659915	0.185888	0.211831	0.119692	0.0417573	0.0863146
ACVRL1	0.0667294	1	0.179235	0.175299	0.478092	0.614057	0.129227	0.17674	0.173513
N4BP2L1	1	1	1	0.720681	0.50173	0.547988	0.082806	0.091794	0.123782
CELA1	1	1	1	0.124381	0.310297	0.352718	0.102058	0.0666297	0.248788
CSAD	0.0532441	1	1	0.737157	0.49064	0.53653	0.042844	0.0720169	0.138779
ESYT1	0.00808909	1	0.0129652	0.976071	0.945397	0.918472	0.00392896	0.0177307	0.0313527
TMBIM6	1	0.0155256	0.368154	0.988981	0.659677	0.95082	0.0024718	0.210206	0.101438
LPAR6	1	1	1	0.979931	0.764427	0.802669	0.00571763	0.115381	0.229807
DIAPH3	0.0719177	0.00610218	1	0.63375	0.149442	0.366968	0.106539	0.114489	0.169021
MBNL2	0.00495194	0.0804923	1	0.551876	0.852542	0.77037	0.0200499	0.0712067	0.077502
RAB20	0.00494806	1	0.0103884	0.593399	0.866091	0.921598	0.0818795	0.0644304	0.0462056
REM2	1	1	1	0.444011	0.195508	0.24448	0.170376	0.0638443	0.103689
TMX1	0.00495097	1	1	0.722145	0.937856	0.905401	0.0393842	0.019085	0.0442631
FRMD6	1	0.125685	1	0.382326	0.191224	0.376674	0.0296105	0.0876544	0.22884
SLC38A6	0.08341	1	1	0.493319	0.89447	0.773087	0.109159	0.0854658	0.167777
DCAF5	0.230029	1	1	0.906974	0.818751	0.747182	0.0235166	0.0765485	0.0864157
GPR65	0.0068842	1	1	0.519856	0.861706	0.844749	0.0622677	0.0844194	0.0924617
JDP2	0.0053777	1	0.0109906	0.86098	0.716124	0.629074	0.0248247	0.087864	0.090379
FBLN5	1	1	1	0.39103	0.343144	0.401765	0.0368947	0.108106	0.300767
MFAP1	0.0666765	1	1	0.704285	0.839284	0.826593	0.0403191	0.0202077	0.0519448
HDC	1	1	1	0.146234	0.0880452	0.204143	0.228473	0.0330302	0.170389
BNIP2	1	1	0.00062183	0.653287	0.713753	0.855946	0.0450243	0.103068	0.0568856
PSTPIP1	1	1	0.000229658	0.239766	0.359494	0.622515	0.137056	0.0947375	0.206673
ETFA	0.0131367	1	1	0.757892	0.84585	0.860261	0.0198003	0.04092	0.0273128
BCL2A1	0.0718723	1	1	0.413468	0.927741	0.770562	0.0915762	0.0764408	0.216905
HMG20A	1	0.667746	1	0.722571	0.681116	0.733691	0.0302564	0.0387645	0.0463349
SCAPER	0.0493632	1	0.372339	0.70708	0.514525	0.452074	0.0372553	0.0893684	0.11322
TSPAN3	1	1	1	0.905244	0.935004	0.883164	0.0153218	0.0272619	0.0711856
TLNRD1	1	3.09059e-05	0.0731681	0.651318	0.810056	0.652673	0.0515958	0.0620036	0.0820711
PIF1	1	1	1	0.463455	0.284282	0.326556	0.0718299	0.0592793	0.148686
BBS4	1	1	1	0.698962	0.687859	0.661512	0.0725068	0.0326455	0.0389644
PML	0.00810438	0.0525754	1	0.350732	0.718747	0.600782	0.0722228	0.110326	0.0920086
HAPLN3	0.0552836	1	1	0.117567	0.39018	0.383322	0.0767211	0.233822	0.168495
RHCG	0.87356	1	0.000117388	0.316423	0.263559	0.138919	0.0367331	0.0961271	0.0906012
WDR93	1	1	1	0.0503859	0.127609	0.111503	0.0442888	0.0443463	0.0572364
TICRR	1	0.112553	1	0.455869	0.170044	0.326869	0.0556029	0.0394157	0.164259
IQGAP1	0.00494224	1	1	0.705909	0.974169	0.95927	0.0669017	0.0139398	0.0210053
CDR2	0.00952984	1	1	0.8288	0.647426	0.623079	0.0363734	0.0807983	0.0708796
IGSF6	0.0141917	1	1	0.677535	0.964359	0.94304	0.0555856	0.0477781	0.0761808
ABCC12	0.0833711	1	1	0.157333	0.0420105	0.0654159	0.0449999	0.0120246	0.0415122
CDH11	1	1	1	0.181129	0.407024	0.401118	0.0702631	0.211944	0.293284
ZCCHC14	0.605184	1	3.68007e-06	0.773064	0.687846	0.541461	0.018005	0.13729	0.125887
IRF8	0.00494321	1	1	0.997179	0.95124	0.941486	0.000620809	0.0137762	0.0506283
COPS3	1	0.0157361	1	0.897046	0.786253	0.871267	0.00939229	0.0680921	0.0386957
TOB1	1	1	1	0.668139	0.780347	0.801214	0.093883	0.0375562	0.0945584
SKAP1	1	1	1	0.082832	0.131596	0.132661	0.0948714	0.0663344	0.0706376
LRRC46	0.120447	1	1	0.42856	0.23634	0.309076	0.0287585	0.049481	0.104291
C17orf64	1	0.838194	0.719649	0.249641	0.308465	0.188748	0.0449817	0.0830906	0.106499
SS18	1	1	0.671378	0.827895	0.819195	0.780008	0.0220257	0.0362613	0.0480427
PRELID3A	0.00495	1	1	0.87506	0.330355	0.373133	0.0191632	0.183367	0.149473
MEP1B	1	1	1	0.164919	0.0697111	0.0910425	0.100324	0.0546773	0.0655675
GAREM1	1	0.136551	3.15485e-05	0.58033	0.578362	0.281422	0.0314813	0.136643	0.166776
SAT2	0.00494903	1	1	0.964094	0.87869	0.877624	0.00617198	0.0244137	0.0371959
ELAC1	0.0173591	1	0.111296	0.256694	0.48088	0.521303	0.155998	0.0405269	0.0558732
CBLN2	1	0.00235786	1	0.037663	0.268464	0.113546	0.0327283	0.0936856	0.102007
P3H4	1	1	1	0.41589	0.449764	0.433783	0.100596	0.0719335	0.215456
NT5C3B	1	1	1	0.642561	0.666223	0.587319	0.0459587	0.06745	0.125762
ERBB2	1	1	1	0.499148	0.461887	0.500604	0.0633783	0.0269145	0.106942
ARL5C	1	1	1	0.209981	0.259319	0.189176	0.07342	0.112069	0.125394
VAV1	1	1	1	0.851903	0.89525	0.865615	0.0117924	0.0559058	0.113783
PGGHG	1	1	1	0.701145	0.462274	0.500337	0.0843282	0.0953452	0.162389
IL19	1	1	1	0.2428	0.198791	0.125759	0.213272	0.115165	0.0608236
MYO1F	1	1	1	0.93588	0.926075	0.91979	0.0122325	0.0349287	0.0859505
SLC47A1	1	1	1	0.25334	0.672789	0.462594	0.287884	0.19796	0.226365
SIGLEC10	0.0256968	1	0.0327451	0.984376	0.895915	0.775241	0.0046774	0.0883706	0.156665
ZNF614	1	0.0782203	1	0.444504	0.624422	0.519771	0.0420488	0.0845283	0.0723797
SLC2A5	0.0195358	1	0.400018	0.89819	0.634194	0.52891	0.0470007	0.200527	0.177785
EPHA2	1	1	9.05985e-05	0.208411	0.272355	0.49273	0.0941827	0.0787531	0.163523
CNKSR1	1	1	0.00248	0.335001	0.292533	0.167696	0.0353984	0.120806	0.0858023
PLK4	0.00634009	0.000747669	1	0.818153	0.128737	0.44087	0.0768876	0.161687	0.13257
SYTL1	1	1	1	0.193372	0.274478	0.387655	0.0862235	0.0889655	0.222696
PIGK	0.00494903	1	1	0.441043	0.772146	0.731583	0.0478292	0.0628419	0.094463
KIF2C	0.0834489	0.00691028	1	0.801251	0.304904	0.526759	0.0730768	0.0947456	0.187643
PTPRF	1	1	1	0.342241	0.36123	0.414977	0.0262192	0.0628917	0.192033
BEST4	1	1	0.719739	0.331461	0.263318	0.191388	0.0774532	0.0876872	0.0866744
SLC44A3	1	0.0127623	1	0.270455	0.0653003	0.191067	0.0500764	0.0866717	0.144374
IGSF3	0.12052	1	7.7144e-09	0.105829	0.242126	0.383319	0.0972024	0.0430584	0.115537
STRIP1	0.0121353	0.160962	1	0.793851	0.576163	0.674481	0.0309108	0.0997824	0.0517746
CD53	0.101804	1	1	0.983151	0.992547	0.990944	0.00229601	0.00195766	0.00481113
GPR161	1	0.0232451	0.0188099	0.297977	0.396099	0.272248	0.152625	0.0505328	0.0920186
ATP1B1	1	1	1	0.932419	0.955131	0.911885	0.0201701	0.0306988	0.0576728
TIPRL	0.00495	1	1	0.455922	0.797153	0.810252	0.0382351	0.035794	0.0404043
MPC2	1	0.454242	1	0.841762	0.910909	0.8775	0.0310957	0.023222	0.035765
CREG1	1	1	1	0.989939	0.968934	0.986023	0.00247924	0.0178299	0.0124586
DCAF6	1	1	0.0318492	0.880277	0.841464	0.802818	0.0297784	0.0278449	0.0482552
UCK2	0.416084	0.222694	1	0.703061	0.511122	0.600659	0.0318907	0.0603776	0.0975553
XCL1	1	0.349702	0.252765	0.0821666	0.0407493	0.169436	0.0648087	0.0194836	0.139382
MGST3	1	1	1	0.874607	0.538373	0.742744	0.0283091	0.219384	0.136038
NUF2	1	0.00115169	1	0.537131	0.181902	0.422919	0.0622803	0.108195	0.176104
CRABP2	1	1	1	0.327895	0.621982	0.619572	0.0696438	0.165711	0.289557
CTSK	1	1	1	0.747219	0.897677	0.757414	0.0521088	0.101884	0.170303
ANXA9	1	1	1	0.394038	0.374057	0.432439	0.0556598	0.115915	0.147333
SELENBP1	0.0111952	1	0.11706	0.761166	0.499613	0.327828	0.0473823	0.0861156	0.220452
DTL	1	1	1	0.462497	0.346401	0.443779	0.0613094	0.090515	0.220854
INTS7	1	1	1	0.627389	0.59816	0.560417	0.0491437	0.0521649	0.0634839
VASH2	0.00495097	1	1	0.0837104	0.25288	0.217232	0.0254688	0.0368303	0.0655283
DUSP10	0.00495097	0.0162427	1	0.550652	0.887372	0.794619	0.0470806	0.0653762	0.0731305
TP53BP2	1	1	1	0.756242	0.80728	0.742818	0.0357441	0.0718963	0.0566387
ATP8B2	1	1	1	0.538382	0.539894	0.513107	0.113474	0.124638	0.112018
S100A8	1	1	1	0.662923	0.753806	0.854647	0.093878	0.198397	0.197218
SNAPIN	1	1	0.00129087	0.803833	0.728748	0.87958	0.0204757	0.112268	0.0350574
KCNN3	1	1	1	0.241869	0.189564	0.179699	0.0558865	0.108818	0.0957823
RIT1	0.00495194	1	1	0.511871	0.897677	0.866667	0.0385813	0.0267583	0.0480762
HCN3	0.0103274	1	1	0.672718	0.311203	0.364724	0.0295928	0.0650968	0.133856
FLG	1	0.000299524	0.0731681	0.131754	0.262716	0.128647	0.0712517	0.0633291	0.0663992
TTC13	0.00495	1	0.285586	0.936412	0.689899	0.639507	0.00704164	0.0644495	0.0792661
ACP1	1	1	0.0011448	0.657386	0.706161	0.821728	0.0243195	0.106095	0.0543226
SNAP47	1	1	1	0.579957	0.589395	0.645171	0.049117	0.0605631	0.0628682
FBXO28	1	1	1	0.743386	0.794023	0.769014	0.0785648	0.0274006	0.0610071
ITPKB	1	1	1	0.731408	0.721206	0.683196	0.0271807	0.0735079	0.162977
MBOAT2	1	0.00140245	1	0.53564	0.164201	0.418865	0.0198539	0.141607	0.151621
PSEN2	1	1	1	0.827469	0.690603	0.717365	0.035138	0.144494	0.152198
SOX13	1	1	1	0.361938	0.424623	0.304263	0.0636204	0.0731583	0.138377
ETNK2	1	1	1	0.176817	0.259452	0.302548	0.10172	0.0769564	0.182301
PPFIA4	1	1	1	0.435188	0.297743	0.347259	0.1737	0.0746723	0.154107
PTPN7	1	1	1	0.536013	0.481134	0.662633	0.0605594	0.141331	0.234759
HNRNPLL	1	0.340762	1	0.834948	0.641888	0.757408	0.0475221	0.107564	0.0472666
GALM	1	1	0.00700941	0.690391	0.725439	0.898113	0.0550441	0.181413	0.0725835
EML4	1	1	0.110325	0.940937	0.930758	0.791434	0.0125125	0.0914469	0.151649
REG3G	1	1	1	0.116556	0.169183	0.0748989	0.0871227	0.0936345	0.0469787
DQX1	1	1	1	0.18725	0.180172	0.234978	0.0528228	0.049299	0.109626
ST6GAL2	0.461144	1	1	0.295608	0.133985	0.118928	0.0723045	0.102314	0.0855147
RALB	0.029986	1	0.285468	0.86947	0.908425	0.917654	0.00695941	0.0142876	0.0293271
TMEM177	1	0.0060963	0.483507	0.438382	0.34104	0.459923	0.0610791	0.0801095	0.051494
SLC20A1	1	1	1	0.867368	0.809042	0.84343	0.031097	0.0656799	0.0753172
LYG1	0.00633644	1	1	0.639526	0.343201	0.29763	0.0659719	0.0739595	0.1282
AFF3	0.0774541	1	1	0.566223	0.218044	0.287556	0.0813833	0.0421369	0.145834
UBXN4	0.0618411	1	1	0.835028	0.918032	0.910685	0.0364779	0.0420853	0.0250206
AMMECR1L	1	1	0.000334978	0.765132	0.751733	0.643431	0.0342121	0.092546	0.0560801
LNPK	0.0423919	1	1	0.465212	0.782958	0.710803	0.165485	0.0443482	0.0966515
CPO	1	1	1	0.0388342	0.0973548	0.156811	0.0312929	0.0441424	0.103715
DIS3L2	1	0.0109478	0.000161612	0.535906	0.631456	0.464454	0.04112	0.10069	0.0463809
RAB5A	0.238272	1	0.450538	0.704578	0.792229	0.853118	0.0339534	0.0730693	0.0625196
RBMS3	1	1	1	0.291669	0.379799	0.234223	0.0481505	0.150287	0.123365
GADL1	1	1	1	0.0966463	0.24359	0.102305	0.0645146	0.126516	0.0756952
POMGNT2	1	1	1	0.733324	0.699887	0.635799	0.04271	0.044918	0.162817
ACKR2	0.00495194	0.039398	1	0.874288	0.114529	0.207999	0.0488484	0.0500659	0.100731
ITGA9	1	1	1	0.782992	0.612862	0.523061	0.0466669	0.172787	0.217713
STAC	1	1	1	0.308092	0.112945	0.320255	0.0659215	0.0693176	0.255245
IQSEC1	1	0.140313	1	0.672398	0.83533	0.72993	0.0577058	0.0618501	0.102427
PTPRG	1	1	1	0.660767	0.424668	0.422288	0.10543	0.147869	0.194294
SLC25A26	0.192534	1	1	0.717408	0.580111	0.585406	0.0537817	0.066826	0.065502
ARL6IP5	1	0.489651	1	0.96955	0.987135	0.979913	0.00574483	0.0119519	0.00898351
LRIG1	0.00537875	1	0.000534067	0.881475	0.72947	0.582355	0.0150729	0.0842408	0.133455
ZNF660	1	1	1	0.309156	0.32261	0.290886	0.159047	0.0492589	0.0807193
ABHD10	1	0.454242	1	0.79819	0.65692	0.787064	0.0208918	0.113225	0.0833099
TAGLN3	1	1	1	0.347565	0.271214	0.244585	0.266322	0.153377	0.181675
PLA1A	1	1	1	0.145914	0.171603	0.20102	0.10463	0.120186	0.0928731
SRPRB	0.0121353	1	1	0.926351	0.633307	0.699643	0.0215795	0.0984277	0.127916
TMEM108	0.112014	1	1	0.423689	0.0918793	0.174812	0.0618202	0.0997211	0.142309
MED12L	1	1	1	0.271334	0.203316	0.223143	0.12549	0.088157	0.110017
EIF2A	1	1	1	0.826138	0.854671	0.826587	0.021923	0.0365649	0.0553933
OSBPL11	0.0833711	1	1	0.744158	0.887372	0.883312	0.0359924	0.0211284	0.0746141
TMEM44	0.00495	1	1	0.711445	0.410763	0.416871	0.0966406	0.0772375	0.0729322
EAF2	1	1	1	0.509289	0.541896	0.62242	0.0636798	0.069371	0.110608
SLC26A1	1	1	1	0.370775	0.270859	0.40339	0.120179	0.139888	0.114817
EPHA5	1	1	1	0.257785	0.149676	0.136777	0.0504868	0.0465057	0.0962482
ENOPH1	0.026716	1	1	0.694171	0.822173	0.85534	0.0335678	0.0709786	0.0746957
TRMT10A	1	1	1	0.386771	0.339145	0.404095	0.0824886	0.0652873	0.0844454
SNCA	1	1	1	0.57309	0.738862	0.730463	0.0439312	0.0754891	0.161274
CAMK2D	1	1	1	0.665238	0.598857	0.71037	0.0705416	0.138936	0.096153
ANK2	0.0424129	4.4491e-05	1	0.12486	0.660012	0.362195	0.0711705	0.13354	0.13996
CCNA2	1	0.491059	1	0.681874	0.422057	0.647034	0.0720193	0.14387	0.212734
NAF1	0.161001	1	1	0.293053	0.480063	0.443662	0.03827	0.0903628	0.0808975
SFRP2	1	1	1	0.0972585	0.233285	0.301852	0.0644315	0.125557	0.275399
PDGFC	1	1	1	0.507879	0.604421	0.683363	0.0652797	0.144438	0.141111
CYP4V2	1	2.30336e-05	0.000517363	0.666196	0.868119	0.62428	0.0805747	0.0859058	0.10449
SRD5A1	1	1	1	0.576311	0.385262	0.512077	0.0981298	0.123704	0.10703
MYO10	1	0.000591314	1	0.362843	0.679494	0.516871	0.14852	0.0977587	0.0797383
FAM105A	1	1	1	0.784243	0.777267	0.847101	0.0211829	0.0994013	0.146908
LHFPL2	0.11193	1	1	0.979744	0.862301	0.854777	0.00349778	0.0755908	0.107763
BHMT	1	1	1	0.104152	0.176242	0.0832214	0.0714829	0.0869065	0.0436107
IQGAP2	0.00495097	1	1	0.286133	0.910187	0.874362	0.167247	0.0394053	0.0637119
CRHBP	1	1	1	0.437051	0.26148	0.336135	0.0407932	0.129404	0.103035
COMMD10	1	1	0.00270981	0.602342	0.631393	0.77578	0.0587605	0.133478	0.0738377
LECT2	1	0.0467981	1	0.091589	0.0206598	0.0602008	0.0468234	0.0221502	0.0428408
RNF145	0.284044	1	1	0.632473	0.816862	0.81361	0.0380755	0.0638268	0.111581
RMND5B	1	1	1	0.674847	0.633966	0.631847	0.0464732	0.0493856	0.0606767
FAM50B	1	1	1	0.750466	0.543291	0.476299	0.0603061	0.0831052	0.265136
MYLK4	1	1	1	0.334575	0.257278	0.277829	0.145498	0.0532323	0.0824988
FARS2	0.00952806	1	1	0.759489	0.614333	0.611144	0.0285436	0.0635242	0.0607011
KLHL3	0.00494806	1	1	0.734868	0.210338	0.247959	0.102452	0.0647791	0.0752644
DCDC2	1	1	1	0.165132	0.170691	0.241831	0.0806753	0.0718885	0.16003
TNFRSF21	0.139354	1	1	0.966995	0.70284	0.822935	0.00920347	0.144016	0.110213
RNF44	1	1	1	0.767474	0.586562	0.660144	0.0322437	0.082125	0.20624
MUT	1	1	1	0.771254	0.757228	0.738386	0.0219564	0.0460826	0.0699787
RASGEF1C	0.00495291	1	1	0.798749	0.344703	0.359404	0.0343265	0.108328	0.166201
TPBG	1	1	1	0.288874	0.293674	0.351784	0.0743879	0.0529596	0.190065
PRSS35	1	1	1	0.243306	0.317072	0.283412	0.0642834	0.147328	0.211791
RARS2	1	1	1	0.820256	0.831236	0.771923	0.0317796	0.0371369	0.0678272
RNF217	0.00495291	1	1	0.822065	0.362447	0.436611	0.0371805	0.101639	0.0876748
RSPO3	1	1	1	0.153048	0.183093	0.203905	0.095003	0.150813	0.155051
TMEM181	0.0211327	1	1	0.90354	0.756176	0.749478	0.0310713	0.0366808	0.0919453
PNLDC1	1	1	1	0.182167	0.187257	0.127857	0.177495	0.137075	0.0888801
VIP	0.199521	0.222662	1	0.105909	0.0195571	0.0448403	0.0439803	0.0125733	0.0302369
VWDE	1	1	0.146773	0.15185	0.135601	0.0703276	0.0789616	0.0594355	0.0311683
SDK1	1	0.00122958	7.28984e-06	0.407133	0.494746	0.250769	0.0746337	0.1261	0.0716815
CREB5	1	1	1	0.316822	0.517599	0.386664	0.107846	0.15319	0.0998047
EGFR	1	1	1	0.325978	0.262532	0.257355	0.0707189	0.114665	0.180376
CDCA5	0.00495097	1	1	0.835188	0.361471	0.46243	0.0595547	0.0442041	0.131504
IGFBP3	1	1	1	0.273702	0.342504	0.468118	0.150901	0.166252	0.28731
NIPSNAP2	1	0.174562	0.626025	0.780969	0.70317	0.805424	0.0264666	0.0964538	0.0514056
ZC3HAV1L	1	1	1	0.403088	0.466494	0.417079	0.0325268	0.111221	0.125858
TMEM47	1	1	1	0.405962	0.461424	0.430174	0.0213454	0.21307	0.333962
LANCL3	1	1	1	0.0813149	0.110486	0.148145	0.0452635	0.0264922	0.0674224
CASK	1	1	1	0.405696	0.619605	0.537066	0.141897	0.0848925	0.10945
KDM6A	1	1	1	0.777801	0.622432	0.667473	0.0398954	0.0805245	0.106725
SPIN2A	1	1	1	0.176311	0.11508	0.130312	0.0790412	0.0544531	0.0683549
MSN	0.236968	0.87734	1	0.974315	0.991736	0.986462	0.00345662	0.00708969	0.00742009
ZMYM3	1	1	1	0.820229	0.717011	0.692007	0.0179285	0.127454	0.169958
GPR174	1	1.25865e-06	0.00469813	0.123636	0.0147407	0.165264	0.0557593	0.0147551	0.113151
LPAR4	1	0.634753	1	0.322758	0.103686	0.198352	0.0786376	0.0831394	0.115412
[truncated: 1,774 more rows]
