# Supplementary material for: An integrated analysis of human myeloid cells identifies gaps in in vitro models of in vivo biology
Source: Stem Cell Reports. 2021 May 13;16(6):1629–43. doi: 10.1016/j.stemcr.2021.04.010 (PMC8190595; doi:10.1016/j.stemcr.2021.04.010)
Supplement: Table S7. A review of factors added during pluripotent stem cell differentiation into monocytes/macrophages/microglia/Kupffer cells, related to Figure 6 — Comparison of differentiation strategies that have been published describing the derivation of macrophages, microglia, Kupffer cells, and monocytes from pluripotent stem cells. [file mmc8.xlsx]

## Sheet: Factors 
Stemformatics Dataset ID	Paper	Atlas Samples	Author Description						STAGE 1													STAGE 2							STAGE 3				STAGE 4					Additional STAGE 4 conditions
				BMP4	CHIR99021	VEGF	SCF	Activin A	FGF	FLT3L	Rock Inhibitor	TPO	SB431542	CSF1	IL34	IL3	BMP4	SCF	FGF	VEGF	TPO	FLT3L	IL6	CSF1	IL34	GMCSF	GCSF	CSF1	GMCSF	IL3	GMCSF	CSF1	IL34	CD200	CX3CL1	IL3	TGFB
7321	Brownjohn 2018	microglia	microglia	X		X	X				X					X								X							X		X
7321	Brownjohn 2018	macrophage	primitive macrophage precursors	X		X	X				X					X								X
6003	Karlsson 2003	macrophage	macrophage						X							X								X				X
6003	Karlsson 2003	monocyte	monocyte						X							X								X
7277	Pandya 2017	microglia	microglia																							X					X	X				X		coculture on human astrocytes
7277	Pandya 2017	microglia	microglia	X		X	X	X								X	X	X				X	X				X				X	X				X		coculture on human astroctyes
7371	Tasnim 2018	macrophage	macrophage	X		X	X				X					X								X				X
7371	Tasnim 2018	kupffer cell	kupffer cell	X		X	X				X					X								X				X										hepatocyte conditioned media
7320	Honda-Ozaki 2018	macrophage	immortalized monocytic cell	X	X	X	X		X				X			X		X			X	X		X		X		X	X
7062	Muffat 2016	microglia	microglia											X	X									X	X							X	X					neural progenitor conditioned medium
7062	Muffat 2016	microglia	microglia											X	X									X	X							X	X
7268	Abud 2017	microglia	microglia	X		X		X	X		X					X		X	X	X	X		X									X	X	X	X		X	matrigel coated wells
7268	Abud 2017	microglia	microglia	X		X		X	X		X					X		X	X	X	X		X									X	X				X	matrigel coated wells
7268	Abud 2017	microglia	microglia	X		X		X	X		X					X		X	X	X	X		X									X/-	X/-	X/-	X/-		X/-	coculture with rat neurons
7268	Abud 2017	microglia	microglia	X		X		X	X		X					X		X	X	X	X		X									X	X	X	X		X/-	matrigel coated wells
7193	Douvaras 2017	microglia	microglia	X		X	X		X							X		X			X	X		X		X					X		X
7264	Zhang 2015	macrophage	macrophage	X		X	X		X	X		X						X	X		X	X		X				X
				Further Breakdown of Stage 1												Further Breakdown of Stage 2															Further Breakdown of Stage 2
						First												First															First
						Second												Second															Second
						Both First and Second												Both First and Second															Both First and Second
																															X/-		Addition before withdrawel

## Sheet: Serum
Dataset ID	Paper	Atlas Samples	Author Description	Serum
7321	Brownjohn 2018	microglia	microglia	Yes
7321	Brownjohn 2018	macrophage	primitive macrophage precursors	No
6003	Karlsson 2003	macrophage	macrophage	Yes
6003	Karlsson 2003	monocyte	monocyte	Yes
7277	Pandya 2017	microglia	microglia	Yes
7277	Pandya 2017	microglia	microglia	Yes
7371	Tasnim 2018	macrophage	macrophage	No
7371	Tasnim 2018	kupffer cell	kupffer cell	No
7320	Honda-Ozaki 2018	macrophage	immortalized monocytic cell	No
7062	Muffat 2016	microglia	microglia	No
7062	Muffat 2016	microglia	microglia	No
7268	Abud 2017	microglia	microglia	No
7268	Abud 2017	microglia	microglia	No
7268	Abud 2017	microglia	microglia	No
7268	Abud 2017	microglia	microglia	No
7193	Douvaras 2017	microglia	microglia	No
7264	Zhang 2015	macrophage	macrophage	Yes

## Sheet: Hypoxia
Dataset ID	Paper	Atlas Samples	Author Description	During differentiation	Pre-differentiation stem cell culture
7321	Brownjohn 2018	microglia	microglia	Not specified	Not specified
7321	Brownjohn 2018	macrophage	primitive macrophage precursors	Not specified	Not specified
6003	Karlsson 2003	macrophage	macrophage	Not specified	hES cells were cultured at 5% CO2 and atmospheric O2
6003	Karlsson 2003	monocyte	monocyte	Not specified	hES cells were cultured at 5% CO2 and atmospheric O2
7277	Pandya 2017	microglia	microglia	5% CO2 and 21% O2	5% CO2 and 21% O2
7277	Pandya 2017	microglia	microglia	5% CO2, 5% O2 until stage 4	5% CO2, 5% O2
7371	Tasnim 2018	macrophage	macrophage	5% CO2	Not specified
7371	Tasnim 2018	kupffer cell	kupffer cell	5% CO2	Not specified
7320	Honda-Ozaki 2018	macrophage	macrophage (differentiation from immortalized progenitors)	5% CO2 and 5% O2	5% CO2 and 21% O2
7062	Muffat 2016	microglia	microglia	Not specified	5% O2
7062	Muffat 2016	microglia	microglia	Not specified	5% O2
7268	Abud 2017	microglia	microglia	5%O2, 5%CO2 for first 4 days	5% CO2 (cells were then cultured in 20% O2 for 24 hrs prior to differentiation)
7268	Abud 2017	microglia	microglia	5%O2, 5%CO2 for first 4 days	5% CO2 (cells were then cultured in 20% O2 for 24 hrs prior to differentiation)
7268	Abud 2017	microglia	microglia	5%O2, 5%CO2 for first 4 days	5% CO2 (cells were then cultured in 20% O2 for 24 hrs prior to differentiation)
7268	Abud 2017	microglia	microglia	5%O2, 5%CO2 for first 4 days	5% CO2 (cells were then cultured in 20% O2 for 24 hrs prior to differentiation)
7193	Douvaras 2017	microglia	microglia	5% CO2	5% CO2
7264	Zhang 2015	macrophage	macrophage	5% CO2, 5% O2, and 90% N2 for first 8 days until collection of progenitors then final stages in 5% CO2	Not specified

## Sheet: Basal
Dataset ID	Paper	Atlas Sample	Author Description			Macrophage	Microglia/Kupffer
				Stage 1	Stage 2	Stage 3	Stage 4
7321	Brownjohn 2018	microglia	microglia	E8	XVIVO-15		RPMI
7321	Brownjohn 2018	macrophage	primitive macrophage precursors	E8	XVIVO-15
6003	Karlsson 2003	macrophage	macrophage	knockout DMEM	Advanced DMEM	RPMI
6003	Karlsson 2003	monocyte	monocyte	knockout DMEM	Advanced DMEM
7277	Pandya 2017	microglia	microglia	MEM-alpha	IMDM		IMDM
7277	Pandya 2017	microglia	microglia	Stemdiff APEL	Stemdiff APEL		IMDM
7371	Tasnim 2018	macrophage	macrophage	mTesR-1	XVIVO-15	XVIVO-15
7371	Tasnim 2018	kupffer cell	kupffer cell	mTesR-1	XVIVO-15		Advanced DMEM (plus supplements) + primary hepatocyte conditioned media
7320	Honda-Ozaki 2018	macrophage	immortalized monocytic cells	StemFit AKO3 medium then E6	Stemline II	StemPro-34
7062	Muffat 2016	microglia	microglia	media made to match components of human cerebrospinal fluid			media made to match components of human cerbrospinal fluid followed by neural progenitor conditioned media
7062	Muffat 2016	microglia	microglia	media made to match components of human cerebrospinal fluid			media made to match components of human cerbrospinal fluid
7268	Abud 2017	microglia	microglia	IMDM	IMDM		DMEM/F12
7268	Abud 2017	microglia	microglia	IMDM	IMDM		DMEM/F12
7268	Abud 2017	microglia	microglia	IMDM	IMDM		DMEM/F12 + Neurobasal
7268	Abud 2017	microglia	microglia	IMDM	IMDM		DMEM/F12
7193	Douvaras 2017	microglia	microglia	mTesR custom media (without Lithium Chloride, GABA, Pipecolic Acid, bFGF and TGFβ1)	StemPro-34 SFM		RPMI
7264	Zhang 2015	macrophage	macrophage	StemPro-34	StemPro-34 then RPMI	RPMI
